# Supplementary material for: Synthesis and crystal structure of bis­(2-aminobenzimidazolium) catena-[metavanadate(V)]
Source: Acta Crystallogr E Crystallogr Commun. 2024 Jun 18;80(Pt 7):751–4. doi: 10.1107/S2056989024005528 (PMC11223690; doi:10.1107/S2056989024005528)
Supplement: Supplementary file 1 [file e-80-00751-sup1.cif]

##############################################################################
#                                                                            #
# This CIF contains the data in a paper accepted for publication in          #
# Acta Crystallographica Section E. It conforms to the requirements of       #
# Notes for Authors for Acta Crystallographica Section E, and has been       #
# peer reviewed under the auspices of the IUCr Commission on Journals.       #
#                                                                            #
# Full details of the Crystallographic Information File format               #
# are given in the paper "The Crystallographic Information File (CIF):       #
# a New Standard Archive File for Crystallography" by S. R. Hall, F. H.      #
# Allen and I. D. Brown [Acta Cryst. (1991), A47, 655-685].                  #
#                                                                            #
# The current version of the core CIF dictionary is obtainable from          #
# ftp://ftp.iucr.org/pub/cif_core.dic.                                       #
#                                                                            #
# Software is freely available for graphical display of the structure(s)     #
# in this CIF. For information consult the CIF software page                 #
# http://www.iucr.org/resources/cif/software.                                #
#                                                                            #
# This file may be used for bona fide research purposes within the           #
# scientific community so long as proper attribution is given to the journal # 
# article from which it was obtained.                                        #
#                                                                            #
##############################################################################
data_I
_audit_creation_method     'SHELXL-2018/3'
_journal_date_recd_electronic     2024-05-08
_journal_date_accepted     2024-06-10
_journal_name_full     'Acta Crystallographica, Section E'
_journal_year     2024
_journal_volume     80
_journal_issue      7
_journal_page_first     0
_journal_page_last     0
_journal_paper_category     GM
_journal_paper_doi     10.1107/S2056989024005528
_journal_coeditor_code     WM5720
_publ_contact_author_name     'Kholida Jabborova'
_publ_contact_author_address
;
Institute of General and Inorganic Chemistry, Academy of Sciences of Uzbekistan, 100170, M. Ulugbek Str 77a, Tashkent, Uzbekistan
;
_publ_contact_author_email     'jabborova0707@gmail.com'
_publ_contact_author_fax     ?
_publ_contact_author_phone     ?
_publ_section_title
;
Synthesis and crystal structure of bis(2-aminobenzimidazolium)
<i>catena</i>-[metavanadate(V)]
;
loop_
    _publ_author_name
    _publ_author_footnote
    _publ_author_address
    'Jabborova, Kholida' .
;
Institute of General and Inorganic Chemistry, Academy of Sciences of Uzbekistan,
100170, M. Ulugbek Str 77a, Tashkent, Uzbekistan
;
    'Ashurov, Jamshid' .
;
Institute of Bioorganic Chemistry, Academy of Sciences of Uzbekistan, 100125,
M. Ulugbek Str 83, Tashkent, Uzbekistan
;
    'Tojiboev, Akmaljon' .
;
University of Geological Sciences, Olimlar Street, 64, Mirzo Ulugbek district,
Tashkent, Uzbekistan
;
    'Daminova, Shahlo' .
;
National University of Uzbekistan named after Mirzo Ulugbek,
University Street 4,
Tashkent 100174, Uzbekistan
Uzbekistan--Japan Innovation Center of Youth, University Street 2B, Tashkent
100095, Uzbekistan
;
_publ_section_synopsis
;
The title compound contains infinite linear zigzag vanadate
(V~2~O~6~)^2-^chains, constructed from corner-sharing VO~4~ tetrahedra,
running parallel to the <i>a</i> axis.
;
_chemical_name_systematic
;
<i>catena</i>-Poly[2-aminobenzimidazolium [[dioxidovanadium(V)]-\m-oxido]]
;
_chemical_name_common
;
Bis(2-aminobenzimidazolium) <i>catena</i>-[metavanadate(V)]
;
_chemical_formula_moiety     '2(C7 H8 N3 +), O6 V2 2-'
_chemical_formula_sum     'C14 H16 N6 O6 V2'
_chemical_formula_iupac     '(C7 H8 N3)2 [V2 O6]'
_chemical_formula_weight     466.21
_chemical_melting_point     ?
_space_group_crystal_system     monoclinic
_space_group_name_H-M_alt     'P 21/c'
_space_group_name_Hall     '-P 2ybc'
loop_
    _space_group_symop_operation_xyz
    'x, y, z'
    '-x, y+1/2, -z+1/2'
    '-x, -y, -z'
    'x, -y-1/2, z-1/2'
_cell_length_a     4.88170(10)
_cell_length_b     16.8263(2)
_cell_length_c     22.4354(2)
_cell_angle_alpha     90
_cell_angle_beta     90.6750(10)
_cell_angle_gamma     90
_cell_volume     1842.74(5)
_cell_formula_units_Z     4
_cell_measurement_reflns_used     11386
_cell_measurement_theta_min     3.2650
_cell_measurement_theta_max     71.1790
_cell_measurement_temperature     100(2)
_exptl_crystal_description     'block'
_exptl_crystal_colour     'green'
_exptl_crystal_size_max     0.280
_exptl_crystal_size_mid     0.240
_exptl_crystal_size_min     0.180
_exptl_crystal_density_diffrn     1.680
_exptl_crystal_density_meas     ?
_exptl_crystal_density_method     ?
_exptl_crystal_F_000     944
_exptl_absorpt_coefficient_mu     8.928
_exptl_absorpt_correction_type     multi-scan
_exptl_absorpt_process_details
;
(CrysAlisPro; Rigaku OD, 2020)
;
_exptl_absorpt_correction_T_min     0.34889
_exptl_absorpt_correction_T_max     1.00000
_diffrn_ambient_temperature     100(2)
_diffrn_source     ?
_diffrn_radiation_type     CuK\a
_diffrn_radiation_wavelength     1.54184
_diffrn_measurement_device_type
                         'XtaLAB Synergy, Single source at home/near, HyPix3000'
_diffrn_measurement_method     '\w scans'
_diffrn_detector_area_resol_mean     10.0000
_diffrn_reflns_number     17440
_diffrn_reflns_av_R_equivalents     0.0374
_diffrn_reflns_av_unetI/netI     0.0250
_diffrn_reflns_theta_min     3.283
_diffrn_reflns_theta_max     71.470
_diffrn_reflns_theta_full     67.684
_diffrn_measured_fraction_theta_max     0.994
_diffrn_measured_fraction_theta_full     1.000
_diffrn_reflns_limit_h_min     -5
_diffrn_reflns_limit_h_max     5
_diffrn_reflns_limit_k_min     -20
_diffrn_reflns_limit_k_max     20
_diffrn_reflns_limit_l_min     -27
_diffrn_reflns_limit_l_max     27
_refine_special_details     ?
_reflns_number_total     3540
_reflns_number_gt     3413
_reflns_threshold_expression     'I > 2\s(I)'
_refine_ls_structure_factor_coef     Fsqd
_refine_ls_matrix_type     full
_refine_ls_R_factor_all     0.0308
_refine_ls_R_factor_gt     0.0299
_refine_ls_wR_factor_gt     0.0829
_refine_ls_wR_factor_ref     0.0835
_refine_ls_goodness_of_fit_ref     1.071
_refine_ls_restrained_S_all     1.070
_refine_ls_number_reflns     3540
_refine_ls_number_parameters     286
_refine_ls_number_restraints     8
_refine_ls_hydrogen_treatment     mixed
_refine_ls_weighting_scheme     calc
_refine_ls_weighting_details
              'w=1/[\s^2^(Fo^2^)+(0.0486P)^2^+1.0444P] where P=(Fo^2^+2Fc^2^)/3'
_atom_sites_solution_hydrogens     mixed
_atom_sites_solution_primary     ?
_atom_sites_solution_secondary     ?
_refine_ls_shift/su_max     0.001
_refine_ls_shift/su_mean     0.000
_refine_diff_density_max     0.380
_refine_diff_density_min     -0.443
_refine_ls_extinction_method
;
SHELXL (Sheldrick, 2015b)
;
_refine_ls_extinction_coef     0.00059(12)
_refine_ls_extinction_expression
                                  'Fc^*^=kFc[1+0.001xFc^2^\l^3^/sin(2\q)]^-1/4^'
loop_
    _atom_type_symbol
    _atom_type_description
    _atom_type_scat_dispersion_real
    _atom_type_scat_dispersion_imag
    _atom_type_scat_source
    'C' 'C' 0.0181 0.0091
                         'International Tables Vol C Tables 4.2.6.8 and 6.1.1.4'
    'H' 'H' 0.0000 0.0000
                         'International Tables Vol C Tables 4.2.6.8 and 6.1.1.4'
    'N' 'N' 0.0311 0.0180
                         'International Tables Vol C Tables 4.2.6.8 and 6.1.1.4'
    'O' 'O' 0.0492 0.0322
                         'International Tables Vol C Tables 4.2.6.8 and 6.1.1.4'
    'V' 'V' 0.0687 2.1097
                         'International Tables Vol C Tables 4.2.6.8 and 6.1.1.4'
_computing_data_collection
;
CrysAlisPro (Rigaku OD, 2020)
;
_computing_cell_refinement
;
CrysAlisPro (Rigaku OD, 2020)
;
_computing_data_reduction
;
CrysAlisPro (Rigaku OD, 2020)
;
_computing_structure_solution
;
<i>SHELXT</i> (Sheldrick, 2015a)
;
_computing_structure_refinement
;
SHELXL (Sheldrick, 2015b)
;
_computing_molecular_graphics
;
Mercury (Macrae <i>et al.</i>,  2020), PLATON (Spek, 2020)
;
_computing_publication_material
;
publCIF (Westrip, 2010)
;
loop_
    _atom_site_type_symbol
    _atom_site_label
    _atom_site_fract_x
    _atom_site_fract_y
    _atom_site_fract_z
    _atom_site_U_iso_or_equiv
    _atom_site_adp_type
    _atom_site_calc_flag
    _atom_site_occupancy
    _atom_site_disorder_assembly
    _atom_site_disorder_group
    V V2 -0.28372(6) 0.46447(2) 0.35937(2) 0.01360(11) Uani d 1 . .
    V V1 0.24874(6) 0.34781(2) 0.33048(2) 0.01340(11) Uani d 1 . .
    O O4 -0.5361(3) 0.42994(8) 0.30547(6) 0.0165(3) Uani d 1 . .
    O O6 -0.4298(3) 0.48306(8) 0.42291(6) 0.0194(3) Uani d 1 . .
    O O3 -0.0282(3) 0.38899(8) 0.37331(6) 0.0175(3) Uani d 1 . .
    O O2 0.4310(3) 0.28954(8) 0.37509(6) 0.0182(3) Uani d 1 . .
    O O5 -0.1386(3) 0.54667(8) 0.33474(6) 0.0194(3) Uani d 1 . .
    O O1 0.1365(3) 0.29770(8) 0.27302(6) 0.0213(3) Uani d 1 . .
    N N2B 0.1986(3) 0.68245(10) 0.51241(7) 0.0161(3) Uani d 1 . .
    N N1B 0.0739(3) 0.64665(10) 0.42202(7) 0.0165(3) Uani d 1 . .
    N N1A 0.6212(4) 0.14345(10) 0.34384(7) 0.0175(3) Uani d 1 . .
    N N3B -0.1562(4) 0.58715(10) 0.50284(7) 0.0190(3) Uani d 1 . .
    N N3A 0.3272(4) 0.13954(10) 0.25959(8) 0.0209(4) Uani d 1 . .
    N N2A 0.6531(4) 0.03991(10) 0.28485(7) 0.0176(3) Uani d 1 . .
    C C2A 0.8201(4) 0.09402(11) 0.36893(9) 0.0170(4) Uani d 1 . .
    C C1B 0.0284(4) 0.63523(11) 0.48039(8) 0.0154(4) Uani d 1 . .
    C C1A 0.5216(4) 0.10926(12) 0.29382(9) 0.0176(4) Uani d 1 . .
    C C2B 0.2814(4) 0.70255(11) 0.41573(8) 0.0158(4) Uani d 1 . .
    C C7B 0.3623(4) 0.72532(11) 0.47309(8) 0.0155(4) Uani d 1 . .
    C C7A 0.8420(4) 0.02816(12) 0.33111(9) 0.0171(4) Uani d 1 . .
    C C3B 0.4005(4) 0.73529(12) 0.36553(9) 0.0201(4) Uani d 1 . .
    H H3B 0.343148 0.720517 0.326468 0.024 Uiso calc 1 . .
    C C6B 0.5667(4) 0.78067(12) 0.48278(9) 0.0181(4) Uani d 1 . .
    H H6B 0.621111 0.796047 0.521905 0.022 Uiso calc 1 . .
    C C3A 0.9760(4) 0.10065(12) 0.42048(9) 0.0212(4) Uani d 1 . .
    H H3A 0.957695 0.144818 0.446506 0.025 Uiso calc 1 . .
    C C5B 0.6896(4) 0.81295(12) 0.43252(9) 0.0210(4) Uani d 1 . .
    H H5B 0.832215 0.850884 0.437509 0.025 Uiso calc 1 . .
    C C4B 0.6082(4) 0.79089(12) 0.37508(9) 0.0221(4) Uani d 1 . .
    H H4B 0.695992 0.814193 0.341798 0.027 Uiso calc 1 . .
    C C4A 1.1607(5) 0.03984(13) 0.43252(10) 0.0248(5) Uani d 1 . .
    H H4A 1.271173 0.042284 0.467625 0.030 Uiso calc 1 . .
    C C6A 1.0281(4) -0.03202(12) 0.34269(10) 0.0213(4) Uani d 1 . .
    H H6A 1.045994 -0.076194 0.316655 0.026 Uiso calc 1 . .
    C C5A 1.1874(4) -0.02505(13) 0.39392(10) 0.0242(4) Uani d 1 . .
    H H5A 1.317900 -0.065244 0.403102 0.029 Uiso calc 1 . .
    H H3BA -0.259(4) 0.5555(12) 0.4812(9) 0.023(6) Uiso d 1 . .
    H H2B 0.217(5) 0.6788(16) 0.5508(5) 0.026(7) Uiso d 1 . .
    H H3AA 0.251(5) 0.1857(9) 0.2664(12) 0.031(7) Uiso d 1 . .
    H H2A 0.619(5) 0.0069(13) 0.2558(9) 0.029(7) Uiso d 1 . .
    H H3BB -0.160(5) 0.5797(17) 0.5413(5) 0.034(7) Uiso d 1 . .
    H H3AB 0.263(5) 0.1129(14) 0.2288(8) 0.027(7) Uiso d 1 . .
    H H1B -0.004(5) 0.6193(15) 0.3933(9) 0.036(7) Uiso d 1 . .
    H H1A 0.566(5) 0.1897(9) 0.3563(12) 0.035(7) Uiso d 1 . .
loop_
    _atom_site_aniso_label
    _atom_site_aniso_U_11
    _atom_site_aniso_U_22
    _atom_site_aniso_U_33
    _atom_site_aniso_U_12
    _atom_site_aniso_U_13
    _atom_site_aniso_U_23
    V2 0.01470(19) 0.01364(18) 0.01242(17) -0.00046(11) -0.00200(12) 0.00155(11)
    V1 0.01604(19) 0.01193(17) 0.01219(17) -0.00065(11) -0.00225(12) 0.00014(11)
    O4 0.0192(7) 0.0153(7) 0.0150(6) -0.0008(5) -0.0029(5) 0.0023(5)
    O6 0.0199(7) 0.0207(7) 0.0174(7) -0.0005(5) 0.0004(5) 0.0001(5)
    O3 0.0172(7) 0.0192(7) 0.0160(6) 0.0011(5) -0.0027(5) 0.0011(5)
    O2 0.0226(7) 0.0155(7) 0.0166(6) 0.0018(5) -0.0009(5) 0.0001(5)
    O5 0.0227(7) 0.0195(7) 0.0159(7) -0.0033(5) -0.0033(5) 0.0026(5)
    O1 0.0268(8) 0.0190(7) 0.0181(7) -0.0018(6) -0.0043(6) -0.0015(5)
    N2B 0.0208(8) 0.0151(8) 0.0124(7) -0.0007(6) -0.0026(6) 0.0011(6)
    N1B 0.0185(8) 0.0177(8) 0.0133(8) -0.0022(6) -0.0008(6) -0.0012(6)
    N1A 0.0224(9) 0.0134(8) 0.0165(8) 0.0013(6) -0.0017(7) -0.0042(6)
    N3B 0.0218(9) 0.0186(8) 0.0165(8) -0.0027(7) 0.0006(7) 0.0002(7)
    N3A 0.0291(10) 0.0164(8) 0.0171(8) 0.0017(7) -0.0044(7) -0.0037(7)
    N2A 0.0225(9) 0.0141(8) 0.0162(8) -0.0013(6) -0.0004(7) -0.0035(6)
    C2A 0.0166(9) 0.0150(9) 0.0195(9) -0.0016(7) 0.0008(7) 0.0005(7)
    C1B 0.0174(9) 0.0133(9) 0.0155(9) 0.0042(7) -0.0017(7) -0.0001(7)
    C1A 0.0206(10) 0.0164(9) 0.0159(9) -0.0030(7) 0.0022(7) -0.0001(7)
    C2B 0.0166(9) 0.0141(9) 0.0168(9) 0.0016(7) -0.0008(7) -0.0005(7)
    C7B 0.0165(9) 0.0147(9) 0.0152(9) 0.0028(7) 0.0001(7) 0.0011(7)
    C7A 0.0184(10) 0.0168(9) 0.0161(9) -0.0024(7) 0.0038(7) -0.0006(7)
    C3B 0.0258(11) 0.0198(10) 0.0148(9) 0.0014(8) 0.0022(8) 0.0003(7)
    C6B 0.0181(10) 0.0168(9) 0.0194(10) 0.0015(7) -0.0039(7) -0.0003(7)
    C3A 0.0212(10) 0.0203(10) 0.0220(10) -0.0012(8) -0.0013(8) -0.0035(8)
    C5B 0.0171(10) 0.0178(10) 0.0282(10) -0.0004(8) -0.0006(8) 0.0020(8)
    C4B 0.0242(11) 0.0203(10) 0.0221(10) 0.0015(8) 0.0060(8) 0.0043(8)
    C4A 0.0223(11) 0.0260(11) 0.0261(11) -0.0008(8) -0.0047(9) 0.0012(8)
    C6A 0.0220(10) 0.0164(10) 0.0256(10) 0.0000(7) 0.0043(8) -0.0007(8)
    C5A 0.0202(10) 0.0199(10) 0.0326(12) 0.0027(8) 0.0008(9) 0.0053(9)
_geom_special_details
;
 All esds (except the esd in the dihedral angle between two l.s. planes)
 are estimated using the full covariance matrix.  The cell esds are taken
 into account individually in the estimation of esds in distances, angles
 and torsion angles; correlations between esds in cell parameters are only
 used when they are defined by crystal symmetry.  An approximate (isotropic)
 treatment of cell esds is used for estimating esds involving l.s. planes.
;
loop_
    _geom_bond_atom_site_label_1
    _geom_bond_atom_site_label_2
    _geom_bond_site_symmetry_2
    _geom_bond_distance
    _geom_bond_publ_flag
    V1 O1 . 1.6300(14) yes
    V1 O2 . 1.6534(14) yes
    V1 O3 . 1.8061(15) yes
    V1 O4 1_655 1.8280(14) yes
    V2 O6 . 1.6317(14) yes
    V2 O5 . 1.6521(14) yes
    V2 O3 . 1.8049(14) yes
    V2 O4 . 1.8118(14) yes
    V2 V1 1_455 3.0736(4) ?
    N2B C1B . 1.351(3) ?
    N2B C7B . 1.398(2) ?
    N2B H2B . 0.866(10) ?
    N1B C1B . 1.345(3) ?
    N1B C2B . 1.391(3) ?
    N1B H1B . 0.873(10) ?
    N1A C1A . 1.347(3) ?
    N1A C2A . 1.393(3) ?
    N1A H1A . 0.871(10) ?
    N3B C1B . 1.315(3) ?
    N3B H3BA . 0.874(10) ?
    N3B H3BB . 0.873(10) ?
    N3A C1A . 1.316(3) ?
    N3A H3AA . 0.875(10) ?
    N3A H3AB . 0.877(10) ?
    N2A C1A . 1.348(3) ?
    N2A C7A . 1.394(3) ?
    N2A H2A . 0.871(10) ?
    C2A C3A . 1.381(3) ?
    C2A C7A . 1.401(3) ?
    C2B C3B . 1.387(3) ?
    C2B C7B . 1.395(3) ?
    C7B C6B . 1.380(3) ?
    C7A C6A . 1.383(3) ?
    C3B C4B . 1.394(3) ?
    C3B H3B . 0.9500 ?
    C6B C5B . 1.394(3) ?
    C6B H6B . 0.9500 ?
    C3A C4A . 1.388(3) ?
    C3A H3A . 0.9500 ?
    C5B C4B . 1.394(3) ?
    C5B H5B . 0.9500 ?
    C4B H4B . 0.9500 ?
    C4A C5A . 1.401(3) ?
    C4A H4A . 0.9500 ?
    C6A C5A . 1.385(3) ?
    C6A H6A . 0.9500 ?
    C5A H5A . 0.9500 ?
loop_
    _geom_angle_atom_site_label_1
    _geom_angle_atom_site_label_2
    _geom_angle_atom_site_label_3
    _geom_angle_site_symmetry_1
    _geom_angle_site_symmetry_3
    _geom_angle
    _geom_angle_publ_flag
    O6 V2 O5 . . 108.98(7) ?
    O6 V2 O3 . . 106.96(7) ?
    O5 V2 O3 . . 110.42(7) ?
    O6 V2 O4 . . 110.11(7) ?
    O5 V2 O4 . . 109.64(7) ?
    O3 V2 O4 . . 110.68(6) ?
    O1 V1 O2 . . 110.21(7) ?
    O1 V1 O3 . . 111.87(7) ?
    O2 V1 O3 . . 107.84(6) ?
    O1 V1 O4 . 1_655 109.71(7) ?
    O2 V1 O4 . 1_655 109.10(7) ?
    O3 V1 O4 . 1_655 108.04(6) ?
    V2 O4 V1 . 1_455 115.22(7) ?
    V2 O3 V1 . . 134.26(8) ?
    C1B N2B C7B . . 108.71(16) ?
    C1B N2B H2B . . 122.9(18) ?
    C7B N2B H2B . . 127.5(18) ?
    C1B N1B C2B . . 108.93(16) ?
    C1B N1B H1B . . 124.6(19) ?
    C2B N1B H1B . . 126.2(19) ?
    C1A N1A C2A . . 108.96(16) ?
    C1A N1A H1A . . 122.5(19) ?
    C2A N1A H1A . . 128.5(19) ?
    C1B N3B H3BA . . 123.6(16) ?
    C1B N3B H3BB . . 119.4(19) ?
    H3BA N3B H3BB . . 116(3) ?
    C1A N3A H3AA . . 123.1(18) ?
    C1A N3A H3AB . . 120.6(18) ?
    H3AA N3A H3AB . . 116(2) ?
    C1A N2A C7A . . 108.88(16) ?
    C1A N2A H2A . . 125.2(18) ?
    C7A N2A H2A . . 125.9(18) ?
    C3A C2A N1A . . 131.68(18) ?
    C3A C2A C7A . . 121.74(19) ?
    N1A C2A C7A . . 106.57(17) ?
    N3B C1B N1B . . 125.63(18) ?
    N3B C1B N2B . . 125.31(18) ?
    N1B C1B N2B . . 109.04(17) ?
    N3A C1A N1A . . 124.85(18) ?
    N3A C1A N2A . . 126.10(18) ?
    N1A C1A N2A . . 109.05(17) ?
    C3B C2B N1B . . 131.57(18) ?
    C3B C2B C7B . . 121.52(18) ?
    N1B C2B C7B . . 106.90(16) ?
    C6B C7B C2B . . 121.79(18) ?
    C6B C7B N2B . . 131.79(18) ?
    C2B C7B N2B . . 106.42(16) ?
    C6A C7A N2A . . 132.15(18) ?
    C6A C7A C2A . . 121.32(19) ?
    N2A C7A C2A . . 106.53(17) ?
    C2B C3B C4B . . 116.91(19) ?
    C2B C3B H3B . . 121.5 ?
    C4B C3B H3B . . 121.5 ?
    C7B C6B C5B . . 116.93(18) ?
    C7B C6B H6B . . 121.5 ?
    C5B C6B H6B . . 121.5 ?
    C2A C3A C4A . . 116.97(19) ?
    C2A C3A H3A . . 121.5 ?
    C4A C3A H3A . . 121.5 ?
    C6B C5B C4B . . 121.54(19) ?
    C6B C5B H5B . . 119.2 ?
    C4B C5B H5B . . 119.2 ?
    C3B C4B C5B . . 121.30(18) ?
    C3B C4B H4B . . 119.4 ?
    C5B C4B H4B . . 119.4 ?
    C3A C4A C5A . . 121.3(2) ?
    C3A C4A H4A . . 119.4 ?
    C5A C4A H4A . . 119.4 ?
    C7A C6A C5A . . 117.07(19) ?
    C7A C6A H6A . . 121.5 ?
    C5A C6A H6A . . 121.5 ?
    C6A C5A C4A . . 121.6(2) ?
    C6A C5A H5A . . 119.2 ?
    C4A C5A H5A . . 119.2 ?
loop_
    _geom_torsion_atom_site_label_1
    _geom_torsion_atom_site_label_2
    _geom_torsion_atom_site_label_3
    _geom_torsion_atom_site_label_4
    _geom_torsion_site_symmetry_1
    _geom_torsion_site_symmetry_2
    _geom_torsion_site_symmetry_3
    _geom_torsion_site_symmetry_4
    _geom_torsion
    _geom_torsion_publ_flag
    O6 V2 O4 V1 . . . 1_455 -51.54(10) ?
    O5 V2 O4 V1 . . . 1_455 -171.43(7) ?
    O3 V2 O4 V1 . . . 1_455 66.52(9) ?
    O6 V2 O3 V1 . . . . -168.95(10) ?
    O5 V2 O3 V1 . . . . -50.50(13) ?
    O4 V2 O3 V1 . . . . 71.09(12) ?
    V1 V2 O3 V1 1_455 . . . 100.81(10) ?
    O1 V1 O3 V2 . . . . -67.14(13) ?
    O2 V1 O3 V2 . . . . 171.52(10) ?
    O4 V1 O3 V2 1_655 . . . 53.72(12) ?
    V2 V1 O3 V2 1_655 . . . 86.44(11) ?
    C1A N1A C2A C3A . . . . -177.9(2) ?
    C1A N1A C2A C7A . . . . 1.1(2) ?
    C2B N1B C1B N3B . . . . 179.08(18) ?
    C2B N1B C1B N2B . . . . 0.5(2) ?
    C7B N2B C1B N3B . . . . -179.32(18) ?
    C7B N2B C1B N1B . . . . -0.7(2) ?
    C2A N1A C1A N3A . . . . 178.88(18) ?
    C2A N1A C1A N2A . . . . -1.2(2) ?
    C7A N2A C1A N3A . . . . -179.26(19) ?
    C7A N2A C1A N1A . . . . 0.8(2) ?
    C1B N1B C2B C3B . . . . -179.1(2) ?
    C1B N1B C2B C7B . . . . 0.0(2) ?
    C3B C2B C7B C6B . . . . -0.8(3) ?
    N1B C2B C7B C6B . . . . -179.98(17) ?
    C3B C2B C7B N2B . . . . 178.79(18) ?
    N1B C2B C7B N2B . . . . -0.4(2) ?
    C1B N2B C7B C6B . . . . -179.8(2) ?
    C1B N2B C7B C2B . . . . 0.6(2) ?
    C1A N2A C7A C6A . . . . -179.1(2) ?
    C1A N2A C7A C2A . . . . -0.1(2) ?
    C3A C2A C7A C6A . . . . -2.3(3) ?
    N1A C2A C7A C6A . . . . 178.54(17) ?
    C3A C2A C7A N2A . . . . 178.57(17) ?
    N1A C2A C7A N2A . . . . -0.6(2) ?
    N1B C2B C3B C4B . . . . -179.92(19) ?
    C7B C2B C3B C4B . . . . 1.2(3) ?
    C2B C7B C6B C5B . . . . -0.1(3) ?
    N2B C7B C6B C5B . . . . -179.57(19) ?
    N1A C2A C3A C4A . . . . -179.6(2) ?
    C7A C2A C3A C4A . . . . 1.5(3) ?
    C7B C6B C5B C4B . . . . 0.6(3) ?
    C2B C3B C4B C5B . . . . -0.7(3) ?
    C6B C5B C4B C3B . . . . -0.2(3) ?
    C2A C3A C4A C5A . . . . 0.2(3) ?
    N2A C7A C6A C5A . . . . -179.8(2) ?
    C2A C7A C6A C5A . . . . 1.3(3) ?
    C7A C6A C5A C4A . . . . 0.3(3) ?
    C3A C4A C5A C6A . . . . -1.0(3) ?
loop_
    _geom_hbond_atom_site_label_D
    _geom_hbond_atom_site_label_H
    _geom_hbond_atom_site_label_A
    _geom_hbond_site_symmetry_D
    _geom_hbond_site_symmetry_H
    _geom_hbond_site_symmetry_A
    _geom_hbond_distance_DH
    _geom_hbond_distance_HA
    _geom_hbond_distance_DA
    _geom_hbond_angle_DHA
    _geom_hbond_publ_flag
    N3B H3BA O6 ? ? 1_555 0.88 1.97 2.830 169(2) yes
    N1A H1A O2 . . 1_555 0.87 1.85 2.722 174(2) yes
    N1B H1B O5 . . 1_555 0.88 1.91 2.774 171(2) yes
    N3A H3AA O1 . . 1_555 0.87 1.97 2.837 169(2) yes
    N2A H2A O4 . . 2_545 0.87 1.93 2.798 177(2) yes
    N2B H2B O2 . . 3_666 0.87 2.44 3.123 137(2) yes
    N2B H2B O3 . . 3_566 0.87 2.26 2.960 138(2) yes
    N3B H3BB O3 . . 3_566 0.87 2.18 2.938 145(2) yes
    N3B H3BB O6 . . 3_466 0.87 2.41 2.887 115(2) yes
    N3A H3AB O5 . . 2_545 0.88 1.90 2.779 175(2) yes
_shelx_space_group_comment
;
The symmetry employed for this shelxl refinement is uniquely defined
by the following loop, which should always be used as a source of
symmetry information in preference to the above space-group names.
They are only intended as comments.
;
_shelx_estimated_absorpt_T_min     0.189
_shelx_estimated_absorpt_T_max     0.296
_shelx_hkl_file
;
   0   0  -2   91.82    3.15
   0   0   2   84.61    3.15
   0   0  -2   85.25    3.12
   0   0  -2   86.83    3.09
   0   0  -2   86.16    3.31
   0   0  -2   87.84    3.25
   0   0  -3    0.52    0.24
   0   0   3    0.24    0.23
   0   0  -3    0.15    0.21
   0   0  -3    0.60    0.22
   0   0  -3    0.18    0.09
   0   0  -3    0.16    0.26
   0   0  -3    1.00    0.35
   0   0  -4 3989.71  121.99
   0   0   4 4027.49  122.08
   0   0  -4 4131.79  122.05
   0   0  -4 3883.60  121.88
   0   0  -4 4084.91  122.32
   0   0  -4 3843.56  122.40
   0   0  -4 3910.24  121.25
   0   0  -4 3789.98  122.17
   0   0  -5    1.51    0.57
   0   0  -5    0.71    0.41
   0   0  -5    1.24    0.44
   0   0   5    0.20    0.36
   0   0  -5    2.44    0.50
   0   0  -5    0.09    0.46
   0   0  -5    3.21    0.75
   0   0  -5    2.78    0.26
   0   0  -5    0.21    0.15
   0   0   6 2842.60   86.15
   0   0  -6 2854.82   86.11
   0   0  -6 2798.00   86.01
   0   0  -6 2664.30   85.80
   0   0  -6 2748.62   86.65
   0   0  -6 2727.62   86.46
   0   0  -6 2659.11   86.11
   0   0  -7    0.27    0.37
   0   0   7   -0.09    0.42
   0   0  -7   -0.09    0.38
   0   0  -7    0.39    0.38
   0   0  -7    0.26    0.61
   0   0  -7   -0.24    0.55
   0   0  -7   -0.10    0.48
   0   0   8  449.01   15.89
   0   0  -8  480.60   16.03
   0   0  -8  455.86   15.89
   0   0  -8  441.48   15.59
   0   0  -8  436.82   15.95
   0   0  -8  463.66   16.66
   0   0  -8  453.73   16.52
   0   0  -9    1.19    0.59
   0   0  -9    0.24    0.51
   0   0  -9    0.36    0.45
   0   0  -9    0.17    0.68
   0   0  -9    0.33    0.61
   0   0 -10  558.51   19.90
   0   0 -10  559.68   19.83
   0   0 -10  564.51   20.88
   0   0 -10  585.50   20.83
   0   0 -11    0.15    0.48
   0   0 -11    0.85    0.77
   0   0 -12  742.69   26.33
   0   0 -12  741.53   27.44
   0   0 -12  782.08   27.57
   0   0 -13   -0.27    0.78
   0   0 -13    0.79    0.80
   0   0 -14 1059.24   38.02
   0   0 -15    1.47    1.03
   0   0 -15    0.71    0.81
   0   0 -16    6.13    1.67
   0   0 -16    7.48    1.78
   0   0 -17    0.36    0.87
   0   0 -17    1.12    1.01
   0   0 -17    0.29    0.88
   0   0 -18   28.10    3.83
   0   0 -18   27.01    3.43
   0   0 -19    0.39    0.86
   0   0 -19   -0.32    1.24
   0   0 -20  757.99   29.08
   0   0 -21    0.33    1.19
   0   0 -22    3.55    1.64
   0   0 -23    0.30    0.99
   0   0 -23    1.12    1.28
   0   0 -24  186.29   10.28
   0   0 -24  167.65    9.34
   0   0  24  183.61   10.58
   0   0  25   -0.90    1.76
   0   0 -25    1.71    1.12
   0   0  26  167.05    8.86
   0   0 -26  168.84    8.64
   0   0  27   -0.19    0.92
   0   0 -27   -0.18    0.57
   0   1   0   -0.03    0.12
   0  -1   0    0.33    0.26
   0   1   0    0.12    0.14
   0   1   0    0.42    0.27
   0   1   1 1606.41   47.15
   0   1  -1 1592.29   47.08
   0  -1   1 1400.70   47.24
   0  -1  -1 1398.02   47.25
   0   1   1 1522.84   47.34
   0  -1  -1 1536.07   46.94
   0   1  -1 1620.79   47.13
   0   1  -1 1464.65   46.82
   0  -1  -1 1463.65   46.90
   0   1  -1 1526.54   46.75
   0  -1  -1 1558.15   47.01
   0   1  -2 1090.76   34.92
   0  -1   2 1225.77   35.02
   0  -1  -2 1030.11   34.89
   0   1   2 1181.87   35.06
   0  -1  -2 1088.67   34.92
   0  -1   2 1165.13   34.72
   0  -1  -2 1119.69   34.82
   0  -1  -2 1097.57   34.55
   0  -1  -2 1091.08   34.93
   0   1  -2 1018.76   35.19
   0   1  -2 1162.17   34.79
   0   1  -3  326.35   10.33
   0   1  -3  319.26   10.60
   0  -1  -3  293.95   10.25
   0  -1   3  333.09   10.32
   0  -1  -3  315.58   10.69
   0  -1  -3  315.54   10.53
   0   1   3  360.55   10.68
   0  -1  -3  313.27   10.51
   0  -1   3  324.05   10.40
   0  -1   3  313.60   10.13
   0  -1  -3  314.12   10.87
   0  -1  -3  326.51   10.73
   0   1  -3  304.12   10.96
   0  -1  -3  306.85   10.29
   0  -1  -4 3934.78  125.51
   0   1  -4 4193.13  126.29
   0  -1  -4 4166.44  126.00
   0  -1  -4 4036.37  125.73
   0  -1  -4 4153.99  125.77
   0  -1   4 4053.82  125.20
   0  -1   4 4187.77  125.57
   0   1  -4 4086.14  125.77
   0  -1  -4 4035.70  126.19
   0  -1  -4 4045.39  126.04
   0   1  -4 4002.82  125.23
   0   1  -4 4041.78  125.34
   0  -1  -5  123.72    4.78
   0   1  -5  118.30    5.25
   0  -1   5  119.19    4.72
   0  -1  -5  126.11    4.94
   0  -1  -5  122.72    4.94
   0  -1   5  121.01    4.37
   0  -1  -5  127.17    5.27
   0   1  -5  126.40    4.29
   0  -1  -5  123.73    5.34
   0   1  -5  125.59    4.46
   0   1  -6    2.62    0.65
   0  -1  -6    1.68    0.69
   0   1  -6    2.18    0.82
   0  -1  -6    2.33    0.79
   0  -1  -6    2.25    0.57
   0   1  -6    2.21    0.74
   0  -1  -6    1.83    0.61
   0   1  -6    1.98    0.61
   0  -1  -6    2.44    0.61
   0  -1   6    2.37    0.52
   0   1  -7 2099.46   66.03
   0  -1  -7 2081.18   66.70
   0   1  -7 2071.96   66.96
   0  -1  -7 2077.04   66.82
   0  -1  -7 2036.28   65.81
   0   1  -7 2120.31   66.52
   0  -1   7 2106.96   65.83
   0  -1  -7 2142.80   66.09
   0   1   7 1985.39   66.37
   0  -1  -7 2216.10   66.20
   0   1  -8   43.54    2.73
   0  -1  -8   48.04    3.34
   0   1  -8   45.86    3.31
   0  -1  -8   47.45    3.25
   0  -1  -8   43.51    2.68
   0   1  -8   46.56    3.12
   0  -1   8   43.28    2.62
   0  -1  -8   45.28    2.81
   0   1   8   39.81    2.86
   0   1  -9   95.00    4.63
   0  -1  -9   89.11    5.24
   0   1  -9   96.63    5.25
   0  -1  -9   95.62    5.27
   0   1  -9   85.08    5.20
   0  -1  -9   89.82    4.48
   0   1  -9   99.72    5.01
   0  -1  -9   91.00    4.65
   0  -1  -9   98.63    4.85
   0  -1 -10   32.64    2.94
   0   1 -10   31.65    2.97
   0  -1 -10   31.89    2.98
   0   1 -10   31.87    2.89
   0   1 -10   28.81    2.54
   0  -1 -10   29.25    2.50
   0  -1 -10   32.40    2.56
   0   1 -11   37.46    3.37
   0   1 -11   35.38    3.21
   0  -1 -11   37.89    3.47
   0   1 -11   30.14    2.74
   0  -1 -11   33.87    2.83
   0  -1 -11   30.99    2.74
   0   1 -12  197.08    9.58
   0   1 -12  198.32    9.72
   0   1 -12  198.47    8.84
   0  -1 -12  186.32    8.68
   0   1 -13  124.24    7.46
   0   1 -13  135.85    7.76
   0   1 -13  130.68    6.78
   0  -1 -13  127.46    6.86
   0   1 -14   15.68    2.58
   0   1 -14   18.88    2.81
   0  -1 -14   12.13    1.98
   0  -1 -15  160.71    9.45
   0   1 -15  189.61   10.08
   0   1 -15  160.60    8.77
   0   1 -15  177.72    8.91
   0  -1 -15  168.78    8.90
   0  -1 -16  355.27   15.99
   0  -1 -16  334.40   14.92
   0   1 -16  344.40   14.89
   0  -1 -17   11.05    2.33
   0   1 -17    6.50    1.75
   0  -1 -17    4.77    1.57
   0  -1 -17    8.95    1.97
   0  -1 -18   24.82    3.64
   0   1 -18   23.82    3.54
   0  -1 -18   22.69    3.21
   0  -1 -18   28.79    3.48
   0   1 -18   22.13    3.12
   0   1 -18   25.94    3.24
   0   1  19  268.56   15.12
   0   1 -19  283.16   13.58
   0  -1 -19  286.06   13.59
   0  -1 -19  274.51   14.32
   0   1 -19  273.87   14.40
   0  -1 -20   20.21    3.21
   0   1 -20   21.78    3.25
   0   1  20   22.53    4.37
   0  -1 -21   64.55    5.58
   0   1 -21   66.66    5.71
   0  -1 -22   28.70    3.96
   0  -1 -22   25.86    3.46
   0   1 -22   21.63    3.22
   0  -1 -23  108.01    7.74
   0  -1 -23  113.19    7.35
   0   1 -23  104.94    7.15
   0  -1 -24   26.60    3.27
   0   1 -24   37.09    4.16
   0  -1 -24   30.01    3.71
   0  -1  24   24.18    3.65
   0  -1 -25   28.76    3.17
   0   1 -25   31.16    3.58
   0  -1 -25   33.76    3.62
   0  -1  25   27.39    3.59
   0   1  25   31.42    3.87
   0  -1 -26   73.24    5.10
   0   1 -26   82.39    5.46
   0   1  26   76.46    5.51
   0  -1  26   76.72    5.40
   0  -1 -27    1.65    0.70
   0   1 -27    1.26    0.78
   0  -1  27    0.88    0.90
   0   1  27    0.57    0.85
   0   2   0  567.71   18.18
   0  -2   0  541.05   18.56
   0   2   0  558.42   18.24
   0   2  -1  345.75   11.03
   0  -2  -1  333.44   11.42
   0  -2   1  319.65   11.36
   0  -2  -1  297.33   10.45
   0   2   1  338.55   11.11
   0   2  -1  339.68   11.06
   0   2   2  722.16   22.67
   0   2  -2  715.77   22.60
   0  -2   2  716.52   22.94
   0  -2  -2  702.27   22.89
   0   2   2  699.92   23.05
   0  -2  -2  691.81   22.32
   0   2  -2  675.43   22.11
   0   2  -2  742.14   22.70
   0  -2  -2  690.75   22.25
   0   2  -2  700.54   21.93
   0  -2  -2  681.48   22.40
   0   2  -3   46.77    2.33
   0   2  -3   47.84    2.39
   0  -2  -3   45.98    2.41
   0  -2   3   46.64    2.48
   0   2   3   48.35    2.56
   0   2  -3   56.25    2.62
   0   2  -3   46.15    2.10
   0  -2  -3   41.79    2.27
   0  -2  -3   48.50    2.24
   0  -2  -3   47.92    2.31
   0  -2  -3   48.24    2.39
   0   2  -3   44.73    2.61
   0   2  -4 1319.60   41.67
   0   2  -4 1291.24   41.83
   0  -2   4 1352.39   41.65
   0  -2  -4 1170.65   41.44
   0   2  -4 1461.48   42.28
   0  -2   4 1316.77   41.44
   0   2   4 1394.24   42.03
   0   2  -4 1327.54   41.55
   0  -2  -4 1320.81   41.68
   0  -2  -4 1325.32   41.92
   0  -2  -4 1336.06   41.88
   0   2  -4 1346.03   42.43
   0  -2   5 2445.56   76.48
   0  -2  -5 2387.54   76.78
   0   2   5 2584.08   77.04
   0  -2  -5 2465.84   76.83
   0  -2  -5 2495.65   77.14
   0   2  -5 2383.92   77.00
   0   2  -5 2515.89   77.62
   0   2  -5 2432.35   76.63
   0   2  -6   89.93    4.21
   0   2  -6   99.66    4.74
   0  -2  -6   85.99    3.67
   0  -2   6   89.42    3.86
   0  -2  -6   96.66    4.23
   0  -2  -6   91.29    4.16
   0  -2  -6   92.61    4.43
   0   2  -7  346.86   12.62
   0  -2  -7  335.74   12.00
   0  -2   7  324.63   11.56
   0  -2  -7  327.80   12.00
   0   2  -8  343.03   12.51
   0   2  -8  345.02   13.27
   0   2  -8  342.39   12.94
   0  -2  -8  337.46   12.41
   0  -2  -8  325.88   12.43
   0   2  -9  162.77    7.16
   0   2  -9  160.90    7.82
   0   2  -9  171.01    7.68
   0   2   9  148.55    7.38
   0  -2  -9  170.25    7.25
   0  -2  -9  165.88    7.12
   0   2 -10   87.85    5.40
   0   2 -10   87.49    5.01
   0  -2 -10   93.20    4.95
   0  -2 -10   81.22    4.66
   0   2 -11   34.94    3.24
   0   2 -11   35.90    3.36
   0   2 -11   31.80    2.89
   0  -2 -11   37.94    2.97
   0  -2 -11   33.96    2.89
   0   2 -12   10.81    1.92
   0  -2 -12   11.58    1.98
   0   2 -12   10.10    1.74
   0  -2 -12   13.71    1.89
   0  -2 -12    9.05    1.59
   0   2 -13    3.50    1.34
   0   2 -13    3.41    1.24
   0  -2 -13    4.87    1.45
   0   2 -13    1.43    0.89
   0   2 -13    2.79    1.07
   0  -2 -13    4.10    1.18
   0  -2 -13    3.62    1.18
   0  -2 -14  526.42   20.90
   0   2 -14  514.40   21.08
   0   2 -14  514.40   19.86
   0  -2 -14  534.25   20.10
   0  -2 -15  268.77   12.89
   0   2 -15  288.73   13.33
   0   2 -15  250.98   11.78
   0   2 -15  266.89   11.79
   0  -2 -15  263.92   12.05
   0   2 -15  239.39   11.68
   0  -2 -15  247.41   11.75
   0   2 -15  271.90   11.79
   0   2 -16    8.67    2.19
   0  -2 -16   12.25    2.38
   0   2 -16   13.55    2.21
   0  -2 -16   10.27    2.10
   0   2 -16    8.56    1.87
   0   2 -16   13.36    2.19
   0  -2 -16   11.73    2.13
   0   2 -17    2.60    1.29
   0   2 -17    1.60    1.05
   0  -2 -17    2.91    1.34
   0  -2 -17    1.41    1.01
   0  -2 -18   89.35    6.59
   0  -2 -18  106.30    7.03
   0   2 -18   94.13    6.77
   0   2 -18  101.04    6.65
   0  -2 -18   96.38    7.34
   0   2 -19  180.32   10.55
   0  -2 -19  218.83   11.22
   0  -2 -19  203.31   10.91
   0  -2 -19  221.44   11.97
   0   2 -19  198.68   11.77
   0   2 -20  333.48   15.63
   0  -2 -20  347.12   15.66
   0   2  20  326.03   17.53
   0  -2 -21   32.30    4.22
   0   2 -21   26.91    3.57
   0  -2 -21   36.09    4.07
   0  -2 -22   23.07    3.50
   0  -2  22   24.12    3.90
   0   2 -22   24.45    3.34
   0  -2 -22   17.97    2.92
   0   2  22   21.40    4.10
   0  -2 -23   55.24    5.30
   0  -2  23   61.16    5.87
   0  -2 -23   63.14    5.23
   0   2  23   64.71    6.26
   0  -2 -24   26.05    3.36
   0   2 -24   30.78    3.94
   0  -2  24   26.06    3.69
   0  -2 -24   28.74    3.37
   0   2  24   31.89    4.21
   0  -2 -25   65.49    4.75
   0   2 -25   64.53    5.26
   0  -2 -25   55.85    4.68
   0  -2  25   62.71    5.17
   0   2 -26    1.90    0.89
   0   2  26    0.99    1.17
   0  -2  26   -0.22    0.99
   0   2 -27   17.18    2.06
   0   2  27   13.85    2.07
   0   3   0    0.57    0.43
   0   3   0    0.54    0.50
   0   3  -1  607.90   20.19
   0  -3   1  638.88   20.86
   0  -3  -1  619.66   20.80
   0   3   1  606.17   20.34
   0   3  -1  572.48   20.26
   0   3  -2 5109.94  151.11
   0  -3  -2 4774.74  150.57
   0  -3  -2 5539.15  151.70
   0  -3   2 5078.78  151.59
   0  -3  -2 4451.31  150.23
   0   3   2 4994.52  151.22
   0   3  -2 4803.24  151.11
   0   3  -3   13.28    1.40
   0   3   3   12.62    1.35
   0  -3  -3   14.27    1.47
   0  -3   3   12.97    1.46
   0  -3  -3   11.64    1.11
   0   3   3   15.52    1.67
   0   3  -3   12.11    1.29
   0   3  -3   12.60    1.02
   0  -3  -3   12.55    1.08
   0   3  -3   13.21    1.48
   0   3  -3   12.59    0.84
   0   3  -4  109.31    4.87
   0   3  -4  103.31    4.73
   0  -3   4  118.48    4.99
   0  -3  -4  113.40    4.82
   0   3  -4  110.38    4.41
   0  -3  -4  107.91    4.54
   0   3   4  110.34    5.12
   0  -3  -4  104.83    4.68
   0   3  -4  119.79    5.16
   0  -3  -4  107.72    4.58
   0   3  -4  107.96    5.19
   0  -3  -4  104.30    4.74
   0   3  -5  604.66   20.57
   0   3  -5  603.48   20.56
   0  -3   5  638.42   20.35
   0  -3  -5  539.14   20.03
   0   3  -5  638.95   21.10
   0   3   5  623.35   20.83
   0   3  -5  609.43   20.12
   0  -3  -5  613.14   20.62
   0  -3  -5  633.23   20.37
   0  -3  -5  626.40   20.49
   0   3  -5  637.78   21.28
   0   3  -6    6.39    1.04
   0   3  -6    4.94    1.12
   0  -3  -6    7.70    1.05
   0   3  -6    6.03    0.89
   0   3   6    6.32    1.05
   0  -3  -6    6.70    0.98
   0   3  -6    6.81    1.23
   0  -3  -6    6.26    1.07
   0  -3  -6    7.50    1.07
   0   3  -6    4.38    0.88
   0  -3  -7   28.51    2.18
   0  -3  -7   33.85    2.32
   0   3  -7   27.64    2.08
   0  -3  -7   30.84    2.45
   0   3  -7   25.09    2.18
   0   3  -7   34.88    2.74
   0  -3  -7   30.82    2.38
   0   3  -8  130.72    5.81
   0   3  -8  124.93    6.52
   0  -3  -8  129.86    5.93
   0  -3  -8  124.20    5.87
   0  -3  -8  129.29    6.18
   0   3  -8  139.59    6.54
   0  -3  -9   28.34    2.42
   0   3  -9   31.79    2.92
   0  -3  -9   27.71    2.37
   0   3  -9   29.94    2.37
   0   3  -9   36.05    2.73
   0  -3  -9   29.71    2.60
   0   3  -9   25.98    2.66
   0   3  -9   29.24    2.74
   0  -3 -10   82.34    4.79
   0   3 -10   84.52    4.66
   0   3 -10   79.75    5.31
   0  -3 -10   91.21    4.93
   0   3 -10   93.97    5.01
   0   3 -10   77.45    5.22
   0  -3 -10   78.18    4.94
   0   3 -10   92.25    5.25
   0  -3 -11  935.24   32.58
   0   3 -11  964.62   33.11
   0   3 -11  918.39   32.30
   0   3 -11  932.94   31.77
   0   3 -11  907.05   32.90
   0  -3 -11  923.49   32.04
   0  -3 -11  978.05   32.05
   0  -3 -12  164.81    8.27
   0   3 -12  146.85    8.23
   0   3 -12  150.13    8.17
   0   3 -12  149.84    7.73
   0  -3 -12  149.04    7.62
   0   3 -12  157.02    7.48
   0   3 -12  145.96    8.21
   0  -3 -12  156.27    7.63
   0  -3 -13   19.34    2.62
   0   3 -13   21.77    2.88
   0   3 -13   18.81    2.72
   0   3 -13   24.47    2.74
   0  -3 -13   18.88    2.46
   0  -3 -13   18.59    2.39
   0   3 -13   19.23    2.72
   0   3 -13   18.02    2.27
   0   3 -14  169.36    9.54
   0  -3 -14  166.86    9.29
   0   3 -14  176.28    8.91
   0   3 -14  179.45    8.65
   0  -3 -14  172.79    8.87
   0  -3 -14  172.69    8.79
   0  -3 -15  970.21   34.80
   0   3 -15  911.51   33.46
   0   3 -15  987.72   35.02
   0  -3 -15  956.07   34.55
   0  -3 -15  962.88   33.74
   0   3 -15  862.66   33.26
   0   3 -15  946.03   33.45
   0  -3 -15  963.14   33.62
   0  -3 -16  754.86   28.34
   0  -3 -16  762.65   28.41
   0   3 -16  713.27   28.44
   0   3 -16  708.22   27.17
   0  -3 -16  722.00   27.39
   0   3 -16  695.13   27.23
   0   3 -16  768.98   27.28
   0  -3 -16  733.73   27.38
   0   3 -17  507.99   20.89
   0   3 -17  497.75   21.05
   0  -3 -17  565.12   21.59
   0  -3 -17  534.24   21.24
   0  -3 -18   27.22    3.52
   0   3 -18   30.88    3.73
   0   3 -18   29.84    3.56
   0  -3 -19   41.81    4.87
   0  -3 -19   50.52    4.85
   0   3 -19   40.02    4.41
   0  -3 -19   44.33    4.51
   0   3 -19   47.42    4.55
   0  -3 -20  143.62    9.46
   0   3 -20  155.59    8.80
   0   3 -20  147.17    9.02
   0  -3 -20  127.53    8.48
   0  -3 -20  155.81    9.12
   0  -3 -21  720.18   27.53
   0   3  21  723.89   30.17
   0  -3 -21  723.66   28.49
   0   3 -21  679.63   26.72
   0  -3  21  713.48   28.68
   0  -3 -22   11.15    2.49
   0  -3  22   11.34    2.86
   0  -3 -22   10.83    2.33
   0   3  22   11.47    3.43
   0  -3  23  215.30   11.91
   0  -3 -23  229.41   11.41
   0   3  23  238.86   13.14
   0  -3  24   28.42    3.70
   0  -3 -24   27.33    3.25
   0   3  24   25.86    3.97
   0   3 -25   11.52    2.23
   0  -3  25   11.26    2.21
   0  -3 -25    9.46    1.83
   0   3  25   12.18    2.52
   0  -3 -26    1.77    0.88
   0   3 -26   -0.23    0.76
   0   3  26   -0.24    1.19
   0   3 -27  101.19    5.53
   0   3  27   95.48    5.57
   0   4   0    0.88    0.62
   0  -4   0    0.15    0.96
   0   4   0    1.82    0.80
   0   4  -1  281.03   10.76
   0  -4  -1  308.92   11.55
   0  -4   1  302.71   11.46
   0   4   1  281.99   10.95
   0   4  -1  263.96   10.84
   0   4  -2  139.52    6.39
   0  -4  -2  148.62    5.89
   0  -4  -2  149.48    6.82
   0  -4   2  150.72    6.86
   0   4  -2  144.08    6.52
   0   4   2  152.45    6.61
   0   4  -3  196.66    8.20
   0   4   3  208.74    8.22
   0   4  -3  198.82    8.12
   0  -4  -3  199.63    7.43
   0   4   3  188.00    8.69
   0  -4   3  196.62    8.31
   0  -4  -3  215.68    8.40
   0  -4  -3  189.92    7.23
   0   4  -3  193.16    6.88
   0  -4  -3  201.14    7.63
   0   4  -3  180.31    7.93
   0   4  -4  454.07   16.83
   0  -4   4  478.05   16.86
   0  -4  -4  484.61   16.73
   0  -4  -4  466.70   16.24
   0   4  -4  503.99   17.07
   0   4   4  462.58   17.31
   0  -4  -4  460.30   16.02
   0   4  -4  489.10   17.04
   0  -4  -4  470.51   16.37
   0   4  -5  106.24    5.31
   0   4  -5  100.80    5.02
   0  -4   5  104.06    5.00
   0  -4  -5  104.20    4.88
   0  -4  -5  106.57    4.78
   0   4  -5  105.12    4.62
   0  -4  -5  113.34    5.06
   0   4   5  106.90    5.47
   0   4  -5  107.71    5.49
   0  -4  -5  107.14    4.82
   0  -4  -5  103.56    5.00
   0   4  -5  117.02    5.60
   0   4  -6   91.70    4.68
   0  -4  -6   82.94    4.52
   0   4  -6   87.10    4.23
   0  -4  -6   94.33    4.48
   0   4  -6   89.89    5.10
   0   4   6   89.94    4.88
   0  -4  -6   95.04    4.55
   0   4  -6   86.18    4.69
   0   4  -7  321.50   13.04
   0  -4  -7  322.50   12.39
   0  -4  -7  330.18   12.10
   0   4  -7  320.50   11.88
   0  -4  -7  312.01   11.97
   0   4  -7  316.98   12.29
   0  -4  -7  325.69   12.20
   0   4  -7  352.76   12.98
   0   4  -8  276.03   10.45
   0   4  -8  257.46   11.46
   0  -4  -8  279.43   11.04
   0  -4  -8  268.58   10.60
   0  -4  -8  255.62   10.49
   0   4  -8  281.78   10.87
   0  -4  -8  264.03   10.77
   0   4  -8  283.04   11.33
   0  -4  -9   50.21    3.54
   0   4  -9   55.61    3.98
   0  -4  -9   54.76    3.54
   0   4  -9   46.92    3.21
   0   4  -9   47.08    3.90
   0  -4  -9   53.18    3.53
   0   4 -10   64.62    4.75
   0  -4 -10   74.02    4.64
   0   4 -10   78.63    4.91
   0   4 -10   71.36    4.28
   0   4 -10   68.77    5.05
   0  -4 -10   78.93    4.58
   0  -4 -10   68.01    4.37
   0  -4 -11   11.15    1.78
   0   4 -11    6.98    1.59
   0   4 -11    8.12    1.68
   0   4 -11    8.16    1.82
   0  -4 -11    7.62    1.44
   0   4 -11    9.04    1.51
   0  -4 -11    7.96    1.52
   0   4 -12  515.76   20.51
   0  -4 -12  529.26   20.09
   0   4 -12  548.77   20.08
   0   4 -12  518.33   19.27
   0  -4 -12  524.74   19.56
   0   4 -12  495.81   20.75
   0  -4 -12  505.96   19.56
   0  -4 -13  221.94   10.65
   0   4 -13  216.70   11.04
   0   4 -13  242.18   10.74
   0  -4 -13  221.12   10.23
   0  -4 -13  212.85   10.21
   0   4 -13  199.58   11.00
   0  -4 -14  283.24   13.55
   0   4 -14  289.73   12.82
   0   4 -14  266.66   13.21
   0  -4 -14  268.50   12.39
   0   4 -14  300.32   12.85
   0   4 -14  253.29   12.33
   0   4 -14  277.64   13.77
   0  -4 -14  285.71   12.53
   0  -4 -14  289.70   12.73
   0  -4 -15   72.65    5.69
   0  -4 -15   82.36    6.38
   0   4 -15   80.81    6.34
   0   4 -15   73.08    5.60
   0  -4 -15   86.71    5.90
   0   4 -15   72.39    5.59
   0   4 -15   91.60    6.02
   0  -4 -15   81.44    5.71
   0  -4 -15   86.74    5.98
   0  -4 -16   19.46    3.16
   0   4 -16   24.87    3.24
   0   4 -16   27.09    3.69
   0   4 -16   21.21    3.01
   0  -4 -16   26.12    3.24
   0   4 -16   25.94    3.17
   0  -4 -16   24.27    3.10
   0  -4 -17  345.47   15.82
   0   4 -17  359.18   16.47
   0   4 -17  339.51   15.06
   0   4 -17  289.20   14.56
   0  -4 -17  339.84   15.10
   0   4 -17  336.83   14.86
   0  -4 -17  320.30   14.86
   0  -4 -18  245.40   12.70
   0   4 -18  254.40   12.22
   0  -4 -18  247.02   12.21
   0   4 -18  211.86   11.80
   0  -4 -18  245.65   12.24
   0  -4 -19 1715.08   58.78
   0  -4 -19 1693.20   58.04
   0   4 -19 1684.24   57.83
   0   4 -20    8.20    2.06
   0  -4 -20   12.59    2.57
   0  -4 -20   11.13    2.44
   0  -4 -21    1.58    1.33
   0  -4 -21    4.94    1.68
   0   4 -21    2.66    1.47
   0   4  21    5.03    3.23
   0   4  22   65.46    6.75
   0  -4 -22   63.36    5.36
   0   4 -22   56.21    4.87
   0   4  23  193.19   11.49
   0  -4 -23  180.26    9.66
   0   4 -23  176.49    9.29
   0   4  24  261.54   13.33
   0   4 -24  250.97   11.40
   0  -4 -24  263.14   11.95
   0   4 -25  225.05   11.20
   0  -4 -25  218.74   10.23
   0   4  25  233.36   11.47
   0   4 -26    0.44    0.80
   0   4  26    0.45    1.17
   0  -4 -26    0.33    0.65
   0   4  26    0.66    1.12
   0   4 -27    1.77    0.76
   0   4  27    1.64    0.87
   0   5   0    0.70    0.64
   0  -5   0    0.86    0.84
   0   5   0    2.93    1.03
   0   5  -1  111.17    5.72
   0  -5   1  133.08    6.42
   0  -5  -1  130.83    6.41
   0   5  -1  108.63    5.93
   0   5   1  114.30    5.98
   0   5  -2   35.71    2.82
   0  -5   2   45.19    3.34
   0  -5  -2   37.17    3.03
   0   5   2   35.58    2.91
   0   5  -2   35.72    2.95
   0   5  -3  290.13   12.18
   0   5   3  317.25   12.21
   0  -5  -3  309.51   11.08
   0   5   3  299.82   12.90
   0   5  -3  302.50   12.04
   0  -5  -3  348.90   12.46
   0  -5   3  325.18   12.34
   0  -5  -3  281.31   10.77
   0   5  -3  304.14   11.92
   0  -5  -3  312.73   11.34
   0   5  -4 1156.14   40.15
   0  -5  -4 1276.92   39.96
   0  -5   4 1223.48   40.06
   0  -5  -4 1218.50   39.11
   0   5  -4 1172.28   40.14
   0   5   4 1160.83   40.87
   0  -5  -4 1174.29   38.76
   0   5  -4 1286.06   40.08
   0  -5  -4 1208.89   39.32
   0   5  -5  178.51    8.41
   0   5  -5  190.95    8.04
   0  -5  -5  183.87    7.90
   0  -5   5  186.67    8.15
   0   5   5  187.20    8.73
   0   5  -5  185.15    8.52
   0  -5  -5  178.82    7.68
   0  -5  -5  180.93    7.52
   0  -5  -5  191.19    7.50
   0   5  -5  207.49    8.57
   0  -5  -5  178.09    7.77
   0   5  -6   30.01    2.47
   0   5  -6   30.03    2.71
   0  -5  -6   23.19    2.05
   0   5  -6   24.87    2.70
   0  -5  -6   25.61    2.27
   0   5   6   24.00    2.50
   0  -5  -6   30.24    2.25
   0   5  -6   22.11    2.46
   0  -5  -7   99.97    5.08
   0   5  -7   96.16    5.97
   0   5  -7  101.39    4.99
   0  -5  -7  107.35    5.49
   0  -5  -7  103.35    5.18
   0   5  -7  107.36    5.55
   0   5  -7  112.53    5.93
   0  -5  -8 1203.44   39.37
   0  -5  -8 1127.29   38.83
   0  -5  -8 1205.38   38.94
   0   5  -8 1140.26   38.57
   0   5  -8 1136.14   40.36
   0   5  -8 1196.63   39.38
   0   5  -8 1256.46   40.04
   0   5  -9    6.74    1.26
   0  -5  -9    4.62    1.23
   0   5  -9    4.31    1.42
   0  -5  -9   11.10    1.61
   0   5  -9    8.68    1.51
   0   5  -9    7.47    1.63
   0   5 -10  312.32   12.61
   0  -5 -10  287.57   11.82
   0  -5 -10  279.07   11.83
   0   5 -10  265.92   12.96
   0   5 -11  219.55   10.80
   0   5 -11  238.28   10.75
   0   5 -11  223.46   11.45
   0  -5 -11  221.76   10.14
   0  -5 -11  231.76   10.22
   0   5 -12  494.30   19.86
   0   5 -12  489.15   19.16
   0  -5 -12  473.81   18.70
   0  -5 -12  501.79   18.75
   0   5 -12  466.57   20.33
   0   5 -13  251.82   12.14
   0   5 -13  233.37   11.34
   0   5 -13  265.37   11.75
   0  -5 -13  235.73   11.09
   0  -5 -13  240.89   11.27
   0   5 -13  232.45   12.50
   0  -5 -14  862.47   31.54
   0  -5 -14  779.30   30.38
   0   5 -14  810.51   31.06
   0   5 -14  803.33   30.21
   0   5 -14  889.39   30.67
   0  -5 -14  813.05   29.90
   0  -5 -14  836.39   30.16
   0  -5 -14  851.59   30.02
   0   5 -14  796.49   31.87
   0  -5 -15    9.67    2.32
   0  -5 -15    6.67    1.82
   0   5 -15    6.60    1.86
   0   5 -15    7.91    1.88
   0  -5 -15    7.83    1.82
   0   5 -15    5.10    1.62
   0  -5 -15    8.42    1.89
   0  -5 -15   10.60    2.03
   0  -5 -16 1918.51   63.29
   0  -5 -16 1764.32   62.10
   0   5 -16 1807.49   61.82
   0   5 -16 1890.04   63.38
   0  -5 -16 1769.83   61.59
   0   5 -16 1913.05   62.10
   0  -5 -16 1812.81   61.80
   0  -5 -16 1838.88   62.04
   0  -5 -17  172.15    9.98
   0  -5 -17  180.95   10.52
   0   5 -17  178.34   10.76
   0   5 -17  182.10    9.95
   0   5 -17  166.00    9.58
   0  -5 -17  185.16    9.96
   0  -5 -17  179.57    9.89
   0  -5 -18    7.31    1.92
   0  -5 -18    8.44    2.22
   0   5 -18    5.00    1.74
   0  -5 -18    4.36    1.63
   0   5 -18    4.48    1.72
   0  -5 -19  205.88   11.33
   0  -5 -19  193.68   10.57
   0   5 -19  189.92   10.54
   0  -5 -20  421.35   19.17
   0   5 -20  473.87   19.19
   0  -5 -20  441.30   18.88
   0  -5 -21   12.46    2.51
   0  -5 -21   14.25    2.64
   0   5 -21   16.51    2.76
   0  -5 -21   14.07    2.54
   0   5  21   20.57    4.54
   0   5  22  163.41   11.06
   0  -5 -22  169.95    9.37
   0   5 -22  161.32    9.08
   0   5  23   46.50    5.52
   0  -5 -23   40.11    3.98
   0   5 -23   47.13    4.21
   0   5 -24    9.29    1.82
   0  -5 -24    7.43    1.82
   0   5  24   13.03    2.90
   0   5 -25    5.77    1.62
   0   5 -25    4.73    1.21
   0  -5 -25    5.25    1.31
   0   5  25    2.77    1.88
   0   5 -26  324.36   12.82
   0   5  26  316.14   12.86
   0   5  26  293.94   12.60
   0  -5 -26  327.56   12.00
   0   6   0  940.53   32.78
   0   6   0  883.37   32.25
   0   6  -1 1175.42   41.07
   0   6   1 1182.28   41.02
   0  -6   1 1305.42   41.56
   0  -6  -1 1363.26   41.57
   0   6  -1 1127.89   40.59
   0  -6   2   91.83    5.40
   0  -6  -2   86.05    5.16
   0   6   2   87.89    5.24
   0   6  -2   79.49    5.15
   0   6  -2   83.39    4.62
   0   6  -2   72.19    4.76
   0  -6  -2   81.48    4.20
   0  -6   3  452.61   15.95
   0  -6  -3  431.42   15.63
   0   6  -3  368.71   15.55
   0   6   3  394.03   15.54
   0   6  -3  412.85   15.08
   0  -6  -3  390.28   14.40
   0   6   3  379.54   16.41
   0  -6  -3  388.85   14.14
   0   6  -3  378.58   15.34
   0  -6   4  149.76    7.56
   0  -6  -4  165.38    7.58
   0   6  -4  152.92    7.91
   0  -6  -4  157.65    6.99
   0   6  -4  162.17    7.62
   0   6  -4  155.68    7.80
   0   6   4  154.40    8.45
   0  -6  -4  152.10    6.72
   0  -6   5    2.61    0.95
   0  -6  -5    1.73    0.82
   0  -6  -5    2.40    0.78
   0   6  -5    2.74    1.08
   0  -6  -5    3.75    0.94
   0   6   5    2.35    1.12
   0   6  -5    3.50    1.29
   0   6  -5    4.29    1.28
   0  -6  -6   12.76    1.64
   0  -6  -6    9.96    1.55
   0  -6  -6   11.33    1.51
   0   6  -6    8.89    1.76
   0   6   6    8.64    1.73
   0   6  -6   10.92    1.86
   0   6  -6   13.69    1.86
   0   6  -6    7.85    1.65
   0   6  -7  884.63   32.84
   0  -6  -7  893.58   31.47
   0  -6  -7  920.86   31.15
   0   6  -7  937.63   31.89
   0   6  -7 1005.88   32.39
   0  -6  -8  399.99   15.38
   0  -6  -8  400.74   15.47
   0   6  -8  388.79   17.00
   0  -6  -8  409.84   15.79
   0   6  -8  434.08   16.16
   0   6  -8  437.28   16.43
   0  -6  -9  868.48   30.75
   0  -6  -9  870.45   30.76
   0   6  -9  865.29   32.82
   0  -6  -9  906.02   31.27
   0   6  -9  915.01   31.43
   0   6  -9  981.47   32.02
   0  -6 -10  531.49   20.07
   0  -6 -10  551.39   20.23
   0   6 -10  524.18   22.02
   0  -6 -10  564.45   20.66
   0   6 -10  528.94   20.37
   0   6 -10  556.70   20.94
   0   6 -11   82.33    5.81
   0   6 -11   93.06    5.92
   0  -6 -11   79.99    5.24
   0   6 -11   76.18    6.25
   0  -6 -11   80.58    5.26
   0   6 -12 1441.30   48.82
   0   6 -12 1478.68   48.34
   0   6 -12 1349.26   49.84
   0  -6 -12 1366.29   47.57
   0  -6 -12 1412.71   47.60
   0  -6 -13  594.25   23.98
   0  -6 -13  614.85   24.58
   0   6 -13  609.97   24.26
   0   6 -13  612.90   23.56
   0   6 -13  665.03   23.95
   0   6 -13  576.71   25.18
   0  -6 -13  621.42   23.27
   0  -6 -13  603.02   23.24
   0  -6 -14   46.77    4.85
   0  -6 -14   44.96    4.59
   0   6 -14   50.89    4.90
   0   6 -14   45.95    4.38
   0   6 -14   48.25    4.47
   0  -6 -14   49.93    4.34
   0   6 -14   44.74    5.16
   0  -6 -14   44.57    4.19
   0  -6 -15  309.75   14.77
   0  -6 -15  315.34   15.33
   0   6 -15  327.87   14.62
   0   6 -15  316.30   15.32
   0  -6 -15  301.26   14.08
   0   6 -15  332.52   14.77
   0  -6 -15  330.68   14.44
   0  -6 -15  302.32   14.29
   0  -6 -16  135.63    8.96
   0  -6 -16  156.47    9.76
   0   6 -16  165.76   10.07
   0   6 -16  150.27    8.94
   0   6 -16  178.23    9.53
   0  -6 -16  153.80    8.87
   0  -6 -16  151.37    8.83
   0  -6 -16  153.11    9.05
   0  -6 -17  670.06   27.26
   0  -6 -17  727.80   28.19
   0   6 -17  687.35   26.96
   0   6 -17  694.41   28.24
   0  -6 -17  693.91   26.80
   0   6 -17  731.58   27.21
   0  -6 -17  685.49   26.88
   0  -6 -18  209.69   11.84
   0  -6 -18  211.40   11.52
   0  -6 -18  221.68   11.34
   0   6 -18  210.24   11.34
   0  -6 -19  289.46   14.18
   0  -6 -19  301.86   14.72
   0  -6 -19  282.50   13.71
   0   6 -19  291.68   13.99
   0  -6 -20   86.65    6.66
   0  -6 -20  100.01    7.29
   0  -6 -20  101.13    6.87
   0   6 -20   90.34    6.75
   0  -6 -21   29.75    3.72
   0   6 -21   24.89    3.38
   0  -6 -21   22.43    3.11
   0  -6 -21   25.90    3.37
   0  -6 -22   31.18    3.63
   0   6 -22   33.75    3.74
   0  -6 -22   33.99    3.71
   0  -6 -22   30.46    3.47
   0   6  22   32.78    4.95
   0  -6 -23  261.66   12.45
   0   6  23  286.96   14.53
   0  -6 -23  288.92   12.75
   0   6 -23  278.96   12.61
   0   6  24    8.40    2.43
   0  -6 -24   13.40    2.06
   0   6 -24   11.76    1.91
   0   6 -25  141.17    7.60
   0  -6 -25  135.98    6.77
   0   6  25  127.72    7.64
   0   6 -25  140.62    6.76
   0   6 -26   25.76    2.60
   0  -6 -26   29.00    2.40
   0   6 -26   27.85    2.27
   0   6  26   30.50    2.96
   0   6  26   27.42    2.75
   0   7   0    2.02    1.26
   0  -7   0   -0.22    1.05
   0   7   1   45.24    3.93
   0   7  -1   46.04    4.00
   0  -7  -1   45.19    3.87
   0  -7   1   43.64    3.81
   0   7  -1   57.48    4.22
   0   7  -2  256.33   12.20
   0   7   2  280.67   12.27
   0  -7  -2  306.14   12.41
   0  -7   2  310.59   12.55
   0   7  -2  247.11   11.79
   0  -7  -2  278.09   10.88
   0  -7   3   26.33    2.85
   0  -7  -3   24.81    2.70
   0   7  -3   25.33    2.95
   0   7   3   24.46    2.81
   0  -7  -3   26.17    2.31
   0   7   3   21.10    3.03
   0   7  -3   22.71    2.71
   0  -7  -3   26.03    2.16
   0  -7  -4  257.78   10.88
   0  -7   4  257.39   11.11
   0   7  -4  213.65   10.95
   0  -7  -4  246.81    9.92
   0   7   4  234.51   11.97
   0   7  -4  238.61   11.38
   0   7  -4  263.59   10.79
   0  -7  -4  248.71   10.16
   0   7   5  108.15    7.06
   0  -7  -5  112.91    5.81
   0   7  -5  106.40    6.78
   0   7  -5  131.20    6.65
   0  -7  -5  128.15    6.20
   0   7  -5  106.08    6.78
   0   7  -6   38.85    3.94
   0  -7  -6   40.39    3.08
   0   7  -6   44.76    3.72
   0  -7  -6   42.47    3.33
   0   7  -6   46.04    3.67
   0   7  -6   42.98    3.99
   0   7  -7    0.87    0.84
   0  -7  -7    1.79    0.77
   0   7  -7    0.84    0.86
   0   7  -7    1.50    1.14
   0  -7  -8  507.94   19.61
   0   7  -8  534.05   21.98
   0  -7  -8  532.79   19.79
   0   7  -8  550.24   20.63
   0   7  -9  553.60   23.38
   0  -7  -9  549.93   21.02
   0  -7  -9  558.63   21.02
   0   7  -9  579.60   21.82
   0  -7 -10  174.95    8.56
   0   7 -10  159.66   10.04
   0  -7 -10  173.55    8.50
   0   7 -10  174.87    9.00
   0   7 -10  186.26    9.27
   0   7 -11  292.84   13.74
   0   7 -11  341.56   13.98
   0   7 -11  295.03   15.15
   0  -7 -11  294.20   12.99
   0  -7 -11  296.28   13.01
   0  -7 -12  210.77   11.42
   0  -7 -12  218.51   11.38
   0   7 -12  214.93   11.27
   0   7 -12  226.09   10.99
   0   7 -12  246.74   11.36
   0   7 -12  218.32   12.57
   0  -7 -12  206.48   10.34
   0  -7 -12  219.80   10.56
   0  -7 -13   18.26    3.05
   0  -7 -13   19.07    2.99
   0   7 -13   22.70    3.03
   0   7 -13   18.17    2.95
   0   7 -13   21.33    3.00
   0  -7 -13   21.95    2.84
   0   7 -13   17.25    3.28
   0  -7 -13   20.83    2.79
   0  -7 -14   82.01    6.59
   0  -7 -14   79.73    6.26
   0   7 -14   82.84    6.05
   0   7 -14   71.96    6.14
   0   7 -14   84.15    6.18
   0  -7 -14   75.18    5.71
   0   7 -14   75.30    7.08
   0  -7 -14   73.11    5.62
   0  -7 -15   27.88    3.67
   0  -7 -15   27.36    3.81
   0   7 -15   29.66    3.68
   0   7 -15   22.30    3.49
   0   7 -15   32.17    3.78
   0  -7 -15   26.44    3.30
   0  -7 -15   23.21    3.13
   0   7 -15   27.30    4.28
   0  -7 -15   25.91    3.37
   0  -7 -16  142.51    9.02
   0  -7 -16  143.90    9.37
   0   7 -16  163.43    9.91
   0   7 -16  137.03    8.57
   0   7 -16  145.80    8.88
   0  -7 -16  138.88    8.42
   0  -7 -16  138.16    8.46
   0  -7 -16  135.76    8.60
   0  -7 -17   20.48    3.25
   0  -7 -17   27.86    3.90
   0  -7 -17   24.87    3.30
   0   7 -17   26.79    3.55
   0   7 -18   15.94    2.92
   0  -7 -18   17.01    2.82
   0  -7 -18   17.62    2.96
   0  -7 -18   19.14    3.29
   0  -7 -19   14.02    2.68
   0   7 -19   20.61    3.21
   0  -7 -19   19.68    3.12
   0  -7 -19   20.36    3.26
   0  -7 -20   60.75    5.49
   0  -7 -20   50.87    4.96
   0  -7 -20   52.99    4.86
   0   7 -20   57.02    5.12
   0  -7 -21  387.30   17.38
   0   7 -21  415.05   17.36
   0  -7 -21  388.52   16.67
   0   7  22   22.85    4.12
   0  -7 -22   22.22    3.03
   0   7 -22   24.77    3.17
   0  -7 -22   22.37    2.98
   0   7  23  100.52    7.58
   0  -7 -23   93.14    6.17
   0   7 -23   97.81    6.20
   0  -7 -23  107.25    6.39
   0  -7  24  189.36   10.24
   0  -7 -24  194.62    9.33
   0   7  24  193.62   10.54
   0   7 -24  211.72    9.65
   0  -7 -24  227.05    9.73
   0   7 -25   22.05    2.61
   0  -7 -25   24.29    2.37
   0   7 -25   27.13    2.48
   0   7  25   21.73    2.84
   0  -7  25   19.62    2.56
   0   8   0   79.55    5.88
   0  -8   0   97.73    6.13
   0   8   1  228.01   11.81
   0   8  -1  238.96   12.08
   0  -8  -1  280.33   12.14
   0  -8   1  293.57   12.37
   0   8  -2   -0.82    1.11
   0   8   2   -0.51    0.91
   0  -8   2    0.25    1.22
   0  -8  -2    0.24    1.00
   0   8   2    1.09    1.30
   0  -8  -2    1.37    0.72
   0   8  -2    0.50    0.90
   0  -8  -3  568.90   20.79
   0   8   3  506.65   22.21
   0   8  -3  492.51   20.74
   0  -8  -3  561.36   19.55
   0   8  -3  540.49   21.49
   0   8   4   56.57    5.29
   0   8  -4   57.81    4.81
   0  -8  -4   56.95    3.90
   0   8  -4   61.67    5.08
   0   8  -5 1209.69   44.52
   0   8   5 1241.85   45.21
   0   8  -5 1269.50   44.72
   0  -8  -5 1358.14   42.87
   0  -8  -6   44.88    3.44
   0   8  -6   42.32    4.39
   0   8  -6   57.37    4.29
   0  -8  -6   42.89    3.57
   0   8  -6   45.71    4.37
   0   8  -6   46.94    4.01
   0  -8  -7  162.78    7.95
   0   8  -7  188.89    9.03
   0   8  -7  176.58    8.89
   0  -8  -8   11.96    1.82
   0   8  -8    8.32    2.13
   0  -8  -8    8.12    1.52
   0   8  -8    8.81    2.03
   0   8  -8   12.50    2.22
   0  -8  -9   28.84    3.00
   0   8  -9   36.21    4.41
   0  -8  -9   33.48    3.17
   0   8  -9   36.78    3.73
   0   8  -9   40.01    3.84
   0  -8 -10   35.69    3.37
   0   8 -10   28.26    4.08
   0  -8 -10   29.63    3.11
   0   8 -10   34.78    3.69
   0   8 -10   32.23    3.58
   0   8 -11  377.24   16.31
   0  -8 -11  374.03   15.59
   0  -8 -11  372.58   15.58
   0   8 -11  334.95   17.86
   0  -8 -11  347.80   16.42
   0  -8 -11  401.75   17.05
   0   8  11  382.89   18.32
   0   8 -11  402.56   16.49
   0  -8 -12   15.10    2.38
   0   8 -12   13.13    2.95
   0  -8 -12   14.42    2.35
   0  -8 -12   12.89    2.56
   0  -8 -12   13.07    2.56
   0   8  12   11.35    2.87
   0   8 -12   10.82    2.15
   0   8 -12   16.63    2.73
   0  -8 -13    2.81    1.26
   0   8 -13    5.42    2.07
   0  -8 -13    2.77    1.13
   0  -8 -13    3.71    1.47
   0  -8 -13    1.79    1.23
   0   8 -13    4.67    1.66
   0   8 -13    3.20    1.42
   0   8  13    5.41    2.35
   0  -8 -14   75.49    6.35
   0  -8 -14   70.53    6.04
   0   8 -14   66.48    5.52
   0   8 -14   69.05    5.78
   0  -8 -14   66.53    5.46
   0   8 -14   63.03    6.78
   0  -8 -14   72.40    5.58
   0  -8 -15   77.49    6.57
   0  -8 -15  112.56    7.88
   0   8 -15  101.06    6.89
   0   8 -15   92.73    6.84
   0  -8 -15   85.93    6.48
   0   8 -15   81.04    7.89
   0  -8 -15   89.47    6.49
   0  -8 -16    5.77    1.76
   0   8 -16    8.37    2.11
   0  -8 -16   12.54    2.67
   0  -8 -16    9.01    2.26
   0   8 -17    0.33    1.12
   0  -8 -17    0.31    1.00
   0  -8 -17    0.36    1.17
   0  -8 -17    1.17    1.27
   0  -8 -18   12.48    2.39
   0   8 -18   14.63    2.74
   0  -8 -18   18.34    3.21
   0  -8 -18   11.37    2.53
   0  -8 -19  152.12    9.50
   0  -8 -19  143.47    9.10
   0  -8 -19  153.96    8.82
   0   8 -19  156.04    9.11
   0  -8 -20   19.70    3.15
   0   8 -20   22.75    3.27
   0  -8 -20   21.67    2.93
   0   8 -21   84.75    5.99
   0   8  21   67.91    6.77
   0  -8 -21   75.62    5.93
   0  -8  22   24.39    3.83
   0   8  22   26.77    4.01
   0  -8 -22   19.92    2.81
   0   8 -22   25.29    3.07
   0  -8 -22   20.72    2.80
   0  -8  23   26.29    3.55
   0   8  23   25.10    3.58
   0  -8 -23   27.24    3.00
   0   8 -23   29.45    3.13
   0  -8 -23   25.73    2.82
   0  -8  24   27.73    3.26
   0  -8 -24   23.42    2.55
   0   8  24   30.95    3.53
   0   8 -24   29.20    2.85
   0  -8 -24   33.03    2.89
   0  -8  25   14.40    2.06
   0   8 -25   18.04    2.13
   0  -8 -25   20.55    2.00
   0   8 -25   20.86    2.09
   0  -8 -25   25.07    2.23
   0   8  25   23.47    2.64
   0   9   0   -0.30    1.13
   0   9   1   43.47    4.46
   0   9  -1   45.49    4.52
   0  -9  -1   56.06    3.72
   0   9  -2  665.99   25.68
   0  -9  -2  705.34   23.36
   0   9   2  568.28   26.12
   0   9  -2  610.64   24.78
   0   9  -3  457.93   19.42
   0  -9  -3  471.31   17.22
   0   9   3  431.54   20.21
   0   9  -3  423.55   18.69
   0   9  -4  283.17   13.76
   0  -9  -4  297.14   11.99
   0   9  -4  266.39   13.33
   0   9   4  253.03   14.01
   0   9  -5  375.25   17.72
   0  -9  -5  442.82   16.38
   0   9  -5  384.94   17.81
   0   9   5  417.57   18.70
   0   9  -6   96.48    6.43
   0   9  -6  100.34    7.08
   0   9  -6   85.67    6.87
   0  -9  -6   96.85    5.67
   0  -9  -6   95.16    5.90
   0   9  -7  176.47   10.94
   0  -9  -7  185.14    9.11
   0  -9  -8  331.06   13.67
   0  -9  -8  300.97   13.18
   0   9  -8  308.72   15.98
   0   9  -9  364.24   15.41
   0   9   9  323.41   16.83
   0   9  -9  274.98   15.88
   0  -9  -9  328.10   13.88
   0  -9  -9  325.60   13.95
   0   9  -9  302.89   14.21
   0  -9  -9  342.40   15.36
   0   9  -9  374.01   15.10
   0   9 -10  538.07   20.93
   0   9  10  498.49   22.66
   0  -9 -10  479.51   19.47
   0   9 -10  465.79   22.40
   0  -9 -10  448.66   19.21
   0  -9 -10  522.41   21.08
   0  -9 -10  498.75   20.54
   0   9 -10  546.54   20.66
   0   9 -11  288.02   13.48
   0  -9 -11  268.82   12.38
   0  -9 -11  272.81   12.45
   0  -9 -11  259.17   13.18
   0  -9 -11  281.59   13.64
   0   9  11  273.03   15.00
   0   9 -11  276.97   13.04
   0  -9 -12  530.62   21.54
   0  -9 -12  557.24   21.68
   0   9 -12  478.62   24.33
   0  -9 -12  553.74   22.89
   0  -9 -12  561.41   22.93
   0   9  12  548.18   24.51
   0   9 -12  586.02   22.51
   0  -9 -13   25.47    3.26
   0   9 -13   22.15    4.17
   0  -9 -13   20.30    2.93
   0  -9 -13   25.52    3.56
   0  -9 -13   23.55    3.49
   0   9 -13   30.07    3.73
   0   9  13   22.64    4.12
   0   9  14   43.86    5.66
   0  -9 -14   45.36    4.52
   0  -9 -14   46.63    4.49
   0   9 -14   38.34    5.50
   0  -9 -14   44.29    4.86
   0  -9 -14   41.61    4.70
   0   9 -14   46.88    4.59
   0   9 -14   47.06    4.80
   0   9 -15   38.81    4.23
   0  -9 -15   40.63    4.72
   0  -9 -15   33.72    4.22
   0   9 -15   31.61    4.95
   0   9 -16    4.84    1.76
   0  -9 -16    4.28    1.60
   0  -9 -16    7.34    2.15
   0  -9 -16    7.85    2.09
   0   9 -17    0.97    1.16
   0  -9 -17    3.03    1.28
   0  -9 -17    0.77    1.19
   0  -9 -17    1.45    1.24
   0  -9 -18    7.39    2.02
   0   9 -18   10.17    2.30
   0  -9 -18    6.73    2.04
   0  -9 -18    8.09    2.10
   0   9 -19   22.64    3.19
   0  -9 -19   17.05    2.95
   0  -9 -19   22.16    3.34
   0  -9 -20   13.23    2.54
   0  -9  20   14.98    3.26
   0   9 -20   14.08    2.49
   0  -9 -21    1.72    1.21
   0   9 -21    0.26    0.99
   0  -9  21    0.70    1.47
   0   9  21    0.38    2.12
   0  -9  22   45.38    4.60
   0  -9 -22   41.08    3.85
   0   9 -22   38.58    3.69
   0  -9 -22   40.70    3.61
   0   9  22   33.86    4.32
   0  -9 -23    9.00    1.73
   0  -9 -23   13.09    1.88
   0   9 -23    7.85    1.62
   0  -9  23    6.95    1.94
   0   9  23   12.20    2.44
   0  -9  24   22.32    2.72
   0  -9 -24   28.93    2.64
   0   9 -24   33.93    2.82
   0  -9 -24   33.93    2.72
   0   9  24   27.03    3.02
   0  10   0  470.41   20.32
   0  10  -1    1.75    1.52
   0  10   1    3.35    1.80
   0  10  -2  559.31   23.15
   0  10   2  526.92   24.15
   0  10  -3  405.22   18.33
   0 -10  -3  422.58   16.14
   0  10   3  364.23   18.93
   0  10  -4  253.09   13.21
   0 -10  -4  253.51   11.18
   0  10  -4  244.65   12.90
   0  10   4  224.09   13.36
   0  10  -5  678.59   25.00
   0  10  -5  575.74   25.44
   0  10  -5  635.38   25.72
   0 -10  -5  631.56   23.53
   0  10  -6 1501.58   48.32
   0  10   6 1319.39   50.06
   0 -10  -6 1410.92   46.32
   0  10  -6 1434.30   49.14
   0 -10  -6 1349.58   46.53
   0  10  -7  718.81   25.94
   0  10   7  631.87   27.52
   0 -10  -7  665.82   24.08
   0 -10   7  653.08   24.60
   0  10  -7  632.72   24.34
   0  10  -8  427.73   17.53
   0  10   8  362.91   18.79
   0 -10  -8  382.08   15.88
   0  10  -8  346.78   18.30
   0 -10  -8  367.93   15.42
   0 -10   8  386.10   16.55
   0  10  -8  386.35   16.34
   0  10  -9  358.28   15.93
   0  10   9  315.24   17.14
   0 -10  -9  346.50   14.51
   0 -10  -9  318.39   14.10
   0  10  -9  289.83   16.81
   0 -10   9  352.73   15.44
   0  10  -9  328.38   14.92
   0  10 -10  855.43   30.46
   0  10  10  782.23   32.12
   0 -10 -10  737.52   28.20
   0  10 -10  655.93   31.35
   0 -10 -10  754.84   28.45
   0 -10  10  784.91   29.65
   0 -10 -10  851.65   30.39
   0  10 -11    5.73    1.83
   0  10 -11    4.36    1.97
   0 -10 -11    6.53    1.73
   0 -10 -11   10.70    2.07
   0 -10 -11    8.78    2.10
   0 -10 -11    7.47    1.96
   0 -10  11    3.14    1.82
   0  10  11    7.26    2.63
   0  10  11    6.39    2.83
   0  10  12  534.35   24.43
   0  10 -12  461.32   24.41
   0 -10 -12  515.35   21.51
   0 -10 -12  545.04   21.79
   0 -10 -12  556.98   22.83
   0 -10 -12  566.38   23.06
   0 -10  12  560.09   23.19
   0  10  12  551.07   24.80
   0  10 -12  581.05   22.58
   0 -10 -13  349.61   15.78
   0 -10 -13  341.92   15.67
   0 -10  13  371.09   17.27
   0  10  13  374.77   18.68
   0  10 -13  388.89   16.73
   0 -10 -13  362.75   16.86
   0 -10 -13  357.58   16.81
   0  10  14   77.44    7.66
   0 -10  14   78.17    6.97
   0 -10 -14   77.21    6.51
   0 -10 -14   67.79    6.27
   0  10  15    8.00    2.77
   0 -10  15    4.93    2.24
   0  10 -15    7.27    1.95
   0 -10 -15    7.74    2.19
   0 -10 -15    5.57    1.94
   0 -10  16  213.34   12.27
   0  10 -16  204.59   10.87
   0 -10 -16  184.34   10.40
   0 -10 -16  215.04   11.87
   0 -10 -16  203.47   11.50
   0 -10  17   32.92    4.48
   0 -10 -17   20.95    2.99
   0  10 -17   21.86    3.18
   0 -10 -17   25.81    3.73
   0 -10 -17   26.37    3.64
   0  10 -18   47.70    4.71
   0 -10  18   59.05    5.96
   0 -10 -18   61.87    5.57
   0 -10 -18   57.14    5.26
   0  10 -19   80.48    5.89
   0 -10 -19   69.63    5.88
   0 -10 -19   73.08    5.87
   0 -10  19   81.57    6.82
   0 -10 -20    5.06    1.58
   0  10 -20    2.63    1.21
   0 -10  20    2.43    1.77
   0 -10 -21   62.70    4.90
   0  10 -21   54.20    4.47
   0 -10  21   61.21    5.35
   0  10  21   49.07    5.13
   0 -10  22   14.00    2.56
   0 -10 -22   20.41    2.51
   0  10 -22   19.77    2.48
   0 -10 -22   18.33    2.31
   0  10  22   16.41    2.85
   0 -10  23   39.46    3.73
   0 -10 -23   47.26    3.60
   0  10 -23   49.66    3.59
   0  10  23   42.73    3.90
   0 -10 -23   54.23    3.63
   0 -10  24    1.12    0.82
   0  10 -24    1.13    0.70
   0 -10 -24    2.08    0.72
   0  11   0    0.55    1.33
   0  11   1  158.69   11.39
   0  11  -2   43.13    4.06
   0 -11   2   44.31    4.60
   0  11   2   54.97    4.56
   0 -11  -2   50.76    4.84
   0  11   2   47.60    5.89
   0 -11   3  802.10   29.18
   0  11   3  773.30   28.04
   0 -11  -3  813.89   29.03
   0  11  -3  722.25   27.47
   0  11  -3  753.99   30.24
   0  11   3  742.68   31.11
   0  11  -4  140.13    7.92
   0 -11   4  142.84    8.66
   0 -11  -4  146.24    8.54
   0  11   4  126.86    9.75
   0  11  -4  133.21    9.31
   0  11   4  124.92    9.77
   0  11  -5  185.18    9.46
   0  11  -5  147.26   10.40
   0  11  -5  192.48   10.47
   0  11  -5  176.23   10.96
   0  11   5  162.38   11.50
   0  11  -6  145.84    8.33
   0 -11  -6  137.85    7.81
   0  11  -6  126.81    9.52
   0 -11   6  129.56    7.90
   0  11  -6  142.68    9.57
   0  11   6  131.42   10.17
   0  11  -7  269.28   13.08
   0  11  -7  260.92   15.19
   0 -11  -7  282.17   12.77
   0  11  -7  315.74   14.57
   0 -11   7  274.30   13.12
   0  11   7  282.47   15.92
   0  11  -8  175.73    9.68
   0 -11  -8  167.16    9.07
   0  11  -8  145.76   11.01
   0  11  -8  179.75   10.45
   0 -11   8  177.61    9.74
   0  11   8  163.96   11.60
   0  11  -9  320.01   15.10
   0 -11   9  328.04   15.20
   0  11   9  289.85   16.91
   0 -11  -9  324.25   14.57
   0  11  -9  302.29   17.41
   0  11 -10  690.86   26.22
   0 -11 -10  616.67   24.08
   0 -11  10  646.48   25.19
   0  11  10  620.97   27.43
   0 -11 -11   81.07    6.57
   0  11 -11   87.92    7.13
   0  11 -11   74.33    6.30
   0  11  11   85.65    7.94
   0 -11  11   82.48    6.66
   0  11  11   88.24    8.20
   0  11 -11   68.65    7.63
   0 -11 -11   74.49    5.87
   0  11  12  545.56   24.90
   0  11  12  542.24   25.03
   0 -11  12  608.02   23.79
   0 -11 -12  584.05   23.43
   0 -11 -12  554.17   22.94
   0 -11 -12  529.15   21.99
   0  11  13    1.49    2.46
   0 -11  13    2.71    1.78
   0 -11 -13    1.49    1.15
   0 -11 -13    5.52    1.96
   0 -11  14  189.28   11.52
   0  11  14  218.25   13.39
   0 -11 -14  193.86   11.28
   0 -11 -14  194.22   11.23
   0 -11  15    5.99    2.30
   0  11  15    5.47    2.76
   0 -11 -15    5.87    2.00
   0 -11 -15    6.36    2.00
   0  11  16  560.20   24.78
   0 -11  16  565.77   23.72
   0 -11 -16  545.95   22.88
   0 -11 -16  527.81   22.77
   0 -11  17   86.13    7.14
   0 -11 -17   79.66    6.46
   0 -11 -17   84.22    6.57
   0  11 -17   71.76    6.31
   0 -11  18   12.42    2.78
   0  11 -18   14.90    2.52
   0 -11 -18   12.47    2.49
   0 -11 -18   13.77    2.60
   0 -11 -19  192.42   10.29
   0  11 -19  182.72    9.64
   0 -11  19  199.50   10.94
   0 -11 -20  165.48    8.96
   0  11 -20  172.68    8.66
   0 -11  20  184.28    9.90
   0 -11 -21   10.18    1.80
   0 -11  21    7.10    2.01
   0  11 -21    9.22    1.74
   0  11  21    6.36    1.93
   0 -11 -22   11.12    1.73
   0  11  22    8.32    1.82
   0 -11  22    4.14    1.46
   0  11 -22    9.14    1.55
   0 -11 -22    7.61    1.44
   0 -11 -23   41.37    2.85
   0  11 -23   36.68    2.74
   0  12   0 1332.35   44.71
   0 -12   0 1401.75   46.29
   0  12  -1    4.40    2.27
   0  12   1    5.96    2.43
   0  12  -1    6.14    1.72
   0  12   1    5.94    1.69
   0 -12  -1    6.65    1.98
   0 -12   1    7.77    2.11
   0  12   2   54.44    6.72
   0 -12  -2   66.01    5.78
   0  12   2   67.62    5.39
   0 -12   2   64.11    5.71
   0  12  -2   59.40    5.08
   0  12   3  304.20   17.98
   0  12  -3  358.19   15.65
   0  12   3  367.04   15.94
   0 -12   3  367.64   16.65
   0 -12  -3  370.50   16.52
   0  12   3  346.49   18.33
   0  12   4  231.63   14.90
   0  12  -4  284.35   14.33
   0  12  -4  276.69   13.06
   0 -12  -4  297.51   13.83
   0  12   4  281.68   13.36
   0 -12   4  272.26   13.68
   0  12   4  275.50   15.84
   0 -12  -5  114.80    7.09
   0  12  -5  115.30    8.22
   0 -12  -5  102.53    7.24
   0  12  -5  109.45    7.30
   0  12   5  114.00    7.53
   0  12   5  103.34    9.22
   0 -12  -6    2.21    1.12
   0  12  -6    5.12    1.86
   0  12  -6    1.54    1.16
   0  12   6    2.67    2.39
   0  12  -7  325.03   15.33
   0 -12  -7  352.74   15.05
   0  12  -7  380.22   17.06
   0 -12   7  341.83   15.30
   0  12   7  329.08   18.02
   0  12  -8  362.32   16.40
   0 -12  -8  359.50   15.69
   0  12  -8  387.27   17.79
   0 -12   8  358.39   16.12
   0  12   8  363.60   19.01
   0  12  -9  548.01   22.53
   0  12  -9  593.25   23.92
   0 -12   9  542.61   22.27
   0  12   9  488.55   24.32
   0  12  -9  493.31   24.87
   0 -12  -9  539.69   21.63
   0  12 -10  233.95   12.73
   0 -12 -10  212.63   11.06
   0 -12  10  225.37   11.79
   0  12  10  209.12   13.25
   0  12  10  206.88   13.44
   0  12  11    1.04    2.25
   0 -12  11    3.97    1.92
   0  12  11    0.52    2.41
   0  12 -11    4.44    1.75
   0 -12 -12  217.43   11.95
   0 -12  12  219.90   12.15
   0  12  12  212.27   13.52
   0  12  12  202.58   13.26
   0  12 -12  220.20   11.92
   0 -12 -13  156.67    9.74
   0  12  13  162.90   11.33
   0 -12  13  160.73   10.06
   0  12  13  147.45   11.08
   0  12  14  220.78   13.56
   0 -12  14  221.92   12.24
   0 -12 -14  229.00   12.15
   0 -12 -14  203.82   11.56
   0  12  15  173.06   11.51
   0 -12  15  184.17   10.62
   0 -12 -15  165.65    9.96
   0 -12 -15  158.55    9.83
   0  12  16   37.85    5.14
   0 -12  16   47.82    5.10
   0 -12 -16   46.04    4.69
   0 -12 -16   44.36    4.62
   0 -12  17  184.75   10.48
   0  12  17  179.97   11.13
   0  12 -17  188.85   10.55
   0 -12 -17  173.05    9.92
   0 -12 -17  164.06    9.70
   0 -12 -18   97.85    6.72
   0 -12  18   94.81    6.97
   0 -12 -19   57.52    4.76
   0 -12  19   62.91    5.27
   0 -12 -20   16.33    2.27
   0 -12  20   12.73    2.43
   0 -12 -21   13.18    1.93
   0 -12  21    9.17    1.87
   0 -12  22    4.03    1.18
   0 -12 -22    6.77    1.19
   0 -13   0    0.37    1.15
   0  13   0   -0.62    1.85
   0  13   0    0.67    1.26
   0  13  -1   43.85    4.54
   0 -13  -1   44.63    4.82
   0  13   1   39.31    4.35
   0 -13   1   50.96    5.15
   0  13  -1   30.84    5.41
   0  13   1   36.07    5.65
   0 -13   2   97.45    7.31
   0  13   2   97.79    6.84
   0  13  -2   91.10    6.61
   0 -13  -2   86.65    6.87
   0  13  -2   64.74    8.13
   0  13   2   76.13    8.10
   0  13   3   14.44    3.57
   0  13  -3    5.87    2.67
   0  13  -3   18.56    3.31
   0  13   3   15.36    3.79
   0 -13   3   14.45    2.87
   0  13  -3   15.85    2.76
   0  13   3   12.49    2.56
   0 -13  -3   14.76    2.85
   0  13  -4  221.82   12.26
   0  13   4  194.33   10.80
   0 -13  -4  198.29   11.11
   0  13  -4  190.38   10.68
   0 -13   4  196.25   11.20
   0  13   4  185.98   12.90
   0 -13  -5  284.63   13.63
   0  13  -5  312.37   15.67
   0 -13  -5  293.60   14.37
   0  13   5  290.74   14.30
   0  13  -5  312.02   14.53
   0  13   5  314.48   17.36
   0 -13  -6    0.30    0.80
   0  13  -6    2.57    1.74
   0  13  -6    1.02    1.28
   0  13   6    1.02    1.57
   0  13   6    1.11    2.56
   0 -13  -7  430.82   18.50
   0  13  -7  486.67   21.05
   0  13   7  438.51   19.30
   0  13  -7  437.03   19.27
   0  13   7  411.46   21.58
   0  13  -8   34.93    4.41
   0  13  -8   35.33    4.71
   0 -13  -8   36.96    3.98
   0 -13   8   35.11    4.10
   0  13   8   25.46    5.17
   0  13   9  265.87   15.34
   0 -13   9  260.65   13.19
   0  13   9  273.53   16.01
   0 -13  10    0.69    1.45
   0  13  10    0.52    1.86
   0  13  10    2.67    2.96
   0  13 -10    2.72    1.46
   0  13  11  647.84   27.76
   0 -13  11  645.97   25.32
   0  13  11  594.28   27.16
   0  13 -11  582.92   25.08
   0  13  12   31.61    4.91
   0 -13  12   22.17    3.48
   0  13  12   21.05    4.44
   0  13 -12   22.92    3.50
   0 -13  13   11.80    2.68
   0  13  13   10.43    3.21
   0  13  13   10.46    3.28
   0  13 -13   14.18    2.69
   0 -13 -14   21.97    3.33
   0  13  14   30.57    4.74
   0  13  14   36.65    5.13
   0 -13  14   28.89    3.95
   0  13  15  141.84   10.18
   0 -13  15  164.55    9.61
   0 -13 -15  147.37    8.97
   0 -13  16  327.00   15.18
   0  13  16  321.61   16.23
   0 -13 -16  322.91   14.73
   0 -13 -16  329.74   14.95
   0 -13  17  141.47    8.37
   0  13  17  123.25    8.65
   0  13 -17  143.65    8.57
   0 -13 -17  126.24    7.75
   0 -13  18   41.51    4.19
   0  13 -18   47.61    4.32
   0 -13 -18   38.96    3.73
   0 -13 -19   68.11    4.84
   0 -13  19   76.03    5.39
   0  13  20    1.42    1.01
   0 -13  20    0.81    0.93
   0  13  21  367.12   13.87
   0 -13 -21  432.07   13.88
   0 -14   0    8.56    2.37
   0  14   0   10.10    2.55
   0  14   0   16.63    4.20
   0  14   1   52.53    5.15
   0 -14  -1   54.91    5.43
   0 -14   1   54.88    5.52
   0  14  -1   57.15    5.38
   0  14   1   36.25    5.83
   0  14  -1   38.53    6.35
   0  14  -2    2.73    1.57
   0  14   2    0.68    1.51
   0  14   2    1.88    1.66
   0  14  -2    3.03    2.18
   0  14  -2    4.41    1.97
   0  14  -3    1.56    1.69
   0  14  -3    3.54    1.80
   0  14  -3   -0.34    1.30
   0  14   3    2.38    1.61
   0  14   3   -0.54    2.41
   0 -14  -4  217.38   11.56
   0  14  -4  193.06   15.67
   0  14  -4  258.23   13.84
   0  14  -4  254.88   13.89
   0  14   4  233.40   13.63
   0  14   4  236.06   14.66
   0  14  -4  240.65   12.48
   0  14   4  223.66   12.06
   0  14   5   15.19    4.24
   0  14  -5   26.83    4.19
   0  14   5   19.94    3.88
   0  14  -5   26.01    3.69
   0  14   5   23.27    3.52
   0  14   6    2.26    2.94
   0  14   6    1.06    1.32
   0  14  -6    0.36    1.37
   0  14   7  157.77   11.87
   0  14   7  167.06   10.06
   0  14  -7  160.81   10.00
   0  14  -8  113.75    7.96
   0  14   8   98.15    7.41
   0  14   8   85.27    8.27
   0  14   8  100.32    9.25
   0  14   9   91.58    7.13
   0 -14   9   87.97    6.62
   0  14   9   87.08    8.15
   0  14   9   80.05    8.21
   0  14  -9   78.67    6.90
   0  14  10   62.46    5.83
   0 -14  10   60.67    5.54
   0  14  10   67.45    7.02
   0  14  10   57.00    6.92
   0  14 -10   72.53    6.35
   0  14  11  108.89    7.91
   0  14  11  104.46    8.90
   0 -14  11  104.77    7.46
   0  14  11  102.42    9.02
   0  14 -11  111.71    7.95
   0  14  12  198.63   11.49
   0 -14  12  204.15   11.15
   0  14  12  208.27   12.96
   0  14  12  205.80   12.83
   0  14 -12  222.55   11.83
   0  14  13  291.37   14.08
   0 -14  13  261.37   13.20
   0  14  13  267.22   14.98
   0  14  13  276.29   14.88
   0  14 -13  260.31   13.32
   0  14  14  562.26   22.44
   0  14  14  488.73   22.52
   0 -14  14  538.60   21.70
   0  14  14  523.29   23.30
   0  14  15    6.54    2.17
   0 -14  15    8.64    2.23
   0  14  15    5.58    2.21
   0  14  15    8.27    2.48
   0  14 -16    0.32    1.08
   0  14  16    0.30    1.18
   0  14  16   -0.36    1.55
   0 -14  16    0.55    1.12
   0  14  17   76.79    5.83
   0 -14  17   81.54    5.73
   0  14  17   72.32    6.00
   0  14 -17   91.10    6.13
   0 -14  18   67.04    4.83
   0  14  18   62.32    5.08
   0  14  18   68.96    5.04
   0  14 -18   69.49    4.97
   0  14  19   30.89    2.98
   0 -14  19   29.83    2.96
   0 -14  20   58.84    3.81
   0  15   0    1.99    2.35
   0  15   0   -0.35    1.48
   0  15   1    6.95    3.05
   0  15  -1   13.27    3.46
   0  15   1    6.67    2.16
   0  15  -1    4.97    2.01
   0  15   2  134.31   10.11
   0  15  -2  135.18   10.08
   0  15  -2  135.30    8.84
   0  15   2  130.47    8.68
   0  15  -3   78.26    7.44
   0  15   3   90.87    7.98
   0  15   3   64.82    7.40
   0  15   3   71.60    6.16
   0  15  -3   71.95    6.32
   0  15   4  302.96   17.22
   0  15   4  283.76   15.89
   0  15  -4  306.22   16.16
   0  15  -4  325.30   15.38
   0  15   4  310.94   15.00
   0  15  -5   31.91    4.55
   0  15   5   28.63    4.43
   0  15   5   28.69    5.30
   0  15  -5   30.76    4.11
   0  15   5   31.84    4.18
   0  15   6    0.55    2.54
   0  15   6    1.40    1.83
   0  15  -6    0.75    1.41
   0  15  -7  708.21   27.38
   0  15   7  675.64   26.70
   0  15   7  688.09   29.70
   0  15   8  123.47    8.32
   0  15   8  104.31    9.05
   0  15   8  108.74    9.65
   0  15   9   39.14    4.58
   0  15   9   32.37    4.96
   0  15   9   45.91    6.22
   0  15  -9   39.23    4.76
   0  15  10  540.43   22.24
   0  15  10  518.74   23.88
   0  15  10  519.39   24.13
   0  15 -10  528.53   22.44
   0  15  11  205.63   11.25
   0  15  11  200.12   12.59
   0 -15  11  200.08   10.69
   0  15  11  209.02   12.72
   0  15 -11  200.90   11.29
   0  15  12   12.56    2.69
   0 -15  12   14.16    2.57
   0  15  12   14.00    3.34
   0  15  12    8.59    2.93
   0  15 -12   13.07    2.57
   0  15  13   14.26    2.80
   0 -15  13   11.61    2.33
   0  15  13   14.33    3.20
   0  15  13   14.90    3.37
   0  15 -13   12.05    2.36
   0  15  14   71.62    5.75
   0 -15  14   72.87    5.43
   0  15  14   63.25    6.16
   0  15  14   67.36    6.09
   0  15 -14   71.94    5.47
   0  15  15   22.60    3.49
   0 -15  15   21.21    2.81
   0  15  15   26.27    3.58
   0  15  15   25.53    3.23
   0  15  16  382.75   15.49
   0 -15  16  348.06   14.77
   0  15  16  337.81   15.72
   0  15 -16  386.23   15.86
   0 -15  17    4.85    1.32
   0  15  17    2.72    1.35
   0  15  17    4.01    1.32
   0  15 -17    6.75    1.53
   0  15  18    8.26    1.65
   0 -15  18    8.11    1.45
   0  15  18   10.98    1.72
   0  15 -18   10.47    1.66
   0  16   0 1557.87   55.93
   0  16   0 1510.23   53.45
   0  16   1  101.09    8.54
   0  16  -1   91.52    8.19
   0  16  -1   97.62    7.23
   0  16   1   87.94    6.90
   0  16  -2   41.89    5.57
   0  16   2   46.95    5.85
   0  16  -2   49.58    5.12
   0  16   2   42.06    4.70
   0  16   3   10.60    3.22
   0  16  -3   11.68    3.29
   0  16  -3   15.95    3.07
   0  16   3   10.68    2.62
   0  16  -4  597.38   24.81
   0  16   4  561.29   24.68
   0  16   4  524.10   25.08
   0  16  -4  575.12   23.64
   0  16   4  565.28   23.18
   0  16   5    0.68    1.64
   0  16  -5    1.10    1.64
   0  16   5   -0.48    2.09
   0  16  -5    0.81    2.02
   0  16   5   -0.52    2.69
   0  16   5    0.42    1.87
   0  16  -6  438.62   18.99
   0  16   6  412.83   18.25
   0  16   6  401.72   20.50
   0  16  -6  454.00   19.57
   0  16   7   22.51    3.35
   0  16   7   26.97    4.40
   0  16   7   22.75    4.69
   0  16  -7   31.72    4.21
   0  16   8   29.00    3.66
   0  16   8   24.09    4.25
   0  16   8   20.10    4.49
   0  16  -8   28.43    3.97
   0  16   9  118.20    7.86
   0  16   9  113.03    8.94
   0  16   9  121.02    9.46
   0  16  -9  134.92    8.61
   0  16  10  178.14   10.06
   0  16  10  172.63   11.24
   0  16  10  191.27   11.81
   0  16 -10  192.57   10.60
   0  16  11   16.16    2.85
   0  16  11   11.78    2.93
   0  16  11   12.66    3.26
   0  16 -11   20.13    3.10
   0  16  12   49.80    4.65
   0  16  12   40.11    4.90
   0  16  12   40.93    5.02
   0  16 -12   55.34    4.82
   0  16  13    2.66    1.61
   0  16  13    3.12    1.68
   0  16  13    4.99    2.17
   0  16 -13    2.64    1.32
   0  16  14   17.01    2.62
   0  16  14   16.42    2.89
   0  16  14   13.04    2.61
   0  16 -14   13.58    2.14
   0  16  15   18.99    2.56
   0  16 -15   15.22    2.36
   0  16  15   23.27    3.09
   0  16  15   16.32    2.57
   0  16  16   19.28    2.31
   0  16 -16   18.46    2.37
   0  16  16   11.62    2.10
   0  16 -17   35.90    2.99
   0  16  17   30.27    2.92
   0 -16 -17   35.32    2.56
   0  17   0   -0.67    1.67
   0  17   0    1.78    2.21
   0  17   1   48.05    4.75
   0  17  -1   47.05    4.84
   0  17   1   46.16    5.65
   0  17  -1   41.30    5.32
   0  17  -2  211.38   11.63
   0  17   2  218.92   11.57
   0  17  -2  225.12   12.89
   0  17   2  206.30   12.61
   0  17  -2  230.14   12.36
   0  17  -3   80.37    6.40
   0  17   3   65.81    5.76
   0  17   3   77.23    7.06
   0  17  -3   78.59    6.96
   0  17  -3   81.21    6.73
   0  17   4   13.01    2.64
   0  17  -4    8.60    2.32
   0  17   4   13.67    3.07
   0  17  -4    7.03    2.56
   0  17  -4   12.42    2.70
   0  17   5    1.25    1.36
   0  17  -5    4.46    1.75
   0  17   5    3.77    2.13
   0  17  -5    5.87    2.36
   0  17   5    6.38    2.75
   0  17  -5    7.01    2.20
   0  17   6   75.64    5.95
   0  17   6   65.98    6.58
   0  17   6   75.24    7.29
   0  17  -6   81.32    6.52
   0  17   7    4.46    1.77
   0  17   7    3.78    1.99
   0  17  -7    6.91    1.96
   0  17   8    6.05    1.86
   0  17   8    3.65    2.21
   0  17   8    7.23    2.74
   0  17  -8    9.26    2.22
   0  17   9   38.54    4.14
   0  17   9   33.64    4.55
   0  17   9   47.05    5.40
   0  17  -9   43.83    4.42
   0  17  10    2.38    1.38
   0  17  10    1.46    1.68
   0  17  10    1.12    2.14
   0  17 -10    0.29    1.10
   0  17  11    8.72    1.99
   0  17  11    3.38    1.80
   0  17  11    3.06    2.03
   0  17 -11    7.52    1.83
   0  17  12   63.88    4.74
   0  17  12   62.19    5.47
   0  17  12   57.34    5.32
   0  17 -12   65.97    4.88
   0  17  13   94.64    5.75
   0  17 -13   92.71    5.68
   0  17  13   84.37    6.16
   0  17  13   88.42    6.23
   0  17 -14   21.03    2.63
   0  17  14   21.88    2.48
   0  17  14   24.10    2.94
   0  17  14   20.64    2.77
   0  17  15    1.59    0.92
   0  17 -15    0.74    0.69
   0  18   0  327.67   14.81
   0  18   0  316.67   15.81
   0  18   1  106.76    7.16
   0  18  -1  107.57    7.26
   0  18  -1  115.42    8.29
   0  18   1  112.82    8.25
   0  18   2    4.06    1.84
   0  18  -2    5.47    1.93
   0  18   2    6.42    2.43
   0  18  -2    5.18    2.28
   0  18   3    1.71    1.31
   0  18  -3    6.08    1.81
   0  18   3    1.82    1.85
   0  18  -3    1.77    1.68
   0  18  -3    4.21    1.61
   0  18  -4   34.81    3.94
   0  18   4   36.37    3.91
   0  18   4   35.70    4.37
   0  18  -4   37.67    4.39
   0  18  -4   34.59    4.02
   0  18   5  514.12   20.97
   0  18   5  504.03   21.56
   0  18   5  569.57   22.99
   0  18  -5  549.74   21.82
   0  18  -5  547.16   21.85
   0  18   6    2.87    1.37
   0  18   6    4.82    2.48
   0  18  -6    5.43    1.71
   0  18   7   21.61    2.90
   0  18   7   23.75    3.59
   0  18   7   29.25    4.25
   0  18  -7   27.72    3.40
   0  18   8   11.51    2.19
   0  18   8   15.47    2.86
   0  18   8   17.55    3.30
   0  18  -8   12.78    2.30
   0  18   9  376.52   15.81
   0  18   9  375.45   16.99
   0  18   9  432.20   17.81
   0  18  -9  401.73   16.44
   0  18  10   57.52    4.35
   0  18  10   46.13    4.56
   0  18  10   52.34    4.92
   0  18 -10   55.15    4.37
   0  18 -10   55.80    4.37
   0  18  11    9.42    1.72
   0  18  11    8.05    1.98
   0  18  11   13.90    2.60
   0  18 -11   11.38    1.84
   0  18  12   74.24    5.28
   0  18  12   77.04    5.38
   0  18 -12   80.11    4.87
   0  18  13    2.95    1.17
   0  18  13    1.89    1.07
   0  18 -13    1.28    0.74
   0  19   0   -0.25    1.14
   0  19   0   -0.62    1.66
   0  19   1    1.28    1.04
   0  19   1    0.24    1.16
   0  19  -1   -0.92    1.79
   0  19   1    0.31    1.43
   0  19  -2  170.55    8.90
   0  19   2  172.94    8.81
   0  19   2  157.26    9.31
   0  19  -2  160.59    9.33
   0  19   3  190.88    9.52
   0  19  -3  197.95   10.23
   0  19   3  190.02   10.21
   0  19   4  119.61    6.91
   0  19   4  121.37    7.46
   0  19  -4  115.07    7.24
   0  19  -4  124.18    7.23
   0  19   5    1.52    1.03
   0  19   5    1.97    1.26
   0  19  -5    1.91    1.49
   0  19  -5    3.64    1.27
   0  19   6   21.60    2.58
   0  19  -6   19.83    2.61
   0  19   7    7.26    1.55
   0  19   7    6.90    2.05
   0  19  -7    7.93    1.69
   0  19   8  176.30    9.22
   0  19  -8  177.25    8.60
   0  19   9  140.56    7.77
   0  19  -9  152.86    7.37
   0  19  -9  158.36    7.48
   0  19 -10   64.11    4.07
   0  19  10   66.56    4.64
   0  20   0   83.20    5.23
   0  20   0   95.26    5.94
   0  20   1   30.84    3.10
   0  20  -1   40.56    3.68
   0  20   1   38.87    3.67
   0  20   2   76.87    4.88
   0  20   2   80.68    5.36
   0  20  -2   81.32    5.34
   0  20  -3    1.20    1.00
   0  20   3    0.21    0.84
   0  20   4   33.68    3.08
   0  20   4   39.10    3.35
   0  20  -4   38.05    3.25
   0  20   5    9.69    1.63
   0  20  -5   11.45    1.66
   0  20  -6    3.41    1.00
   1   0 -27   -0.17    0.54
   1   0 -26   44.41    3.83
   1   0 -25    0.27    0.79
   1   0 -24   97.59    7.03
   1   0 -23   -0.31    1.33
   1   0 -23    1.48    1.27
   1   0 -22  259.70   12.98
   1   0 -22  252.45   13.71
   1   0 -21   -0.34    1.22
   1   0 -21    0.43    1.33
   1   0 -20  174.15   10.27
   1   0 -20  192.54   11.78
   1   0 -19   -0.33    1.44
   1   0 -19    1.36    1.47
   1   0 -18   45.03    5.23
   1   0 -18   57.43    5.27
   1   0 -18   59.06    5.20
   1   0 -17    0.41    0.89
   1   0 -17    0.30    1.07
   1   0 -17    1.80    1.17
   1   0 -17    2.39    1.17
   1   0 -16 1201.73   41.86
   1   0 -16 1081.28   39.38
   1   0 -16 1079.93   39.40
   1   0 -16 1156.24   39.72
   1   0 -15    0.37    0.89
   1   0 -15    0.26    0.79
   1   0 -15    0.26    0.79
   1   0 -14  510.81   20.76
   1   0 -14  457.47   18.74
   1   0 -14  488.16   18.94
   1   0 -13    0.31    0.76
   1   0 -12   17.72    2.70
   1   0 -11    1.56    1.01
   1   0 -10  513.57   19.40
   1   0 -10  484.45   17.57
   1   0  -9    0.62    0.71
   1   0  -9   -0.12    0.51
   1   0  -8  464.67   16.75
   1   0  -8  416.14   15.10
   1   0  -7   -0.08    0.31
   1   0  -7   -0.09    0.31
   1   0  -6  878.40   28.35
   1   0  -6  895.30   29.54
   1   0  -6  883.36   28.92
   1   0  -6  855.31   28.20
   1   0  -5   -0.24    0.32
   1   0  -5    1.18    0.66
   1   0  -5   -0.30    0.35
   1   0  -5    0.76    0.40
   1   0  -5    0.80    0.44
   1   0  -4   41.84    2.52
   1   0  -4   35.85    2.00
   1   0  -4   39.85    2.20
   1   0  -4   36.09    2.17
   1   0  -4   33.96    1.78
   1   0  -3    1.69    0.51
   1   0  -3    0.49    0.30
   1   0  -3    0.66    0.45
   1   0  -3    0.30    0.31
   1   0  -3    0.74    0.25
   1   0  -3    1.00    0.33
   1   0  -3    0.38    0.30
   1   0  -3    0.19    0.33
   1   0  -2 1139.67   35.54
   1   0  -2 1148.86   35.68
   1   0  -2 1150.65   35.63
   1   0  -2 1172.53   35.60
   1   0  -2 1123.29   35.33
   1   0  -2 1160.36   35.11
   1   0  -2 1130.70   35.19
   1   0  -2 1059.58   34.69
   1   0  -1    0.24    0.31
   1   0  -1    0.72    0.34
   1   0  -1    0.31    0.27
   1   0  -1    0.18    0.37
   1   0  -1    0.67    0.27
   1   0  -1    0.21    0.22
   1   0  -1    0.21    0.20
   1   0  -1    0.32    0.29
   1   0   0  120.34    4.84
   1   0   0  121.81    4.78
   1   0   0  123.53    4.87
   1   0   0  123.46    4.76
   1   0   0  123.63    4.60
   1   0   1    0.32    0.33
   1   0   1    0.13    0.31
   1   0   1    0.50    0.38
   1   0   1    0.19    0.35
   1   0   1    0.67    0.34
   1   0   2   81.61    3.39
   1   0   2   77.70    3.56
   1   0   2   83.80    3.44
   1   0   2   83.88    3.62
   1   0   2   82.51    3.74
   1   0   2   84.04    3.80
   1   0   3    0.34    0.36
  -1   0  -3    0.53    0.32
   1   0   3    0.27    0.45
   1   0   3    0.19    0.33
   1   0   3    0.26    0.34
   1   0   3   -0.05    0.25
  -1   0  -4   34.67    2.36
   1   0   4   36.72    2.03
   1   0   4   35.04    2.44
  -1   0  -4   37.04    2.00
   1   0   4   32.14    2.23
  -1   0  -5    0.47    0.46
   1   0   5    0.53    0.37
  -1   0  -5   -0.07    0.29
   1   0   5   -0.12    0.51
  -1   0  -5   -0.06    0.25
  -1   0  -6  776.02   27.17
  -1   0  -6  782.37   26.28
   1   0   6  800.03   27.20
   1   0   6  791.49   26.76
  -1   0  -6  845.22   26.07
  -1   0  -7    0.79    0.62
   1   0   7    0.49    0.59
  -1   0  -7    0.80    0.47
   1   0   7    1.37    0.85
  -1   0  -7    0.50    0.38
  -1   0  -8  607.72   21.83
  -1   0  -8  602.96   20.73
   1   0   8  615.98   21.04
   1   0   8  589.02   21.56
  -1   0  -9    1.00    0.84
  -1   0  -9    0.26    0.47
   1   0   9    2.43    0.89
   1   0   9    1.49    0.95
  -1   0 -10  759.40   28.39
  -1   0 -10  813.04   27.95
   1   0  10  807.48   28.17
  -1   0 -11    0.41    0.67
  -1   0 -11    1.27    0.95
   1   0  11   -0.43    0.85
  -1   0 -12 2576.93   84.77
  -1   0 -12 2620.63   83.83
   1   0  12 2561.47   83.81
  -1   0 -13    0.75    0.81
  -1   0 -13    0.31    1.13
   1   0  13   -0.49    1.00
  -1   0 -14  207.79   10.38
  -1   0 -14  206.69   11.25
   1   0  14  202.27   11.68
  -1   0 -14  192.69   11.33
  -1   0 -15   -0.76    1.17
  -1   0 -15   -0.30    0.72
   1   0  15    1.23    1.78
  -1   0 -15    0.82    1.17
   1   0  16 1762.38   62.21
   1   0  17    0.46    1.87
   1   0  18  707.03   29.74
   1   0  19    0.97    2.16
   1   0  20   17.20    4.02
   1   0  21   -0.46    2.27
   1   0  21    0.46    2.35
   1   0  22  190.28   11.65
   1   0  22  176.28   11.46
   1   0  23   -0.75    1.87
   1   0  23   -0.40    1.94
   1   0  24   26.13    3.58
   1   0  24   24.53    3.77
   1   0  25    0.29    1.31
   1   0  26  163.98    8.53
   1   0  27   -0.33    0.83
   1  -1 -27  108.06    5.72
   1   1 -27  109.40    5.78
   1  -1 -26   23.20    2.66
   1   1 -26   18.93    2.47
   1   1 -25   87.92    6.17
   1  -1 -25   94.69    6.31
   1  -1 -24  187.84   10.49
   1   1 -24  194.86   10.68
   1  -1 -24  205.01   10.29
   1   1 -23  329.26   16.09
   1  -1 -23  348.86   16.23
   1  -1 -23  340.61   15.39
   1   1 -22   34.88    4.53
   1  -1 -22   31.76    4.27
   1  -1 -22   33.40    4.03
   1   1 -22   40.15    4.42
   1   1 -21    1.73    1.48
   1  -1 -21    0.43    1.14
   1  -1 -21    2.35    1.54
   1   1 -21    1.36    1.39
   1   1 -20  176.64   11.10
   1  -1 -20  166.73   10.73
   1   1 -20  146.31    9.32
   1  -1 -20  154.54    9.48
   1  -1 -19  210.74   12.25
   1  -1 -19  178.64   10.28
   1   1 -19  178.13   10.42
   1  -1 -19  195.56   10.67
   1  -1 -18 1115.76   40.09
   1  -1 -18 1008.62   37.17
   1   1 -18 1026.57   37.42
   1  -1 -18 1010.68   37.26
   1   1 -18  972.70   37.18
   1  -1 -18 1011.95   37.24
   1  -1 -18 1054.45   39.36
   1   1 -18 1096.64   39.55
   1   1 -17  439.10   18.68
   1  -1 -17  444.13   18.66
   1  -1 -17  443.19   18.72
   1   1 -17  421.65   18.50
   1  -1 -17  463.49   20.50
   1   1 -17  466.78   20.48
   1   1 -16   20.99    2.96
   1   1 -16   29.53    3.96
   1  -1 -16   33.12    4.19
   1   1 -16   27.89    3.39
   1   1 -16   22.44    3.08
   1  -1 -16   25.98    3.28
   1  -1 -16   24.92    3.18
   1   1 -15   12.63    2.19
   1  -1 -15   12.38    2.59
   1   1 -15   19.08    3.16
   1   1 -15    8.20    1.80
   1  -1 -15   14.26    2.34
   1   1 -15   11.02    2.16
   1  -1 -15   15.25    2.39
   1   1 -15   14.28    2.45
   1   1 -14  268.80   12.03
   1   1 -14  233.99   11.58
   1   1 -14  264.99   11.99
   1  -1 -14  260.47   11.97
   1   1 -14  273.53   13.43
   1  -1 -13  311.98   14.53
   1   1 -13  311.76   13.25
   1  -1 -13  287.23   12.52
   1  -1 -12  233.37   11.51
   1   1 -12  245.37   11.81
   1  -1 -12  224.01    9.93
   1   1 -12  239.70   10.55
   1  -1 -11  111.45    6.77
   1   1 -11  101.25    6.53
   1  -1 -11   98.32    5.33
   1   1 -10   38.72    3.60
   1  -1 -10   37.59    3.51
   1  -1 -10   33.61    2.64
   1  -1  -9 2125.61   65.81
   1   1  -9 2073.71   65.89
   1  -1  -9 1914.40   63.93
   1   1  -8   79.24    4.95
   1  -1  -8   77.33    4.87
   1  -1  -8   79.23    3.99
   1  -1  -8   83.67    4.58
   1   1  -8   76.15    4.52
   1  -1  -7  131.58    5.51
   1  -1  -7  140.83    6.71
   1   1  -7  130.25    5.54
   1   1  -7  139.47    6.71
   1  -1  -7  134.82    5.61
   1   1  -7  138.49    6.03
   1  -1  -7  127.01    6.08
   1   1  -7  130.44    6.27
   1   1  -6   11.81    1.24
   1  -1  -6   13.19    1.71
   1  -1  -6   12.62    1.22
   1   1  -6   12.74    1.64
   1  -1  -6   13.65    1.22
   1  -1  -6   16.19    1.61
   1   1  -6   15.20    1.52
   1   1  -6   13.50    1.59
   1  -1  -5  248.11    9.18
   1   1  -5  233.34    8.84
   1  -1  -5  250.97    8.50
   1   1  -5  232.86    8.52
   1   1  -5  239.63    9.33
   1  -1  -5  242.63    8.75
   1   1  -5  225.96    8.75
   1  -1  -5  230.12    8.44
   1  -1  -5  262.53    9.67
   1   1  -5  248.44    9.47
   1  -1  -5  233.64    8.66
   1  -1  -4  693.62   22.83
   1  -1  -4  706.65   22.54
   1   1  -4  709.70   23.00
   1  -1  -4  687.14   23.24
   1   1  -4  713.18   23.53
   1   1  -4  717.05   23.13
   1  -1  -4  690.33   22.79
   1  -1  -4  726.86   23.05
   1   1  -4  719.60   23.49
   1  -1  -4  723.47   23.67
   1   1  -4  677.87   22.85
   1   1  -3 1261.69   39.67
   1  -1  -3 1215.40   39.17
   1   1  -3 1234.14   39.05
   1   1  -3 1224.31   39.49
   1  -1  -3 1247.25   39.51
   1  -1  -3 1227.10   39.90
   1   1  -3 1343.89   39.56
   1   1  -3 1249.86   40.16
   1  -1  -3 1236.93   39.70
   1  -1  -3 1257.31   40.22
   1   1  -3 1259.30   39.92
   1   1  -3 1281.69   39.98
   1  -1  -3 1275.83   39.86
   1   1  -3 1263.48   39.79
  -1   1   3 1274.15   39.44
   1   1  -2  847.67   27.76
   1  -1  -2  860.36   27.52
   1   1  -2  884.16   28.05
   1   1  -2  898.65   27.86
   1   1  -2  842.02   27.48
   1   1  -2  955.56   28.27
   1  -1  -2  902.48   28.24
   1   1  -2  882.72   28.45
   1  -1  -2  915.14   28.35
   1  -1  -2  880.57   28.49
   1   1  -2  899.07   28.45
   1   1  -2  876.12   28.14
   1   1  -2  918.25   28.39
   1   1  -1   25.11    1.62
   1  -1  -1   28.14    1.52
   1   1  -1   24.41    1.38
   1   1  -1   24.91    1.65
   1   1  -1   20.86    1.12
   1  -1  -1   25.69    1.18
   1   1  -1   24.41    1.50
   1   1  -1   24.90    1.56
   1  -1  -1   24.07    1.58
   1   1  -1   22.75    1.33
   1   1  -1   24.37    1.64
   1   1  -1   24.58    1.64
   1   1   0  309.42   10.40
   1  -1   0  310.63   10.01
   1  -1   0  310.38   10.24
   1   1   0  301.36   10.31
   1   1   0  309.64   10.69
   1   1   0  288.20    9.53
   1   1   0  290.17   10.38
   1   1   0  287.43   10.04
   1   1   0  304.69   10.40
   1  -1   0  307.52   10.34
   1   1   0  301.79   10.49
   1   1   1   25.16    1.64
   1   1   1   23.84    1.54
   1  -1   1   23.11    1.49
  -1  -1  -1   25.28    1.56
   1   1   1   23.94    1.65
   1  -1   1   24.04    1.56
   1  -1   1   25.33    1.52
  -1  -1  -1   26.28    1.11
   1   1   1   23.98    1.72
   1   1   1   27.16    1.91
   1   1   2  980.80   30.00
  -1  -1  -2  908.34   29.94
   1  -1   2  940.39   29.59
   1   1   2  943.64   29.65
   1   1   2  933.11   29.91
  -1  -1  -2  898.35   29.17
   1   1   2  907.25   30.26
   1  -1   2  935.93   29.84
   1  -1   2  960.08   29.91
   1   1   3  121.19    4.71
   1  -1   3  132.40    5.03
  -1  -1  -3  115.29    5.22
   1   1   3  123.87    5.02
  -1  -1  -3  121.84    4.61
   1  -1   3  131.55    5.23
   1   1   3  113.04    5.43
   1  -1   3  133.77    5.19
  -1  -1  -4   19.61    1.81
   1  -1   4   26.67    1.67
   1   1   4   25.83    1.72
   1   1   4   21.75    2.08
  -1  -1  -4   24.57    1.55
   1  -1   4   27.40    1.99
   1  -1   4   27.92    1.93
  -1  -1  -5  633.86   20.91
   1   1   5  663.78   20.93
   1  -1   5  650.41   21.36
   1   1   5  597.64   21.96
   1  -1   5  637.21   21.57
   1   1   5  617.89   21.69
  -1  -1  -5  637.47   21.93
   1  -1   5  638.69   20.79
   1  -1   6   78.30    3.94
  -1  -1  -6   79.55    3.74
   1   1   6   75.45    4.17
  -1  -1  -6   80.92    3.67
   1  -1   6   72.13    4.07
   1   1   6   73.08    4.40
  -1  -1  -6   75.83    4.38
   1  -1   7 1111.78   36.08
  -1  -1  -7 1149.73   35.74
   1  -1   7 1103.72   36.53
  -1  -1  -7 1127.44   35.88
   1   1   7 1059.71   36.99
   1   1   7 1059.19   36.40
  -1  -1  -7 1080.55   36.98
   1  -1   8  230.46    9.70
  -1  -1  -8  237.84    9.25
   1  -1   8  238.93    9.31
  -1  -1  -8  242.36    9.12
   1   1   8  235.47   10.33
   1   1   8  219.03    9.55
  -1   1  -8  233.49   10.11
  -1  -1  -8  219.76   10.08
  -1  -1  -8  231.52    9.54
  -1  -1  -9   54.68    3.45
  -1  -1  -9   55.08    3.36
   1   1   9   57.08    3.82
   1   1   9   58.73    4.32
   1  -1   9   51.75    3.83
  -1  -1  -9   54.23    4.18
  -1   1  -9   55.32    4.14
  -1  -1  -9   56.89    3.74
  -1  -1 -10  489.88   17.27
  -1  -1 -10  486.05   17.47
   1  -1  10  474.66   17.94
   1   1  10  491.55   18.70
  -1   1 -10  456.69   17.44
  -1   1 -10  482.29   18.65
  -1  -1 -10  489.24   17.89
  -1  -1 -10  450.19   18.64
  -1   1 -11   19.32    2.44
  -1  -1 -11   14.19    2.40
  -1  -1 -11   19.17    2.29
  -1   1 -11   13.88    2.29
  -1  -1 -11   18.64    2.14
   1  -1  11   21.08    2.45
   1   1  11   15.98    2.38
  -1  -1 -11   21.28    2.18
  -1  -1 -12  291.92   12.62
  -1  -1 -12  279.23   13.45
  -1   1 -12  297.72   13.00
  -1   1 -12  285.93   13.49
  -1  -1 -12  302.59   12.36
   1  -1  12  295.56   12.63
   1   1  12  301.86   13.37
  -1  -1 -13  321.91   15.41
  -1   1 -13  352.99   14.90
  -1   1 -13  344.90   15.52
   1   1  13  328.75   14.86
   1  -1  13  353.15   14.51
  -1   1 -14  351.20   15.96
  -1   1 -14  368.94   15.30
   1   1  14  308.42   16.24
   1  -1  14  329.74   15.96
  -1   1 -14  317.21   15.92
   1   1  15  217.69   13.07
   1  -1  15  219.29   12.53
  -1   1 -15  228.15   12.94
  -1   1 -15  237.15   12.77
  -1   1 -15  252.12   12.10
  -1  -1 -15  234.34   11.91
  -1   1 -16   28.02    3.99
  -1   1 -16   27.49    3.62
  -1   1 -16   27.71    4.11
   1   1  16   29.37    4.63
   1  -1  16   23.85    3.95
  -1   1 -17  119.08    8.95
  -1   1 -17  123.85    8.23
  -1   1 -17  115.08    9.07
   1  -1  17  119.54    9.00
   1   1  17  126.72    9.71
   1   1  18  244.16   14.77
   1  -1  18  269.34   14.58
   1   1  19  784.76   32.28
   1  -1  19  744.05   31.04
   1  -1  20   88.21    7.80
   1  -1  20   88.13    7.69
   1   1  20   70.19    7.53
   1  -1  21   85.49    7.76
   1  -1  21   92.39    7.75
   1   1  21   98.07    8.35
   1   1  22    3.09    2.58
   1  -1  22    3.86    2.55
   1   1  22    2.23    2.32
   1  -1  23  149.65    9.95
   1   1  23  157.63   10.29
   1   1  23  177.08   10.65
   1  -1  24    7.22    2.43
   1   1  24    8.44    2.51
   1   1  24    7.74    2.29
   1  -1  25  114.75    7.32
   1   1  25  100.47    7.04
   1   1  25  110.15    7.00
   1  -1  26    4.30    1.56
   1   1  26    2.99    1.42
   1  -1  27    2.93    1.04
   1   1  27    3.46    1.06
   1   2 -27   54.68    3.72
   1  -2 -27   55.03    3.65
  -1   2  26   44.49    3.91
   1   2 -26   46.74    3.89
   1  -2 -26   47.78    3.87
   1   2 -26   52.85    3.76
   1  -2 -25   60.46    4.82
   1   2 -25   64.05    5.03
   1  -2 -25   53.98    4.40
   1   2 -25   67.38    4.79
   1  -2 -24  242.98   11.44
   1  -2 -24  227.95   11.79
   1   2 -24  231.88   11.97
   1  -2 -23  209.15   10.76
   1   2 -23  193.47   11.22
   1  -2 -23  200.58   11.29
   1  -2 -22  252.29   12.56
   1  -2 -22  246.99   13.36
   1   2 -22  247.66   13.47
   1   2 -21  136.14    8.91
   1  -2 -21  148.45    9.04
   1   2 -21  153.70   10.10
   1  -2 -21  141.33    9.69
   1   2 -20  379.69   17.64
   1  -2 -20  409.00   17.83
   1  -2 -20  393.96   17.66
   1  -2 -20  420.65   19.33
   1  -2 -19  215.87   12.57
   1   2 -19  184.85   10.58
   1  -2 -19  206.78   11.09
   1   2 -19  205.26   11.25
   1  -2 -19  216.53   11.26
   1  -2 -18   24.68    3.90
   1   2 -18   26.57    3.93
   1   2 -18   22.67    3.29
   1  -2 -18   27.86    4.01
   1  -2 -18   24.85    3.40
   1  -2 -18   33.89    3.88
   1   2 -18   23.42    3.39
   1   2 -18   21.98    3.25
   1  -2 -17   26.96    4.02
   1   2 -17   21.22    3.04
   1   2 -17   22.05    3.52
   1  -2 -17   19.65    3.39
   1   2 -17   19.72    3.06
   1   2 -17   20.65    3.16
   1  -2 -17   21.13    3.05
   1  -2 -17   23.72    3.25
   1  -2 -16  129.63    8.94
   1   2 -16  115.80    7.41
   1   2 -16  109.94    7.54
   1   2 -16  113.59    7.62
   1   2 -16  128.32    8.71
   1  -2 -16  136.98    8.93
   1  -2 -16  126.20    7.64
   1   2 -16  114.44    7.46
   1  -2 -15  791.88   29.74
   1  -2 -15  715.25   26.68
   1   2 -15  759.20   27.48
   1   2 -15  705.86   27.72
   1   2 -15  822.34   29.60
   1  -2 -15  775.22   29.13
   1  -2 -15  693.87   27.07
   1   2 -15  694.23   27.19
   1   2 -15  708.45   27.59
   1  -2 -14    1.73    0.91
   1   2 -14    0.75    0.94
   1  -2 -14    0.34    0.97
   1  -2 -14    0.24    0.79
   1   2 -14    0.88    0.78
   1   2 -14    1.37    0.94
   1  -2 -13   36.26    3.18
   1   2 -13   41.58    3.67
   1   2 -13   35.92    4.02
   1  -2 -13   31.74    3.74
   1  -2 -12  530.06   20.23
   1   2 -12  564.87   21.03
   1   2 -12  570.69   22.40
   1  -2 -12  597.51   22.44
   1  -2 -11  548.72   20.62
   1   2 -11  604.30   21.41
   1   2 -11  588.41   21.64
   1  -2 -11  603.20   22.57
   1  -2 -10   23.55    2.19
   1   2 -10   24.25    2.51
   1   2 -10   29.10    2.76
   1  -2 -10   23.37    2.82
   1  -2  -9   14.52    1.66
   1  -2  -9   11.95    1.77
   1   2  -9   16.32    1.99
   1   2  -9   14.33    1.95
   1  -2  -9   15.92    2.28
   1  -2  -8 1559.40   49.18
   1  -2  -8 1504.15   48.09
   1   2  -8 1457.90   48.70
   1   2  -8 1521.78   49.25
   1  -2  -8 1465.74   49.60
   1  -2  -7   61.17    3.73
   1   2  -7   61.96    3.59
   1  -2  -7   56.80    3.14
   1  -2  -7   63.23    4.05
   1   2  -7   54.43    3.15
   1   2  -7   65.40    3.95
   1  -2  -6  137.81    6.34
   1   2  -6  145.99    6.18
   1  -2  -6  141.00    5.76
   1  -2  -6  136.28    5.98
   1   2  -6  141.72    5.96
   1  -2  -6  152.24    6.82
   1   2  -6  138.85    6.56
   1   2  -5  599.10   20.39
  -1  -2   5  567.24   19.53
   1  -2  -5  565.44   20.08
   1   2  -5  595.93   19.80
   1  -2  -5  571.08   19.29
   1   2  -5  627.05   20.31
   1  -2  -5  600.04   20.44
   1   2  -5  588.84   19.78
   1  -2  -5  587.23   19.68
   1   2  -4 4176.83  130.99
  -1  -2   4 4086.68  130.34
   1   2  -4 4395.85  131.02
   1  -2  -4 4216.41  129.92
   1   2  -4 4272.13  130.39
   1  -2  -4 4160.14  130.68
   1   2  -4 4300.60  130.61
   1  -2  -4 4235.40  131.02
   1   2  -4 4156.76  130.65
   1  -2  -4 4049.02  130.28
   1   2  -3 5174.01  159.49
   1  -2  -3 5125.73  159.07
   1   2  -3 5491.29  160.30
   1  -2  -3 5102.42  159.75
  -1   2   3 5120.96  159.28
   1  -2  -3 5110.65  160.06
   1   2  -3 5153.39  159.50
   1   2  -3 5073.96  159.90
   1   2  -3 5125.37  160.06
   1   2  -2 4090.08  128.52
   1   2  -2 4211.68  128.32
   1   2  -2 4327.67  128.94
   1   2  -2 4185.04  128.53
   1   2  -2 4036.13  127.81
   1  -2  -2 4038.98  128.54
  -1   2   2 4141.80  128.08
   1   2  -1   13.13    1.21
   1   2  -1   13.09    1.23
   1   2  -1   10.57    1.35
   1   2  -1   13.05    1.32
   1   2  -1   11.32    0.78
  -1   2   1   14.16    1.20
   1   2   0  821.76   27.30
   1   2   0  854.46   27.64
   1   2   0  878.86   28.28
   1   2   0  839.66   27.69
  -1   2   0  883.24   27.62
   1   2   1   11.18    0.91
  -1  -2  -1   10.54    0.76
   1  -2   1   13.10    1.06
   1  -2   1   12.11    1.10
   1   2   1   10.63    1.35
   1   2   1   10.79    1.17
   1   2   1   11.35    1.18
  -1   2  -1   10.90    1.12
   1   2   2 1037.54   34.49
   1  -2   2 1114.06   34.45
  -1  -2  -2 1082.49   33.92
   1   2   2 1082.90   35.40
   1  -2   2 1087.65   34.49
  -1   2  -2 1066.28   34.71
   1   2   3  222.86    8.01
  -1  -2  -3  202.30    7.61
   1  -2   3  231.04    8.25
   1   2   3  224.84    9.02
   1  -2   3  222.42    8.15
  -1   2  -3  218.77    8.33
  -1  -2  -4  166.38    6.39
   1   2   4  182.35    7.69
   1  -2   4  177.84    6.91
   1  -2   4  187.07    6.86
  -1  -2  -4  158.89    6.58
  -1   2  -4  164.02    6.82
   1  -2   5 1613.27   50.96
  -1  -2  -5 1576.32   50.49
   1  -2   5 1583.53   50.73
  -1  -2  -5 1583.69   50.50
  -1   2  -5 1611.49   50.87
   1   2   5 1612.33   50.51
  -1  -2  -6 1476.42   49.25
  -1   2  -6 1528.13   48.28
  -1  -2  -6 1525.64   48.06
   1  -2   6 1541.78   48.50
   1   2   6 1357.64   49.26
   1  -2   6 1552.01   48.24
  -1  -2  -7  413.76   15.90
  -1   2  -7  418.70   14.70
  -1  -2  -7  423.02   14.68
   1  -2   7  403.32   14.96
   1   2   7  376.34   15.81
  -1  -2  -7  432.21   14.67
   1  -2   7  409.07   14.66
  -1  -2  -8   17.53    1.77
   1  -2   8   18.31    1.86
   1  -2   8   20.82    2.20
  -1  -2  -8   16.27    1.70
   1   2   8   20.55    2.58
  -1  -2  -8   16.00    2.16
   1   2   9 1121.65   39.42
  -1  -2  -9 1197.18   38.84
  -1  -2  -9 1259.35   38.86
   1  -2   9 1157.36   39.17
   1   2   9 1123.35   40.25
  -1   2 -10  349.91   14.24
  -1  -2 -10  376.00   14.12
  -1  -2 -10  401.19   14.18
   1  -2  10  358.46   14.30
   1   2  10  364.73   15.47
   1   2  10  357.25   14.56
  -1  -2 -11  263.76   10.85
   1  -2  11  248.85   10.95
   1   2  11  234.64   11.73
  -1  -2 -11  260.76   10.71
  -1   2 -11  257.50   10.88
  -1   2 -11  252.27   11.84
  -1  -2 -12  664.40   23.83
  -1  -2 -12  676.20   23.72
   1  -2  12  624.74   23.84
   1   2  12  649.23   25.20
  -1   2 -12  650.40   23.73
  -1   2 -12  686.99   25.46
  -1   2 -12  670.86   24.86
  -1   2 -13   26.46    3.22
  -1   2 -13   24.67    3.35
  -1  -2 -13   26.05    2.87
  -1  -2 -13   31.31    3.03
   1   2  13   27.22    3.45
   1  -2  13   29.45    3.05
  -1   2 -14  366.28   17.68
  -1  -2 -14  409.36   17.21
  -1   2 -14  399.91   16.93
  -1   2 -14  389.20   17.50
   1  -2  14  385.24   17.32
   1   2  14  358.88   18.32
  -1  -2 -14  389.58   15.94
   1   2  14  380.05   16.89
  -1   2 -15  525.59   21.48
  -1   2 -15  531.13   22.37
   1  -2  15  499.38   21.90
   1   2  15  496.97   23.23
  -1   2 -15  487.42   22.42
  -1  -2 -15  566.43   21.85
  -1   2 -16   14.15    3.00
  -1   2 -16   16.17    2.79
  -1   2 -16   16.97    3.18
   1   2  16   17.80    3.90
  -1  -2 -16   18.17    2.96
  -1   2 -17  878.50   34.80
  -1  -2 -17  839.55   32.62
  -1   2 -17  891.81   33.18
  -1   2 -17  902.13   34.51
  -1   2 -17  841.41   31.40
   1   2  17  866.72   35.43
   1   2  18   59.56    6.96
  -1   2 -18   55.28    6.20
  -1   2 -18   56.06    5.76
  -1  -2 -18   56.32    5.31
  -1   2 -18   55.14    6.09
  -1   2 -18   55.52    5.50
   1  -2  18   47.93    5.65
   1  -2  19  268.14   14.96
   1   2  19  289.58   16.47
   1  -2  20   86.08    7.67
   1   2  20   85.39    8.29
   1  -2  21  422.12   20.27
   1   2  21  451.11   21.49
   1  -2  22   36.61    4.95
   1   2  22   24.54    4.47
   1  -2  23  172.49   10.64
   1   2  23  183.66   11.04
   1   2  23  177.07   11.05
   1   2  24   21.79    3.56
   1  -2  24   26.51    3.78
   1   2  24   24.66    3.71
   1   2  25   11.73    2.45
   1  -2  25   10.20    2.28
   1   2  25    9.49    2.14
   1   2  26    3.33    1.47
   1  -2  26    2.59    1.31
   1   2  26    3.98    1.31
  -1   2 -26    2.77    0.96
   1  -3 -26   14.53    2.02
   1   3 -26   18.03    2.31
   1   3 -26   16.71    2.07
   1  -3 -25    7.17    1.65
   1   3 -25    7.98    1.74
   1  -3 -25    7.41    1.67
   1  -3 -24  106.34    6.61
   1  -3 -24   98.01    6.75
   1   3 -24   96.46    6.83
   1  -3 -23   15.54    2.63
   1   3 -23   10.99    2.50
   1  -3 -23   18.17    2.96
   1  -3 -22  149.95    9.67
   1   3 -22  170.00   10.32
   1  -3 -22  167.01    9.38
   1   3 -22  144.14    8.47
   1  -3 -21   75.99    6.75
   1  -3 -21   88.00    6.55
   1  -3 -21   83.18    6.31
   1   3 -21   74.42    5.86
   1   3 -20    5.98    1.88
   1  -3 -20    5.30    1.87
   1  -3 -20    4.64    1.84
   1  -3 -20    3.43    1.87
   1  -3 -19  143.06    9.82
   1   3 -19  140.86    8.70
   1   3 -19  128.11    8.59
   1  -3 -19  134.78    8.59
   1  -3 -19  147.92    8.84
   1  -3 -18  256.30   14.07
   1   3 -18  253.71   12.76
   1  -3 -18  260.77   13.96
   1   3 -18  246.54   12.76
   1   3 -18  270.91   14.20
   1   3 -18  224.65   12.46
   1  -3 -18  277.43   13.04
   1  -3 -18  252.41   12.73
   1  -3 -17    0.42    1.03
   1   3 -17    3.77    1.49
   1   3 -17    4.69    1.59
   1  -3 -17    1.22    0.98
   1   3 -17    2.45    1.40
   1   3 -17    2.58    1.49
   1  -3 -17    3.40    1.54
   1   3 -17    1.66    1.30
   1  -3 -16   54.28    5.59
   1   3 -16   56.27    4.93
   1   3 -16   59.05    5.23
   1   3 -16   55.92    5.24
   1   3 -16   65.92    6.02
   1  -3 -16   58.46    5.63
   1  -3 -16   58.88    5.03
   1   3 -16   52.66    4.89
   1  -3 -15   31.01    4.18
   1  -3 -15   40.70    3.76
   1   3 -15   36.88    3.86
   1   3 -15   44.88    4.36
   1   3 -15   37.58    4.43
   1   3 -15   38.43    4.21
   1  -3 -15   38.90    4.41
   1  -3 -15   38.05    3.89
   1   3 -15   40.17    4.11
   1  -3 -14  779.75   29.61
   1   3 -14  695.44   28.56
   1   3 -14  814.33   28.09
   1  -3 -14  725.57   27.08
   1   3 -14  753.97   28.23
   1  -3 -14  778.84   29.27
   1   3 -14  776.62   29.47
   1   3 -14  755.80   28.66
   1  -3 -14  756.05   27.70
   1   3 -14  711.53   27.66
   1  -3 -13  264.07   11.50
   1   3 -13  271.90   12.12
   1   3 -13  251.29   12.07
   1  -3 -13  276.75   13.12
   1  -3 -12  410.07   15.98
   1   3 -12  432.10   16.71
   1   3 -12  410.15   16.86
   1  -3 -12  414.92   17.58
   1  -3 -11 1052.02   36.74
   1   3 -11 1153.04   37.61
   1   3 -11 1090.96   37.87
   1  -3 -11 1110.00   38.57
   1  -3 -10   46.81    3.31
   1   3 -10   52.33    3.80
   1  -3 -10   46.94    3.78
   1  -3 -10   51.84    4.21
   1   3 -10   46.17    3.77
   1  -3  -9   38.50    3.20
   1  -3  -9   35.27    2.82
   1  -3  -9   37.77    2.72
   1   3  -9   31.88    2.79
   1   3  -9   28.19    2.95
   1  -3  -9   32.09    3.09
   1   3  -9   34.49    3.11
   1  -3  -8  549.21   19.01
   1  -3  -8  546.60   19.89
   1   3  -8  545.92   19.54
   1  -3  -8  534.88   19.26
   1   3  -8  540.23   20.22
   1  -3  -8  552.41   20.31
   1   3  -8  568.35   20.55
   1   3  -8  550.10   20.13
   1  -3  -7  312.84   12.04
   1  -3  -7  330.65   11.89
   1  -3  -7  322.21   12.57
   1   3  -7  314.54   12.25
   1   3  -7  319.07   12.85
   1   3  -7  315.79   11.95
   1   3  -7  331.82   13.04
   1  -3  -7  323.07   12.94
   1   3  -7  353.81   13.04
   1   3  -6  387.83   14.15
   1  -3  -6  369.00   12.90
   1  -3  -6  340.19   13.00
   1   3  -6  378.60   13.32
   1  -3  -6  347.48   13.53
   1  -3  -6  343.41   13.12
   1   3  -6  363.76   13.92
   1   3  -6  374.20   13.22
   1  -3  -6  365.05   13.88
   1   3  -6  370.27   13.91
   1   3  -6  370.09   13.93
   1   3  -5 2045.68   63.39
   1  -3  -5 1914.79   62.21
   1  -3  -5 1920.15   62.85
   1   3  -5 2036.30   63.43
   1   3  -5 1998.98   62.48
   1  -3  -5 1978.28   62.05
  -1  -3   5 1953.24   62.56
   1  -3  -5 1998.65   63.13
   1   3  -5 1955.45   62.85
   1   3  -5 1976.07   62.66
   1  -3  -5 1948.73   62.48
   1   3  -4 3118.29   95.71
   1  -3  -4 3043.27   95.87
   1  -3  -4 2969.62   94.93
   1  -3  -4 3145.62   95.34
   1   3  -4 3172.71   96.37
   1   3  -4 3017.04   95.24
   1  -3  -4 3037.04   94.88
   1  -3  -4 3064.08   95.58
   1   3  -4 2847.13   96.71
  -1  -3   4 3051.53   95.47
  -1   3   3 3392.33  107.02
  -1  -3   3 3412.02  107.47
   1  -3  -3 3574.78  107.44
   1   3  -3 3664.49  108.28
   1   3  -3 3318.49  108.73
   1  -3  -3 3283.22  106.66
   1  -3  -3 3503.14  107.72
   1   3  -3 3435.60  107.68
   1   3  -3 3508.96  107.27
  -1   3   2   14.99    1.40
   1   3  -2   16.14    1.62
  -1  -3   2   16.44    1.69
   1   3  -2   14.92    2.04
   1   3  -2   17.14    1.76
   1   3  -2   19.97    1.67
  -1   3   1  483.17   16.93
   1   3  -1  481.28   17.01
  -1  -3   1  508.82   17.19
   1   3  -1  532.50   18.37
   1   3  -1  494.06   17.44
   1   3  -1  517.02   17.11
  -1   3   0  158.35    6.24
   1   3   0  134.85    5.90
  -1  -3   0  154.56    6.28
  -1   3   0  156.84    5.79
   1   3   0  158.17    7.13
   1   3   0  145.83    6.39
   1   3   0  149.36    6.24
   1   3   1 8560.86  284.72
  -1   3  -1 9999.00  285.06
   1   3   1 9232.36  286.44
  -1  -3  -1 9788.27  285.43
   1   3   1 9128.44  285.54
  -1   3  -1 8961.59  285.23
  -1  -3  -2 1317.34   40.25
   1   3   2 1272.94   42.02
  -1  -3  -2 1282.60   40.99
   1   3   2 1218.19   41.00
  -1   3  -2 1252.68   41.02
  -1  -3  -3 1790.02   55.38
   1   3   3 1789.54   57.20
  -1  -3  -3 1760.14   55.95
   1   3   3 1700.35   55.92
  -1   3  -3 1771.65   56.09
  -1   3  -4   58.37    3.53
   1   3   4   61.97    4.16
  -1  -3  -4   59.29    3.10
   1  -3   4   69.36    3.66
  -1  -3  -4   57.53    3.37
  -1   3  -5 1802.80   58.30
  -1  -3  -5 1830.48   57.87
   1  -3   5 1815.16   58.15
   1  -3   5 1817.59   58.00
   1   3   5 1950.22   59.65
  -1  -3  -5 1809.02   58.08
  -1  -3  -6 1501.23   47.59
   1  -3   6 1457.32   47.56
   1  -3   6 1468.84   47.81
   1   3   6 1602.74   49.42
  -1   3  -6 1450.41   47.85
   1  -3   7  257.42   10.24
  -1  -3  -7  266.79   10.09
   1  -3   7  260.36   10.00
  -1   3  -7  258.07   10.15
   1  -3   8  212.68    8.76
  -1  -3  -8  200.56    8.46
  -1  -3  -8  217.21    8.61
   1   3   8  185.00    9.64
   1  -3   8  208.81    8.39
  -1   3  -8  198.18    8.44
  -1  -3  -9   15.26    1.81
  -1  -3  -9   14.96    1.80
   1  -3   9   15.07    1.88
   1   3   9   16.14    2.45
  -1   3 -10  156.91    8.02
   1  -3  10  169.15    7.86
  -1  -3 -10  168.43    7.73
   1   3  10  160.62    8.93
  -1  -3 -10  170.17    7.79
  -1   3 -11  851.35   30.04
  -1  -3 -11  879.44   29.77
  -1  -3 -11  876.40   29.74
   1  -3  11  854.95   29.83
   1   3  11  802.81   31.34
  -1   3 -12  839.51   30.62
  -1   3 -12  798.73   28.93
   1   3  12  776.89   30.39
  -1  -3 -12  852.24   28.92
  -1  -3 -12  822.76   28.79
   1  -3  12  795.78   28.72
  -1   3 -13  351.73   15.56
  -1   3 -13  337.12   14.88
  -1   3 -13  321.00   13.81
   1   3  13  319.22   15.24
  -1  -3 -13  333.58   13.83
  -1  -3 -13  313.09   13.72
  -1   3 -14   58.97    5.77
  -1  -3 -14   54.31    5.09
  -1  -3 -14   66.52    4.90
  -1  -3 -14   56.18    4.56
   1   3  14   56.77    5.33
  -1   3 -14   61.11    5.61
  -1   3 -14   60.97    5.26
  -1   3 -14   63.48    4.75
  -1  -3 -15  188.42   10.75
  -1   3 -15  189.95   11.64
  -1  -3 -15  198.56   10.13
  -1  -3 -15  200.36   10.04
   1   3  15  195.86   12.65
  -1   3 -15  213.41   11.20
  -1   3 -15  209.78   11.70
   1  -3  15  192.77   11.18
  -1   3 -16   83.08    7.35
  -1  -3 -16   81.49    6.55
   1   3  16   84.23    8.31
  -1  -3 -16   88.04    6.23
  -1   3 -16   84.11    7.02
  -1   3 -16   94.90    7.06
  -1   3 -16   75.99    6.96
   1  -3  16   86.05    7.07
  -1  -3 -17   22.45    3.41
  -1   3 -17   23.29    3.93
   1   3  17   26.00    5.04
  -1   3 -17   24.68    3.76
  -1   3 -17   26.53    3.73
  -1   3 -17   22.99    3.77
  -1   3 -17   27.72    3.41
   1  -3  17   21.28    3.79
  -1  -3 -18   32.12    4.06
  -1   3 -18   31.69    4.60
   1   3  18   22.17    4.77
  -1   3 -18   22.87    3.79
  -1   3 -18   24.11    3.66
  -1   3 -18   26.11    4.14
  -1   3 -18   31.11    3.61
   1  -3  18   25.21    4.18
  -1   3 -19    3.04    1.82
   1   3  19    2.22    2.76
  -1  -3 -19    2.15    1.41
   1  -3  19    3.06    2.23
  -1   3 -19    4.08    1.68
   1   3  20    7.60    3.33
  -1  -3 -20    1.74    1.26
  -1   3 -20    3.15    1.43
   1  -3  20    3.50    2.33
  -1  -3 -21  183.15   10.31
  -1   3 -21  174.85    9.59
   1  -3  21  193.44   11.64
   1   3  21  195.01   12.67
   1  -3  22    2.80    2.25
   1   3  22    0.47    2.34
   1  -3  23   83.58    6.91
   1   3  23   85.67    7.16
   1   3  23   88.53    7.47
   1  -3  24   27.01    3.69
   1   3  24   33.31    4.15
   1   3  24   25.11    3.88
   1  -3  25   24.61    3.19
   1   3  25   25.02    3.30
   1   3  25   27.95    3.41
   1   3  26    2.08    1.23
   1  -3  26   -0.40    0.92
   1   3  26    0.42    0.88
  -1   3 -26   -0.39    0.71
   1   4 -26   18.44    2.14
   1  -4 -26   25.38    2.43
   1  -4 -26   18.15    2.15
   1   4 -26   22.97    2.46
   1   4 -25  154.24    8.44
   1  -4 -25  156.62    8.35
   1   4 -24   22.83    2.65
   1  -4 -24   24.11    3.00
   1   4 -24   25.15    3.24
   1  -4 -24   24.79    3.11
   1  -4 -23   58.44    4.89
   1   4 -23   52.52    4.36
  -1   4  23   43.34    5.11
   1  -4 -23   52.34    4.93
   1   4 -23   52.92    5.10
   1  -4 -22  121.73    8.29
   1   4 -22  125.79    8.58
   1  -4 -22  120.07    7.65
   1   4 -22  113.61    7.25
   1   4 -21   12.39    2.45
   1  -4 -21    9.89    2.27
   1  -4 -21   10.78    2.33
   1  -4 -21   11.50    2.67
   1  -4 -20  296.99   15.31
   1  -4 -20  319.73   14.56
   1  -4 -20  290.27   14.18
   1   4 -20  287.00   14.11
   1  -4 -19  121.16    8.69
   1   4 -19  104.49    7.54
   1  -4 -19  112.53    7.62
   1  -4 -19  108.07    7.49
   1  -4 -18  391.34   18.27
   1   4 -18  362.29   16.88
   1   4 -18  347.51   16.62
   1  -4 -18  367.01   17.69
   1  -4 -18  383.02   16.84
   1  -4 -17    0.42    1.01
   1   4 -17    2.58    1.31
   1   4 -17    5.19    1.76
   1  -4 -17    2.41    1.38
   1   4 -17    1.23    1.09
   1  -4 -17    0.94    1.08
   1   4 -17    2.41    1.35
   1  -4 -16  265.40   13.87
   1   4 -16  249.71   12.46
   1   4 -16  248.14   12.74
   1   4 -16  252.96   12.98
   1  -4 -16  267.07   13.66
   1   4 -16  273.46   13.89
   1  -4 -16  255.03   12.40
   1   4 -16  227.25   12.24
   1  -4 -15    4.93    1.70
   1   4 -15    3.38    1.58
   1  -4 -15    5.12    1.42
   1   4 -15    3.48    1.38
   1   4 -15    3.17    1.25
   1   4 -15    7.14    1.96
   1  -4 -15    5.79    1.72
   1  -4 -15    3.09    1.30
   1   4 -15    6.04    2.00
   1   4 -15    2.99    1.38
   1  -4 -14    4.25    1.60
   1  -4 -14    7.45    1.97
   1   4 -14    5.49    1.52
   1  -4 -14    5.65    1.44
   1   4 -14    8.41    1.96
   1   4 -14    6.90    1.76
   1  -4 -14    9.12    2.11
   1   4 -14    4.20    1.59
   1   4 -14   10.05    2.37
   1  -4 -14    3.93    1.40
   1   4 -13   98.91    7.13
   1   4 -13  108.79    6.87
   1   4 -13  116.72    7.52
   1  -4 -13   96.46    6.94
   1  -4 -13  108.71    6.61
   1   4 -13  106.69    6.78
   1  -4 -13  113.14    6.37
   1   4 -13  105.83    6.59
   1  -4 -12    0.86    0.93
   1   4 -12    1.03    0.84
   1  -4 -12    1.97    0.86
   1   4 -12    1.85    1.01
   1   4 -11 1103.42   38.15
   1  -4 -11 1078.88   38.42
   1   4 -11 1106.59   38.52
   1  -4 -11 1084.90   37.00
   1  -4 -11 1051.03   37.24
   1  -4 -11 1117.64   38.16
   1   4 -11 1138.92   37.75
   1   4 -10  585.95   21.49
   1   4 -10  555.35   21.83
   1  -4 -10  568.51   21.59
   1   4 -10  572.34   21.72
   1  -4 -10  558.76   20.32
   1   4 -10  582.54   20.91
   1  -4 -10  520.12   20.34
   1  -4 -10  594.64   21.38
   1   4  -9  876.81   29.29
   1   4  -9  845.94   29.52
   1  -4  -9  824.15   29.17
   1   4  -9  838.74   29.43
   1  -4  -9  756.18   27.90
   1  -4  -9  804.35   27.89
   1  -4  -9  827.17   28.80
   1   4  -9  821.31   28.39
   1   4  -8   11.59    1.95
   1  -4  -8   14.36    2.13
   1   4  -8   19.57    2.55
   1  -4  -8   12.19    1.63
   1   4  -8   16.18    2.07
   1  -4  -8   12.93    1.71
   1   4  -7  751.22   25.47
   1  -4  -7  709.51   25.15
   1   4  -7  736.46   24.42
   1  -4  -7  687.19   24.50
   1   4  -7  743.58   25.56
   1  -4  -7  679.24   24.19
   1   4  -7  708.58   25.66
   1  -4  -7  694.83   24.87
   1  -4  -7  723.03   24.14
   1   4  -7  715.58   24.54
   1   4  -6  158.86    6.95
   1  -4  -6  153.64    7.29
   1   4  -6  170.72    7.65
   1  -4  -6  151.99    6.83
   1  -4  -6  138.32    6.44
   1   4  -6  160.49    7.79
   1  -4  -6  181.12    6.79
   1   4  -6  148.63    6.78
   1  -4  -6  138.44    6.94
  -1   4   5   50.11    3.18
   1   4  -5   46.79    3.62
   1  -4  -5   49.43    2.88
   1  -4  -5   47.63    2.79
   1  -4  -5   46.33    3.15
   1   4  -5   46.86    3.18
   1  -4  -5   50.23    3.40
   1  -4  -5   48.65    3.11
   1   4  -5   47.68    3.40
  -1   4   4  246.18    9.42
  -1  -4   4  251.24    9.94
   1   4  -4  252.83   10.10
  -1   4   4  247.00    9.77
   1  -4  -4  262.91    9.65
   1  -4  -4  233.97    9.07
   1   4  -4  252.84   10.62
   1  -4  -4  254.23    9.78
   1   4  -4  254.59   10.07
   1  -4  -4  262.36   10.06
   1   4  -4  264.22   10.02
  -1   4   3 1931.49   61.16
   1   4  -3 1926.46   61.77
  -1  -4   3 1969.89   61.77
   1   4  -3 2141.61   62.65
   1   4  -3 1932.62   61.86
   1  -4  -3 1892.79   61.65
   1   4  -3 1962.35   61.20
  -1   4   2  383.38   13.97
   1   4  -2  385.02   14.32
  -1  -4   2  418.77   14.54
   1   4  -2  374.14   15.82
   1   4  -2  386.12   14.60
   1   4  -2  412.12   14.11
  -1   4   1   48.73    2.94
   1   4  -1   47.56    3.00
  -1  -4   1   49.65    3.19
   1   4  -1   53.06    4.08
   1   4  -1   43.76    3.21
   1   4  -1   48.17    2.97
  -1   4   0 1501.25   47.71
   1   4   0 1415.91   47.45
  -1  -4   0 1506.89   47.91
  -1   4   0 1593.66   47.32
   1   4   0 1505.85   49.48
   1   4   0 1400.47   48.11
   1   4   0 1431.92   47.73
   1   4   1  976.79   33.38
  -1   4  -1 1050.96   33.53
   1   4   1 1000.96   35.42
  -1   4  -1 1001.93   33.78
  -1   4  -2 3808.55  115.47
   1   4   2 3693.51  117.08
  -1  -4  -2 3753.74  115.74
  -1   4  -2 3507.46  115.56
  -1  -4  -3  763.54   24.50
  -1   4  -3  750.66   25.30
   1   4   3  732.71   26.57
  -1   4  -3  732.10   25.25
  -1  -4  -3  742.07   25.34
  -1  -4  -4 2057.92   64.79
  -1   4  -4 2153.63   65.93
   1   4   4 2091.19   66.87
  -1  -4  -4 2024.74   65.52
  -1   4  -4 2028.49   65.35
  -1   4  -4 1995.65   65.50
  -1   4  -5  111.98    5.53
  -1  -4  -5  120.38    5.36
  -1   4  -5  128.11    6.26
   1   4   5  120.12    6.60
  -1   4  -5  124.65    5.88
  -1  -4  -6   69.18    3.87
   1   4   6   67.85    4.80
  -1  -4  -7   21.18    1.99
   1   4   7   22.44    2.65
  -1   4  -7   18.67    2.02
  -1  -4  -8 1577.22   49.39
  -1   4  -8 1455.04   49.29
  -1  -4  -9  187.07    8.23
   1  -4   9  178.49    8.26
  -1  -4  -9  177.20    8.12
  -1  -4 -10  144.79    7.09
   1  -4  10  143.40    7.16
  -1  -4 -10  153.60    7.20
   1   4  10  124.44    8.13
  -1   4 -10  134.79    7.47
  -1  -4 -11   44.89    3.58
  -1  -4 -11   41.27    3.45
   1   4  11   41.05    4.36
  -1   4 -11   40.89    3.75
  -1  -4 -12  231.65   10.51
  -1  -4 -12  239.65   10.59
  -1   4 -12  218.66   11.55
   1   4  12  244.13   12.38
  -1   4 -12  214.23   10.59
   1  -4  13    3.68    1.57
  -1  -4 -13    4.94    1.38
  -1  -4 -13    5.81    1.48
  -1   4 -13    3.69    1.55
   1   4  13    4.72    1.68
  -1  -4 -13    4.37    1.52
  -1   4 -13    4.35    1.44
  -1   4 -13    6.22    1.80
  -1   4 -13    5.18    1.57
   1  -4  14  617.09   25.66
  -1  -4 -14  669.56   24.87
  -1  -4 -14  675.09   24.76
  -1   4 -14  615.02   26.01
   1   4  14  637.85   26.47
  -1  -4 -14  626.90   25.74
  -1   4 -14  632.08   26.85
  -1   4 -14  714.23   27.05
  -1   4 -14  693.41   26.22
  -1   4 -14  668.68   24.92
   1  -4  15   39.47    4.57
  -1   4 -15   40.61    5.03
  -1  -4 -15   35.82    4.26
  -1  -4 -15   41.49    3.99
  -1  -4 -15   36.97    3.87
  -1   4 -15   32.85    4.23
  -1   4 -15   38.35    4.64
  -1   4 -15   42.65    4.58
  -1   4 -15   36.05    3.80
  -1   4 -16   37.58    4.88
  -1  -4 -16   41.02    4.61
   1   4  16   42.26    6.02
  -1  -4 -16   39.38    4.05
  -1  -4 -16   42.50    4.20
  -1   4 -16   34.53    4.51
  -1   4 -16   33.24    4.57
  -1   4 -16   31.15    4.10
   1  -4  16   43.63    5.05
   1  -4  17    5.24    2.32
  -1  -4 -17    9.86    2.48
  -1   4 -17    8.68    2.52
   1   4  17    3.36    2.86
  -1  -4 -17    5.64    1.68
  -1   4 -17    6.61    2.09
  -1   4 -17    5.51    1.92
  -1   4 -17    5.98    2.18
  -1   4 -17    8.99    2.09
  -1   4 -18   93.22    8.30
  -1  -4 -18  103.10    7.55
   1   4  18  101.80    9.34
  -1   4 -18  105.46    7.04
   1  -4  18   90.77    7.79
  -1   4 -19    3.53    2.05
   1   4  19    2.83    2.94
  -1  -4 -19    5.83    1.94
  -1   4 -19    2.74    1.48
   1  -4  19    2.55    2.12
   1   4  20  259.83   15.80
  -1  -4 -20  281.32   13.88
  -1   4 -20  255.34   12.80
   1  -4  20  297.87   15.12
   1   4  21   47.41    6.28
  -1  -4 -21   39.45    4.38
  -1   4 -21   39.02    4.11
   1  -4  21   41.04    5.12
  -1  -4 -22    3.02    1.31
   1  -4  22    0.38    1.88
  -1   4 -22    2.87    1.39
   1   4  22    3.28    2.59
  -1  -4 -23    2.92    1.29
  -1   4 -23    0.93    0.98
   1   4  23   -0.41    2.03
   1  -4  23    1.70    1.56
   1   4  24  106.97    7.59
   1  -4  24  102.91    7.00
   1   4  24  100.89    7.23
   1   4  25   16.24    2.66
   1  -4  25   14.74    2.42
   1   4  25   13.27    2.38
   1   4  26    0.20    0.84
   1  -4  26    0.54    0.80
   1   4  26   -0.19    0.90
  -1   4 -26    0.19    0.58
   1   5 -26  258.95   10.77
   1  -5 -26  266.40   10.58
   1   5 -25   11.10    1.89
   1  -5 -25    9.58    1.70
   1   5 -25   11.36    1.66
  -1   5  25   12.56    2.34
   1  -5 -25   12.24    1.88
   1  -5 -24    7.13    1.68
   1   5 -24   10.81    2.07
  -1   5  24    9.90    2.55
   1   5 -24    9.82    1.76
   1  -5 -24    8.41    1.80
   1  -5 -23   22.02    3.10
   1   5 -23   23.57    3.28
   1   5 -23   24.93    3.02
  -1   5  23   28.29    4.16
   1  -5 -23   29.87    3.33
   1   5 -22   87.42    6.91
   1  -5 -22   80.95    6.54
   1  -5 -22   89.36    6.34
   1  -5 -22   90.32    6.34
   1   5 -22   93.54    6.33
   1  -5 -21   84.31    6.94
   1  -5 -21   95.35    6.71
   1  -5 -21   90.20    6.58
   1   5 -21   85.33    6.43
   1  -5 -20   53.58    5.56
   1   5 -20   57.82    5.34
   1  -5 -20   58.59    5.31
   1  -5 -20   64.95    5.49
   1   5 -19   86.22    6.75
   1  -5 -19   78.57    6.91
   1   5 -19   77.80    6.43
   1  -5 -19   83.16    6.43
   1  -5 -18   40.27    4.67
   1  -5 -18   32.83    4.46
   1   5 -18   51.13    5.12
   1   5 -18   45.39    4.74
   1  -5 -18   41.08    4.38
   1  -5 -17   87.39    6.94
   1  -5 -17   65.93    6.24
   1   5 -17   65.88    5.74
   1   5 -17   79.83    6.45
   1   5 -17   73.40    6.30
   1  -5 -17   68.66    6.31
   1  -5 -17   72.41    5.86
   1  -5 -16   76.65    6.46
   1  -5 -16   69.50    6.23
   1   5 -16   65.60    6.30
   1   5 -16   74.51    5.83
   1   5 -16   58.86    5.51
   1  -5 -16   58.53    5.71
   1   5 -16   62.02    5.73
   1  -5 -16   70.42    5.59
   1  -5 -15    1.92    1.25
   1  -5 -15    8.27    2.08
   1   5 -15    1.29    0.93
   1   5 -15    1.19    1.29
   1  -5 -15    1.07    0.82
   1   5 -15    0.91    0.93
   1   5 -15    0.67    1.14
   1  -5 -15    9.38    2.21
   1  -5 -15    1.17    1.23
   1   5 -15    3.13    1.60
   1  -5 -14  131.22    8.76
   1  -5 -14  125.48    8.32
   1   5 -14  121.96    8.05
   1   5 -14  130.38    8.67
   1   5 -14  137.27    8.18
   1  -5 -14  124.07    8.38
   1  -5 -14  117.22    7.13
   1   5 -14  129.62    7.79
   1   5 -14  131.49    8.48
   1  -5 -14  128.48    8.27
   1  -5 -14  119.82    7.51
   1  -5 -13   18.41    2.92
   1  -5 -13   20.00    3.22
   1  -5 -13   18.77    2.91
   1   5 -13   17.27    2.91
   1   5 -13   26.32    3.22
   1  -5 -13   18.39    2.43
   1   5 -13   16.77    2.55
   1   5 -13   13.21    2.46
   1  -5 -13   21.34    3.04
   1   5 -13   22.11    3.15
   1   5 -12   14.94    2.37
   1  -5 -12    9.84    2.04
   1   5 -12    9.13    2.15
   1   5 -12    9.87    1.95
   1  -5 -12   11.40    1.92
   1   5 -11   39.45    3.74
   1  -5 -11   34.74    3.64
   1   5 -11   44.41    4.15
   1  -5 -11   30.40    3.00
   1  -5 -11   34.20    3.19
   1  -5 -11   35.73    3.56
   1   5 -11   39.49    3.58
   1   5 -10  797.86   27.79
   1  -5 -10  770.82   27.62
   1   5 -10  817.05   28.29
   1  -5 -10  755.44   27.31
   1   5 -10  712.64   26.76
   1  -5 -10  711.13   26.39
   1  -5 -10  750.17   26.42
   1   5  -9   42.43    3.75
   1  -5  -9   45.62    3.82
   1   5  -9   41.95    3.89
   1  -5  -9   41.85    3.27
   1  -5  -9   50.01    3.48
   1   5  -9   41.13    3.41
   1  -5  -9   43.36    3.64
   1   5  -8    0.43    0.82
   1  -5  -8    1.17    0.85
   1  -5  -8    2.96    0.92
   1   5  -8    1.32    1.07
   1  -5  -8    1.37    0.76
   1   5  -8    1.16    0.97
   1  -5  -8    1.23    0.77
   1   5  -7  124.55    7.25
   1  -5  -7  113.16    5.75
   1  -5  -7  119.13    5.81
   1  -5  -7  130.29    6.59
   1   5  -7  136.71    7.11
   1  -5  -7  121.30    6.19
   1   5  -7  130.40    6.24
   1  -5  -7  119.42    6.50
   1   5  -6  169.56    8.80
   1  -5  -6  160.60    7.28
   1  -5  -6  180.12    7.48
   1  -5  -6  169.54    7.95
   1   5  -6  179.68    7.96
   1  -5  -6  190.13    8.36
   1  -5  -6  177.31    7.83
   1   5  -6  194.03    8.67
   1   5  -5    3.44    1.21
  -1   5   5    3.65    1.13
   1  -5  -5    1.34    0.71
   1  -5  -5    1.90    0.70
   1   5  -5    4.35    1.36
   1   5  -5    5.09    1.24
   1  -5  -5    2.39    1.11
   1   5  -5    4.34    1.37
   1   5  -4 2375.28   75.94
   1   5  -4 2397.13   76.50
   1   5  -4 2388.99   76.87
  -1   5   4 2338.14   76.79
   1   5  -4 2494.46   77.71
   1  -5  -4 2532.30   76.44
   1  -5  -4 2444.79   76.29
   1  -5  -4 2371.27   76.61
   1   5  -4 2335.99   76.90
  -1   5   4 2357.94   76.22
   1   5  -3  446.23   15.51
   1   5  -3  452.00   16.24
  -1   5   3  444.67   16.26
   1   5  -3  435.60   16.34
  -1   5   3  440.67   15.71
   1   5  -2  756.19   25.30
  -1   5   2  725.86   25.42
  -1   5   2  729.94   24.93
   1   5  -2  774.03   24.91
   1   5  -1  629.51   21.40
  -1   5   1  623.83   21.72
   1   5  -1  572.03   23.48
  -1   5   1  597.30   21.19
   1   5  -1  616.12   21.18
   1   5   0 2394.50   74.76
  -1   5   0 2418.15   75.23
   1   5   0 2193.67   76.96
  -1   5   0 2347.99   74.83
   1   5   0 2340.86   74.78
   1   5   1   71.70    5.37
  -1   5  -1   77.41    4.20
  -1   5  -1   81.01    4.66
  -1   5  -1   78.88    4.41
   1   5   1   78.50    4.25
  -1   5  -2 1786.57   56.51
   1   5   2 1703.48   58.34
  -1   5  -2 1793.92   56.88
  -1   5  -2 1714.82   56.59
  -1   5  -3    0.60    0.63
   1   5   3    1.45    1.05
  -1   5  -3    2.97    1.00
  -1   5  -3    0.75    0.69
  -1  -5  -4  104.29    4.81
  -1   5  -4  106.21    5.63
   1   5   4  101.53    6.38
  -1   5  -4   93.22    5.33
  -1   5  -4  101.17    5.47
  -1  -5  -5  753.27   25.24
  -1   5  -5  757.57   26.41
   1   5   5  763.37   27.45
  -1   5  -5  738.23   25.95
  -1   5  -5  734.64   25.92
  -1   5  -6  545.48   20.14
  -1  -5  -6  583.26   19.63
  -1   5  -6  540.20   20.74
   1   5   6  555.06   21.45
  -1   5  -7  358.52   14.53
  -1  -5  -7  396.72   14.29
  -1   5  -7  376.12   15.43
   1   5   7  383.45   15.91
  -1   5  -8   83.65    5.04
  -1   5  -8   89.99    5.88
  -1  -5  -8   81.59    4.79
   1   5   8   92.26    6.08
  -1  -5  -9   92.15    5.31
  -1   5  -9   99.28    6.41
  -1  -5  -9   92.35    5.29
  -1  -5 -10  389.25   14.80
  -1  -5 -10  376.21   14.70
  -1   5 -10  346.86   15.84
  -1   5 -10  352.42   15.20
  -1  -5 -11    3.14    1.07
  -1   5 -11    3.47    1.50
  -1  -5 -11    5.84    1.40
   1   5  11    5.40    1.75
  -1   5 -11    3.49    1.53
  -1  -5 -12   60.94    4.48
  -1   5 -12   54.43    5.15
   1   5  12   41.71    4.87
  -1  -5 -12   53.83    4.25
  -1   5 -12   54.91    4.56
  -1  -5 -13   48.19    4.17
  -1   5 -13   44.87    4.84
  -1  -5 -13   48.07    4.15
   1   5  13   45.46    5.05
  -1  -5 -13   48.29    4.81
  -1   5 -13   45.00    5.12
  -1   5 -13   51.89    4.50
   1   5  13   49.72    5.45
   1  -5  13   46.22    4.62
   1  -5  14   55.23    5.35
  -1  -5 -14   59.30    4.85
  -1   5 -14   46.43    5.31
  -1  -5 -14   63.47    4.98
   1   5  14   55.97    5.75
  -1   5 -14   54.18    5.77
  -1  -5 -14   56.86    5.37
  -1   5 -14   64.91    6.08
  -1   5 -14   69.05    5.83
  -1   5 -14   58.78    5.00
   1  -5  15  126.16    8.42
  -1  -5 -15  111.02    7.99
  -1   5 -15  115.47    8.88
  -1  -5 -15  130.03    7.81
  -1  -5 -15  123.15    7.57
  -1   5 -15  115.43    8.63
  -1   5 -15  130.92    9.15
  -1   5 -15  118.69    8.35
  -1   5 -15  119.93    7.66
   1  -5  16    8.35    2.56
  -1  -5 -16    8.42    2.20
  -1  -5 -16    8.84    2.21
  -1   5 -16   11.78    2.86
  -1  -5 -16   10.97    2.24
  -1  -5 -16    9.62    2.11
  -1   5 -16    8.44    2.38
  -1   5 -16    8.49    2.49
  -1   5 -16   11.79    2.58
  -1   5 -16   12.40    2.36
  -1   5 -16   10.95    2.33
  -1  -5 -17   44.71    4.84
  -1   5 -17   40.72    5.29
   1   5  17   46.22    6.39
  -1  -5 -17   43.40    4.41
  -1  -5 -17   39.51    4.31
  -1   5 -17   37.91    4.99
  -1   5 -17   40.03    5.17
  -1   5 -17   40.74    4.29
  -1   5 -17   47.42    5.18
   1  -5  17   47.62    5.35
  -1   5 -18   24.55    4.27
  -1  -5 -18   23.14    3.49
   1   5  18   19.54    4.80
  -1   5 -18   25.49    3.44
   1  -5  18   21.64    3.82
  -1   5 -19   76.32    7.41
   1   5  19   79.79    8.39
  -1  -5 -19   84.36    6.67
  -1   5 -19   76.61    6.02
   1  -5  19   70.63    6.72
   1   5  20   36.37    5.91
  -1  -5 -20   32.05    4.02
  -1   5 -20   38.90    4.15
   1  -5  20   24.96    4.03
   1   5  21    4.55    2.96
  -1  -5 -21    5.60    1.83
  -1   5 -21    9.21    2.22
   1  -5  21    7.68    2.54
   1   5  22   77.97    7.51
  -1  -5 -22   79.97    6.06
  -1   5 -22   94.64    6.18
   1  -5  22   78.48    6.57
   1   5  23  143.34    9.37
  -1  -5 -23  122.56    7.45
  -1   5 -23  129.47    7.30
   1  -5  23  129.01    8.22
   1   5  24    1.62    1.86
  -1  -5 -24    1.73    0.94
  -1   5 -24    1.96    1.02
   1   5  24    2.27    1.60
   1  -5  24    1.59    1.41
  -1   5 -25   13.39    1.76
   1  -5  25   10.57    1.94
   1   5  25   10.81    2.05
   1   5  25   13.39    2.34
   1   5  26  257.30   10.87
   1  -5  26  247.01   10.34
  -1   5 -26  258.56   10.82
   1   6 -26   79.28    4.51
   1   6 -25   23.63    2.30
  -1   6  25   20.74    2.82
   1  -6 -25   21.85    2.35
   1   6 -24   30.47    2.93
  -1   6  24   27.56    3.74
   1  -6 -24   31.55    3.13
   1  -6 -23    3.90    1.38
   1   6 -23    6.28    1.60
   1  -6 -23    4.10    1.37
   1  -6 -22  101.18    7.13
   1  -6 -22  114.27    7.06
   1  -6 -22  106.43    6.92
   1   6 -22  109.37    6.95
   1  -6 -21   43.99    4.67
   1   6 -21   45.16    4.52
   1  -6 -21   40.73    4.24
   1  -6 -21   42.20    4.27
   1   6 -20   11.93    2.49
   1  -6 -20   10.98    2.49
   1  -6 -20   11.34    2.39
   1   6 -20    8.76    2.26
   1  -6 -20   17.55    2.85
   1  -6 -20   13.59    2.55
   1  -6 -19   76.05    6.46
   1   6 -19   78.02    6.46
   1  -6 -19   72.07    6.42
   1   6 -19   67.21    6.05
   1  -6 -19   79.97    6.20
   1  -6 -18   40.17    4.67
   1   6 -18   34.47    4.28
   1  -6 -18   35.40    4.48
   1   6 -18   32.27    4.15
   1  -6 -18   38.49    4.23
   1   6 -17    8.47    2.14
   1  -6 -17   11.20    2.62
   1  -6 -17   12.43    2.73
   1  -6 -17    9.75    2.28
   1   6 -17    9.42    2.38
   1  -6 -16  376.70   17.21
   1   6 -16  333.94   16.93
   1  -6 -16  335.43   16.38
   1   6 -16  312.80   15.80
   1  -6 -16  324.21   16.12
   1   6 -16  355.43   16.39
   1  -6 -16  351.25   15.66
   1  -6 -15   44.76    4.98
   1  -6 -15   40.91    4.04
   1   6 -15   34.38    4.55
   1  -6 -15   40.68    4.64
   1   6 -15   42.33    4.62
   1   6 -15   42.49    4.53
   1   6 -15   44.87    4.84
   1  -6 -15   37.56    4.41
   1  -6 -15   33.51    3.90
   1  -6 -14  220.40   10.80
   1  -6 -14  192.96   11.40
   1   6 -14  221.26   12.38
   1   6 -14  224.09   11.69
   1   6 -14  219.72   11.78
   1   6 -14  242.92   12.28
   1  -6 -14  222.61   11.80
   1  -6 -14  242.34   12.77
   1  -6 -14  212.11   11.88
   1  -6 -13    3.45    1.46
   1  -6 -13    3.74    1.73
   1  -6 -13   10.10    1.89
   1  -6 -13    4.67    1.45
   1   6 -13    5.48    1.87
   1  -6 -13    6.30    1.77
   1   6 -13    8.50    1.94
   1  -6 -13    6.69    1.77
   1   6 -13   10.73    2.42
   1  -6 -12  168.64   10.11
   1  -6 -12  158.71    9.69
   1   6 -12  179.90    9.62
   1   6 -12  156.78    9.67
   1  -6 -12  160.88    9.42
   1  -6 -12  180.52    9.61
   1   6 -12  165.03    9.63
   1   6 -12  182.70    9.82
   1  -6 -12  177.20    9.42
   1  -6 -12  159.66    8.51
   1  -6 -12  168.78    8.60
   1  -6 -12  176.22    9.39
   1   6 -11   46.65    4.34
   1  -6 -11   38.57    3.94
   1   6 -11   52.56    4.70
   1  -6 -11   45.50    3.74
   1  -6 -11   41.56    3.97
   1  -6 -11   43.58    3.71
   1   6 -10  525.08   20.30
   1  -6 -10  492.94   19.86
   1   6 -10  556.81   20.83
   1  -6 -10  485.84   18.89
   1  -6 -10  498.99   18.95
   1  -6 -10  492.32   19.63
   1   6  -9  237.88   10.97
   1  -6  -9  224.40   10.50
   1   6  -9  241.05   11.22
   1  -6  -9  207.61    9.54
   1  -6  -9  204.52    9.52
   1  -6  -9  212.09   10.20
   1  -6  -8   41.21    3.61
   1   6  -8   36.59    3.69
   1  -6  -8   45.44    3.57
   1  -6  -8   35.80    3.35
   1   6  -8   35.03    3.93
   1  -6  -8   39.61    3.12
   1   6  -7  858.38   29.86
   1  -6  -7  876.68   30.29
   1  -6  -7  865.30   29.84
   1   6  -7  903.41   30.99
   1  -6  -7  871.35   29.31
   1  -6  -7  863.00   30.14
   1   6  -7  791.51   31.24
   1   6  -6  146.79    7.73
   1   6  -6  141.86    8.33
   1  -6  -6  142.92    7.37
   1  -6  -6  170.48    7.15
   1  -6  -6  156.95    7.63
   1   6  -6  149.24    7.57
   1  -6  -6  152.82    7.36
   1   6  -6  163.37    8.01
   1   6  -5 1241.62   41.77
  -1   6   5 1153.73   41.81
   1   6  -5 1159.54   42.44
   1  -6  -5 1274.10   41.25
   1   6  -5 1194.52   41.51
   1   6  -5 1279.29   41.58
   1  -6  -5 1322.75   41.18
   1   6  -4  820.14   27.90
   1   6  -4  839.11   28.99
  -1   6   4  806.15   29.27
   1  -6  -4  847.61   28.43
   1   6  -4  810.87   29.82
   1  -6  -4  882.05   28.40
   1   6  -4  816.12   29.02
  -1   6   4  796.73   28.39
   1   6  -3   17.58    2.13
  -1   6   3   18.49    2.41
  -1   6   3   15.13    1.93
   1   6  -3   17.83    1.87
   1   6  -2  226.62    9.64
  -1   6   2  215.11    9.93
   1   6  -2  194.57   11.25
  -1   6   2  211.05    9.27
   1   6  -2  220.69    9.03
   1   6  -1 3029.20   93.50
  -1   6   1 2906.15   94.15
   1   6  -1 2699.42   96.14
  -1   6   1 2951.99   93.35
   1   6  -1 2980.80   93.05
   1   6   0    8.47    2.31
  -1   6   0    6.09    1.55
  -1   6   0   13.59    1.80
   1   6   0   11.22    1.66
  -1   6  -1  252.55   10.47
  -1   6  -1  243.61   10.94
  -1   6  -1  238.32   10.08
   1   6   1  240.72   12.32
  -1   6  -2    9.80    1.66
  -1   6  -2   12.93    2.06
   1   6   2    9.48    2.23
  -1   6  -2    9.92    1.59
  -1   6  -3  338.79   13.46
  -1   6  -3  334.85   13.72
  -1   6  -3  331.85   13.33
   1   6   3  318.58   14.83
  -1   6  -4   86.24    5.20
  -1   6  -4   83.34    5.35
  -1  -6  -4   89.65    4.52
  -1   6  -4   76.46    5.04
   1   6   4   88.89    6.25
  -1   6  -5  203.35    9.12
  -1   6  -5  201.71    9.32
  -1   6  -5  181.51    9.15
  -1  -6  -5  186.53    8.08
   1   6   5  180.15    9.83
  -1   6  -6   54.10    4.38
  -1  -6  -6   63.22    3.82
   1   6   6   64.62    5.12
  -1   6  -6   50.21    3.97
  -1  -6  -7 1110.33   35.34
  -1   6  -7  992.21   36.71
   1   6   7 1030.15   37.37
  -1   6  -7 1032.73   35.90
  -1  -6  -8   52.89    3.72
  -1   6  -8   46.23    4.30
   1   6   8   47.63    4.47
  -1   6  -8   42.43    3.67
  -1  -6  -9  748.25   25.55
  -1   6  -9  700.37   27.17
   1   6   9  770.82   27.77
  -1  -6 -10   50.12    3.90
  -1   6 -10   43.94    4.56
  -1  -6 -10   46.93    3.86
  -1   6 -10   49.68    4.41
  -1  -6 -11   17.26    2.30
  -1   6 -11   16.22    2.85
  -1  -6 -11   11.89    1.96
  -1   6 -11   16.99    2.64
  -1   6 -12   18.85    3.32
  -1  -6 -12   18.74    2.89
   1  -6  12   15.99    2.72
   1   6  12   18.67    3.56
  -1   6 -12   17.07    2.81
  -1  -6 -12   15.74    2.37
  -1   6 -12   16.62    2.97
  -1  -6 -12   14.08    2.26
   1   6  12   14.13    3.03
  -1  -6 -13  475.50   20.21
  -1   6 -13  498.67   21.79
  -1  -6 -13  469.92   19.01
  -1  -6 -13  478.01   19.11
  -1   6 -13  450.68   20.84
   1   6  13  427.90   20.97
  -1   6 -13  508.47   19.74
   1  -6  13  454.81   19.66
   1   6  13  492.30   22.14
   1   6  14   31.05    4.60
   1  -6  14   24.90    3.55
  -1   6 -14   27.67    4.30
  -1  -6 -14   26.71    3.24
  -1   6 -14   23.71    3.80
   1   6  14   18.90    3.54
  -1  -6 -14   30.43    3.44
  -1  -6 -14   26.67    3.64
  -1   6 -14   28.21    3.82
  -1   6 -14   26.19    3.46
   1  -6  15  745.92   29.62
   1   6  15  817.79   31.90
  -1  -6 -15  754.46   28.65
  -1  -6 -15  768.97   28.82
  -1   6 -15  676.23   30.50
  -1   6 -15  752.49   31.34
  -1  -6 -15  775.98   29.92
  -1   6 -15  781.61   31.38
  -1   6 -15  787.61   30.58
  -1   6 -15  780.81   29.11
   1  -6  16  577.46   24.49
  -1  -6 -16  592.33   24.59
  -1  -6 -16  590.41   24.14
  -1   6 -16  581.88   26.08
  -1  -6 -16  588.87   23.57
  -1  -6 -16  620.10   23.86
  -1   6 -16  521.69   25.22
  -1   6 -16  622.73   26.12
  -1   6 -16  607.11   25.18
  -1   6 -16  595.24   23.70
  -1   6 -16  607.28   23.85
  -1   6 -17  449.24   22.05
  -1  -6 -17  479.55   20.39
  -1  -6 -17  461.62   20.63
   1   6  17  457.92   23.10
  -1   6 -17  499.76   20.22
   1  -6  17  484.59   21.09
  -1   6 -18    0.50    1.09
  -1  -6 -18    1.36    1.28
  -1  -6 -18    0.38    1.22
  -1   6 -18    1.93    1.35
   1  -6  18   -0.39    1.71
   1   6  18    2.84    3.26
  -1  -6 -19  122.48    8.45
  -1   6 -19  126.76    8.08
   1  -6  19  126.64    8.92
   1   6  19  124.85   10.42
  -1  -6 -20   42.46    4.57
  -1   6 -20   40.03    4.39
   1  -6  20   34.60    4.63
   1   6  20   48.17    6.29
  -1  -6 -21   15.15    2.78
  -1   6 -21   20.93    3.03
   1  -6  21   19.28    3.48
   1   6  21   12.51    3.84
  -1  -6 -22  242.19   12.18
  -1   6 -22  259.24   12.07
   1  -6  22  254.24   12.86
   1   6  22  281.24   14.58
  -1  -6 -23   55.87    4.66
  -1   6 -23   77.81    5.15
   1  -6  23   62.06    5.22
   1   6  23   69.36    6.21
  -1  -6 -24    9.85    1.75
  -1   6 -24    8.94    1.65
   1  -6  24   10.99    2.04
   1   6  24   10.05    2.52
  -1  -6 -25  197.73    8.88
  -1   6 -25  216.90    8.96
   1  -6  25  209.91    9.35
   1   6  25  206.24    9.91
   1  -7 -25   25.05    2.33
   1   7 -25   23.12    2.18
  -1  -7  25   17.07    2.28
  -1   7  25   21.44    2.69
   1   7 -24   49.04    3.75
  -1   7  24   45.69    4.48
   1  -7 -24   54.52    3.95
   1  -7 -23   13.17    2.09
   1  -7 -23   10.27    1.92
   1   7 -23    9.01    1.88
   1  -7 -22   27.61    3.28
   1  -7 -22   27.59    3.28
   1  -7 -22   31.35    3.37
   1   7 -22   28.82    3.39
   1  -7 -21    6.07    1.75
   1   7 -21    4.61    1.57
   1  -7 -21    5.37    1.74
   1  -7 -21    4.51    1.57
   1  -7 -20   67.21    5.86
   1   7 -20   75.67    5.93
   1  -7 -20   77.97    5.98
   1   7 -20   71.71    6.03
   1  -7 -19  340.71   16.29
   1   7 -19  334.88   15.93
   1  -7 -19  353.34   15.76
   1   7 -19  338.65   16.30
   1  -7 -18  146.41    9.87
   1   7 -18  162.04    9.89
   1  -7 -18  159.87    9.49
   1   7 -18  179.25   10.41
   1  -7 -17  141.79    9.38
   1   7 -17  131.12    8.90
   1   7 -17  125.61    8.53
   1  -7 -17  119.51    8.00
   1   7 -16   13.76    3.08
   1   7 -16   15.05    2.89
   1  -7 -16   12.43    2.88
   1  -7 -16   12.87    2.53
   1   7 -16   15.65    2.98
   1  -7 -15   59.22    4.99
   1   7 -15   53.84    5.32
   1   7 -15   59.05    5.99
   1   7 -15   55.96    5.45
   1   7 -15   63.10    5.75
   1  -7 -15   51.50    5.57
   1  -7 -14  394.19   17.17
   1   7 -14  424.98   18.45
   1   7 -14  410.29   19.19
   1   7 -14  412.20   18.59
   1   7 -14  421.19   18.56
   1  -7 -14  421.87   19.23
   1  -7 -14  404.31   18.66
   1  -7 -13  705.45   26.66
   1   7 -13  677.67   28.34
   1   7 -13  727.00   27.94
   1   7 -13  718.87   28.05
   1  -7 -13  734.83   28.56
   1  -7 -13  732.25   28.93
   1  -7 -12  197.58   11.34
   1  -7 -12  188.79   11.07
   1   7 -12  196.55   11.19
   1   7 -12  208.06   11.00
   1  -7 -12  185.08    9.63
   1  -7 -12  201.54   10.55
   1  -7 -12  191.96   10.42
   1   7 -12  205.01   10.99
   1   7 -12  221.35   11.26
   1  -7 -11  405.19   17.79
   1  -7 -11  456.07   19.49
   1  -7 -11  461.29   19.48
   1   7 -11  478.61   19.05
   1   7 -11  444.24   19.06
   1  -7 -11  423.33   17.36
   1  -7 -11  450.07   18.31
   1   7 -11  391.83   17.66
   1   7 -11  449.06   18.79
   1  -7 -11  420.91   18.18
   1   7 -11  480.17   19.25
   1  -7 -11  471.13   18.45
   1   7 -10   41.95    4.24
   1  -7 -10   39.75    3.84
   1   7 -10   46.36    4.41
   1  -7 -10   36.53    3.37
   1  -7 -10   31.20    3.46
   1  -7  -9   47.13    4.13
   1   7  -9   53.31    4.68
   1   7  -9   47.90    5.00
   1  -7  -9   47.24    3.74
   1  -7  -9   54.05    4.37
   1  -7  -8 1004.62   34.86
   1   7  -8 1046.93   35.67
   1  -7  -8 1019.24   34.53
   1   7  -8  907.78   36.25
   1  -7  -8 1008.43   33.91
   1  -7  -8  949.63   34.63
   1   7  -7 1046.36   35.94
   1   7  -7  970.77   35.27
   1  -7  -7 1014.41   35.09
   1   7  -7  973.67   37.02
   1  -7  -7 1008.69   34.51
   1  -7  -7 1010.92   35.35
   1   7  -6  193.79    9.62
   1  -7  -6  211.98    9.41
   1  -7  -6  186.36    8.52
   1   7  -6  207.06    9.61
   1  -7  -6  210.60    9.24
  -1  -7   5  732.60   26.32
   1   7  -5  726.59   25.50
   1   7  -5  664.61   26.21
   1  -7  -5  717.91   24.77
   1   7  -5  690.37   25.35
   1  -7  -5  691.17   24.58
   1   7  -4   25.22    2.78
  -1   7   4   21.03    2.94
   1  -7  -4   25.64    2.50
   1   7  -4   21.15    3.61
   1  -7  -4   27.03    2.56
  -1   7   4   23.10    2.59
   1   7  -4   27.81    2.42
   1   7  -3  104.01    6.00
  -1   7   3   96.17    6.41
  -1   7   3   98.63    5.75
   1   7  -3  100.28    5.28
   1   7  -2 1140.80   36.25
  -1   7   2  989.61   36.70
   1   7  -2  906.17   38.35
  -1   7   2 1028.37   35.72
   1   7  -2 1080.97   35.14
   1   7  -1   52.14    3.96
  -1   7   1   54.38    4.63
   1   7  -1   49.48    5.34
  -1   7   1   51.64    4.00
   1   7  -1   52.09    3.72
   1   7   0  219.57    9.54
   1   7   0  183.76   11.23
   1   7   0  224.08    9.43
  -1   7   0  192.11   10.07
  -1   7   0  187.83    9.33
   1   7   1  101.00    7.47
  -1   7  -1  106.12    6.67
  -1   7  -1   98.07    6.04
  -1   7  -2  560.78   20.89
   1   7   2  539.21   23.08
  -1   7  -2  575.71   21.94
  -1   7  -2  567.04   21.17
  -1   7  -3  310.89   13.10
   1   7   3  300.18   14.69
  -1   7  -3  303.20   13.62
  -1   7  -3  316.44   13.26
  -1   7  -4   23.77    2.81
   1   7   4   22.27    3.39
  -1   7  -4   23.29    2.78
  -1   7  -4   24.44    3.09
  -1   7  -5  866.06   31.96
  -1  -7  -5  932.64   30.45
   1   7   5  854.87   33.17
  -1  -7  -5  954.76   32.49
  -1   7  -5  849.82   31.98
  -1   7  -5  888.58   31.73
  -1   7  -6  756.44   27.46
  -1  -7  -6  768.56   26.21
  -1   7  -6  749.69   28.01
   1   7   6  722.97   28.67
  -1   7  -7 1246.75   42.29
  -1  -7  -7 1272.08   41.19
  -1   7  -7 1152.43   43.06
   1   7   7 1214.48   43.72
  -1   7  -8  282.50   12.58
  -1  -7  -8  294.19   11.89
  -1   7  -8  260.04   13.26
   1   7   8  268.11   13.52
  -1  -7  -9  142.76    7.34
  -1   7  -9  134.94    8.73
   1   7   9  135.28    8.61
  -1   7  -9  127.82    7.81
  -1  -7 -10    6.70    1.52
  -1   7 -10   10.52    2.39
  -1  -7 -10    9.82    1.85
  -1   7 -10   12.09    2.40
  -1  -7 -11  534.68   20.82
  -1   7 -11  494.34   22.81
  -1  -7 -11  553.57   20.96
  -1  -7 -11  567.32   22.14
   1  -7  11  521.79   21.19
   1   7  11  559.46   24.44
  -1   7 -11  551.83   21.70
  -1  -7 -12    2.57    1.12
  -1   7 -12    3.84    1.80
  -1  -7 -12    6.48    1.62
   1   7  12    3.17    1.63
  -1  -7 -12    4.58    1.59
   1  -7  12    4.14    1.54
   1   7  12    4.30    2.20
  -1   7 -12    1.51    1.39
  -1  -7 -13  122.22    7.35
  -1  -7 -13  120.09    7.34
  -1   7 -13   97.93    8.31
   1   7  13   95.46    8.37
  -1  -7 -13  104.96    7.61
  -1   7 -13  118.37    9.02
  -1   7 -13  132.41    7.99
   1   7  13  128.18    9.70
   1  -7  13  116.55    7.70
   1  -7  14  421.14   18.05
   1   7  14  451.27   20.77
  -1   7 -14  401.28   19.59
  -1  -7 -14  394.19   18.02
  -1  -7 -14  395.77   17.16
  -1   7 -14  368.28   19.18
   1   7  14  332.45   18.61
  -1  -7 -14  408.24   17.29
  -1   7 -14  413.69   18.74
  -1   7 -14  405.66   17.71
   1   7  15    7.07    2.75
   1  -7  15    9.21    2.45
  -1   7 -15    4.37    1.99
  -1  -7 -15   10.74    2.39
  -1   7 -15   12.86    2.79
  -1   7 -15   10.00    2.24
  -1   7 -15    6.01    2.00
  -1  -7 -15   12.51    2.36
  -1   7 -15    8.95    2.60
  -1  -7 -15    9.63    2.10
   1  -7  16   97.93    7.64
   1   7  16  122.49    9.44
  -1  -7 -16  105.63    7.29
  -1  -7 -16  107.27    7.38
  -1   7 -16   97.99    8.64
  -1  -7 -16  101.55    7.47
  -1  -7 -16   99.97    7.66
  -1   7 -16  114.65    9.10
  -1   7 -16  120.23    9.09
  -1   7 -16  109.08    7.45
  -1   7 -16  112.15    8.44
  -1   7 -16  109.05    7.59
  -1  -7 -17  493.51   21.44
  -1  -7 -17  498.21   21.06
  -1   7 -17  506.92   23.25
  -1   7 -17  489.35   20.56
   1  -7  17  483.15   21.23
   1   7  17  477.39   23.60
  -1  -7 -18  291.24   14.64
  -1   7 -18  284.28   15.94
  -1  -7 -18  285.51   14.19
  -1   7 -18  302.75   14.12
   1  -7  18  288.66   14.66
   1   7  18  290.93   16.74
  -1  -7 -19   16.19    3.06
  -1  -7 -19   21.89    3.24
  -1   7 -19   24.31    3.42
   1  -7  19   20.32    3.48
   1   7  19   22.05    4.53
  -1  -7 -20  393.81   17.77
  -1  -7 -20  367.25   17.13
  -1   7 -20  446.26   17.85
   1  -7  20  411.50   18.24
   1  -7  20  408.29   19.02
   1   7  20  396.86   19.91
  -1  -7 -21   16.43    2.74
  -1   7 -21   12.05    2.43
   1  -7  21   11.72    2.63
   1  -7  21   12.21    2.87
   1   7  21   14.66    3.60
  -1  -7 -22  285.91   13.66
  -1   7 -22  325.90   13.74
   1  -7  22  301.32   14.06
   1  -7  22  305.86   14.77
   1   7  22  324.09   15.63
  -1  -7 -23  132.61    7.38
  -1   7 -23  142.57    7.37
   1  -7  23  110.68    7.45
   1  -7  23  137.02    7.62
   1   7  23  122.91    8.20
  -1   7 -24   99.76    5.51
  -1  -7 -24   93.17    5.51
   1   7  24   83.64    6.05
  -1   7 -25  126.77    5.95
  -1  -7 -25  118.70    5.88
   1   7  25  114.40    6.41
   1  -8 -24   14.64    1.89
   1   8 -24   13.34    1.80
  -1  -8  24    9.47    1.85
  -1   8  24   11.85    2.30
   1  -8 -23   36.28    3.26
   1  -8 -23   38.08    3.32
   1   8 -23   40.70    3.47
  -1  -8  23   31.16    3.67
  -1   8  23   37.63    4.22
   1  -8 -22    3.70    1.31
   1   8 -22    3.33    1.34
   1  -8 -22    3.25    1.29
   1  -8 -22    1.63    1.04
   1  -8 -21  450.06   19.31
   1   8 -21  487.89   19.37
   1  -8 -21  477.95   19.20
   1  -8 -21  491.26   19.28
   1   8 -21  470.70   19.67
   1  -8 -20   52.01    5.01
   1   8 -20   49.09    4.69
   1  -8 -20   48.63    4.55
   1   8 -20   49.40    4.93
   1  -8 -19  193.33   11.23
   1   8 -19  215.72   11.25
   1  -8 -19  197.60   10.74
   1   8 -19  203.12   11.37
   1  -8 -18   79.98    6.85
   1   8 -18   81.40    6.50
   1  -8 -18   79.99    6.24
   1   8 -18   89.26    7.06
   1  -8 -17  117.27    8.56
   1   8 -17  117.58    8.32
   1   8 -17  112.58    8.01
   1  -8 -17  109.10    7.52
   1  -8 -16   48.62    5.24
   1   8 -16   36.62    4.43
   1  -8 -16   32.59    3.95
   1   8 -16   31.62    4.52
   1   8 -16   33.16    4.31
   1   8 -15 1875.48   65.77
   1   8 -15 1950.09   65.82
   1   8 -15 1856.30   66.69
   1   8 -15 1871.09   65.32
   1  -8 -15 1993.45   66.70
   1   8 -14   37.63    4.48
   1   8 -14   38.93    5.00
   1   8 -14   38.23    4.45
   1  -8 -14   51.27    5.52
   1  -8 -14   53.26    5.35
   1  -8 -14   44.75    4.31
   1   8 -13   52.12    5.46
   1   8 -13   48.40    4.97
   1  -8 -13   38.84    4.04
   1  -8 -13   45.67    4.59
   1   8 -13   46.63    4.85
   1  -8 -13   43.45    4.98
   1  -8 -13   49.68    5.31
   1   8 -12   79.52    6.67
   1   8 -12   81.62    6.52
   1  -8 -12   76.62    5.58
   1  -8 -12   89.49    6.39
   1   8 -12   73.66    5.96
   1   8 -12   69.21    5.69
   1   8 -12   82.03    6.43
   1  -8 -12   77.42    6.59
   1  -8 -12   82.32    6.76
   1  -8 -11 1431.30   48.45
   1  -8 -11 1398.38   48.24
   1   8 -11 1362.18   47.87
   1   8 -11 1398.01   47.71
   1  -8 -11 1333.30   45.81
   1  -8 -11 1357.34   46.91
   1   8 -11 1190.28   46.16
   1  -8 -11 1240.84   46.21
   1   8 -11 1491.47   47.93
   1  -8 -10   17.73    2.96
   1  -8 -10   21.82    3.33
   1   8 -10   24.77    3.32
   1   8 -10   22.41    3.21
   1  -8 -10   24.38    2.77
   1  -8 -10   18.86    2.72
   1   8 -10   19.99    3.03
   1  -8 -10   17.79    2.65
   1   8 -10   17.95    2.75
   1  -8  -9  426.19   16.22
   1  -8  -9  397.11   16.72
   1  -8  -9  402.34   16.57
   1   8  -8  166.37   10.65
   1  -8  -8  192.49    8.90
   1  -8  -8  179.98    9.36
   1  -8  -8  185.13    9.28
   1   8  -7   83.97    6.84
   1  -8  -7   81.51    5.54
   1  -8  -7   83.10    5.17
   1  -8  -7   93.73    5.77
   1   8  -7   93.38    6.21
   1   8  -7   77.54    5.52
   1  -8  -6    1.56    0.94
   1  -8  -6    3.06    1.06
   1   8  -6    2.46    1.38
   1  -8  -6    2.82    1.13
   1   8  -6    5.30    1.45
   1   8  -6    4.75    1.57
   1   8  -5  200.16    9.74
  -1  -8   5  207.53   10.48
   1  -8  -5  184.10    8.87
   1   8  -5  183.85    9.64
   1  -8  -5  180.37    8.82
   1   8  -4   49.46    4.21
   1  -8  -4   42.17    3.54
   1  -8  -4   48.78    3.78
   1   8  -4   47.80    5.66
  -1   8   4   49.77    4.09
  -1  -8   4   47.50    4.64
   1   8  -3  593.61   21.24
  -1   8   3  506.60   21.79
   1   8  -3  441.29   23.09
  -1   8   3  532.07   20.74
  -1  -8   3  621.25   22.59
  -1  -8   2   26.42    3.41
   1   8  -2   17.54    2.54
  -1   8   2   23.30    3.49
   1   8  -2   22.25    3.85
  -1   8   2   19.84    2.68
   1   8  -2   21.47    2.43
  -1  -8   1   12.43    2.52
   1   8  -1   17.47    2.46
  -1   8   1   16.58    2.84
   1   8  -1   14.01    3.13
  -1   8   1   15.64    2.38
   1   8  -1   11.62    1.87
  -1  -8   0   25.39    3.38
   1   8   0   27.93    3.04
   1   8   0   19.33    3.66
  -1   8   0   20.33    3.10
  -1   8   0   19.63    2.65
   1   8   0   19.07    2.42
   1   8   1    0.42    1.11
  -1   8  -1    0.95    1.41
  -1   8  -1    0.76    1.09
  -1  -8  -1    0.30    1.31
   1   8   2  217.69   12.70
  -1   8  -2  227.50   11.86
  -1   8  -2  230.84   11.22
  -1   8  -3  136.52    7.94
   1   8   3  152.60    9.76
  -1   8  -3  147.42    8.76
  -1   8  -3  136.69    8.08
  -1  -8  -3  156.43    8.86
  -1   8  -4  209.30   10.52
  -1   8  -4  196.61   10.32
   1   8   4  183.16   11.37
  -1   8  -5  772.50   29.14
  -1   8  -5  723.17   28.99
   1   8   5  741.35   30.60
  -1  -8  -5  809.85   27.43
  -1  -8  -6    2.92    1.04
  -1   8  -6    2.86    1.43
  -1   8  -6    4.48    1.52
   1   8   7    4.83    1.85
  -1  -8  -7    6.83    1.49
  -1   8  -7    4.45    1.63
  -1   8  -7    3.41    1.39
  -1  -8  -8  229.18   10.27
  -1   8  -8  198.50   11.68
   1   8   8  218.52   12.08
  -1   8  -8  222.92   11.16
  -1   8  -8  220.05   11.03
  -1  -8  -9  828.69   29.06
  -1   8  -9  761.25   31.38
   1   8   9  773.31   31.32
   1   8   9  824.87   32.94
   1   8   9  843.37   33.04
   1  -8   9  833.50   30.50
  -1   8  -9  790.75   29.93
  -1   8 -10   85.38    6.43
  -1  -8 -10   89.22    5.84
  -1   8 -10   89.39    7.43
  -1  -8 -10   97.21    6.04
   1   8  10   82.03    7.62
   1   8  10   79.61    7.61
   1  -8  10   85.95    6.59
  -1   8 -10   89.05    6.41
  -1   8 -11  578.92   24.78
  -1  -8 -11  596.13   24.75
  -1  -8 -11  655.43   24.23
  -1   8 -11  582.91   26.49
  -1  -8 -11  646.12   24.22
   1   8  11  675.33   27.78
   1   8  11  653.09   28.13
   1  -8  11  666.09   25.91
  -1   8 -11  680.91   25.27
  -1  -8 -12   97.92    7.16
   1   8  12  116.12    9.38
   1  -8  12  104.17    7.06
  -1   8 -12  104.84    7.34
  -1  -8 -12  104.77    6.77
  -1   8 -12   91.07    8.06
  -1  -8 -12  103.57    6.74
  -1   8 -13  132.13    9.57
  -1  -8 -13  107.25    7.69
  -1  -8 -13  101.11    6.93
  -1  -8 -13  106.78    7.12
  -1   8 -13  107.77    8.91
   1   8  13   89.94    8.36
  -1   8 -13  125.23    7.98
   1  -8  13  113.61    7.57
   1   8  13  109.55    9.31
   1  -8  14    0.67    1.26
   1   8  14    1.61    2.18
  -1   8 -14    2.96    1.77
  -1  -8 -14    2.18    1.37
  -1   8 -14    2.51    1.57
  -1   8 -14    1.71    1.58
  -1   8 -14    2.16    1.25
  -1  -8 -14    2.11    1.13
  -1   8 -14    3.61    1.86
  -1  -8 -14    3.41    1.43
   1   8  14    1.03    1.25
   1   8  15 1197.61   42.99
   1  -8  15 1024.22   38.70
  -1  -8 -15 1054.87   39.30
  -1   8 -15 1130.27   41.98
  -1   8 -15 1107.81   38.66
  -1   8 -15 1103.84   40.52
  -1   8 -15 1122.34   39.25
  -1  -8 -15  995.10   38.02
  -1  -8 -15 1034.94   38.39
  -1   8 -15  920.23   40.79
  -1  -8 -16   65.19    5.87
  -1  -8 -16   44.97    4.97
  -1   8 -16   46.54    5.93
  -1   8 -16   62.39    5.38
   1  -8  16   56.80    5.49
   1   8  16   71.26    7.28
  -1   8 -17  278.74   16.05
  -1  -8 -17  297.92   14.75
  -1  -8 -17  290.19   14.87
  -1   8 -17  311.48   14.54
   1   8  17  322.63   16.95
   1  -8  17  334.51   16.38
   1  -8  17  288.40   14.66
   1   8  17  296.10   16.77
  -1  -8 -18    5.11    1.86
  -1  -8 -18    4.84    1.76
  -1   8 -18    1.91    1.51
   1  -8  18    2.19    2.13
   1  -8  18    2.49    1.64
   1   8  18    4.60    2.99
  -1  -8 -19  196.04   10.89
  -1  -8 -19  184.96   10.88
  -1   8 -19  214.24   11.00
   1  -8  19  205.67   11.25
   1  -8  19  207.57   12.21
   1   8  19  220.92   13.24
  -1  -8 -20    3.55    1.57
  -1  -8 -20    2.11    1.23
  -1   8 -20    2.61    1.51
   1  -8  20    0.78    1.53
   1   8  20    1.78    2.26
  -1  -8 -21 1083.05   39.15
  -1  -8 -21 1043.22   38.57
  -1   8 -21 1183.57   39.18
   1  -8  21 1120.04   40.42
   1   8  21 1098.14   40.92
  -1  -8 -22    2.03    1.17
  -1   8 -22    3.55    1.45
   1  -8  22    2.45    1.56
   1   8  22    1.01    1.72
  -1  -8 -23   71.39    4.87
  -1   8 -23   77.03    4.91
   1  -8  23   62.57    5.03
   1   8  23   60.13    5.23
  -1  -8 -24    8.60    1.47
   1   8  24    7.02    1.73
  -1   8 -24    8.34    1.46
  -1   9  24  176.05    8.17
   1   9 -24  172.14    7.15
   1  -9 -24  194.62    7.37
  -1   9  23  121.96    7.62
   1  -9 -23  145.62    6.89
   1  -9 -23  153.54    7.01
  -1  -9  23  107.02    6.79
   1   9 -23  134.93    6.82
   1  -9 -22   48.16    3.86
   1  -9 -22   53.30    4.03
   1   9 -22   37.72    3.58
  -1  -9  22   39.53    4.07
   1   9 -21   16.02    2.55
   1  -9 -21   14.90    2.47
   1   9 -21   14.65    2.40
   1  -9 -21   16.38    2.41
   1  -9 -21   19.96    2.61
  -1  -9  21   12.85    2.64
   1  -9 -20  112.78    7.63
   1   9 -20  128.20    7.67
   1  -9 -20  122.99    7.43
   1   9 -20  118.93    7.87
   1  -9 -19  126.91    8.56
   1   9 -19  145.65    8.55
   1  -9 -19  142.82    8.35
   1   9 -19  127.10    8.60
   1  -9 -18  128.02    8.68
   1   9 -18  121.42    8.02
   1  -9 -18  116.52    7.69
   1   9 -18  116.69    8.29
   1  -9 -17  164.16   10.48
   1   9 -17  174.01   10.56
   1   9 -17  181.69   10.24
   1  -9 -17  157.54    9.47
   1  -9 -16   50.01    5.39
   1   9 -16   49.34    5.64
   1   9 -16   43.94    5.00
   1   9 -16   42.07    4.63
   1  -9 -16   41.42    4.46
   1   9 -15    9.04    2.65
   1   9 -15    5.22    1.97
   1  -9 -15    9.27    2.43
   1   9 -15   10.68    2.48
   1   9 -14 1798.07   64.81
   1   9 -14 1906.48   64.44
   1  -9 -14 1743.32   62.27
   1   9 -14 1902.67   63.82
   1  -9 -14 1889.59   64.84
   1  -9 -14 1931.54   64.74
   1   9 -13   18.70    2.99
   1  -9 -13   21.04    2.97
   1  -9 -13   18.56    3.02
   1   9 -13   19.15    3.51
   1   9 -13   19.52    3.31
   1  -9 -13   20.82    3.48
   1  -9 -13   18.29    3.31
   1   9 -12  835.56   33.36
   1   9 -12  864.50   33.75
   1  -9 -12  905.24   32.95
   1  -9 -12  919.10   33.88
   1   9 -12  942.95   34.96
   1   9 -12  932.32   35.17
   1  -9 -12  957.63   35.24
   1  -9 -12  952.84   35.17
   1   9 -11  201.25   11.40
   1   9 -11  215.70   11.50
   1  -9 -11  182.44    9.78
   1  -9 -11  207.60   10.72
   1   9 -11  180.30   10.39
   1  -9 -11  179.28   10.11
   1  -9 -11  200.50   11.38
   1  -9 -11  190.01   11.17
   1   9 -10   19.28    3.11
   1  -9 -10   16.02    2.62
   1  -9 -10   14.92    2.34
   1   9 -10   16.60    3.39
   1   9 -10   18.16    2.88
   1  -9 -10   19.91    2.91
   1  -9 -10   19.48    3.19
   1  -9 -10   17.80    3.05
   1   9  -9  171.93    9.57
   1   9  -9  150.70   10.57
   1  -9  -9  148.49    8.70
   1  -9  -9  154.28    8.22
   1   9  -9  154.57    9.14
   1  -9  -9  153.56    8.59
   1   9  -9  142.29    8.39
   1  -9  -9  157.80    9.37
   1   9  -8  366.02   15.63
   1  -9  -8  365.43   16.43
   1   9  -8  380.47   16.55
   1   9  -8  390.71   16.51
   1   9  -8  356.78   17.93
   1  -9  -8  372.97   15.21
   1  -9  -8  351.88   15.74
   1   9  -8  381.36   16.66
   1  -9  -8  374.15   15.85
   1  -9  -8  358.88   15.56
   1   9  -7  165.69    9.16
   1  -9  -7  162.30    8.53
   1  -9  -7  153.72    7.87
   1  -9  -7  141.48    8.25
   1   9  -7  156.65    8.74
   1  -9  -7  139.71    8.00
   1  -9  -6    0.99    0.94
   1  -9  -6    2.24    0.88
   1   9  -6    1.73    1.08
   1   9  -6    1.19    1.02
   1   9  -5  134.95    7.87
  -1  -9   5  138.11    8.32
   1  -9  -5  113.78    6.72
   1   9  -5  100.68    7.05
   1  -9  -5  120.02    6.84
   1  -9  -4   35.16    3.34
   1  -9  -4   41.13    3.57
   1   9  -4   29.88    4.86
   1   9  -4   37.25    3.89
  -1  -9   4   34.01    4.11
   1  -9  -3  272.93   11.70
   1   9  -3  267.60   12.41
  -1   9   3  253.39   12.23
  -1  -9   3  286.68   13.56
   1   9  -2  374.16   21.06
   1   9  -2  481.11   19.13
  -1   9   2  451.99   18.98
  -1  -9   2  561.46   20.97
  -1  -9   1   35.32    4.04
   1   9  -1   27.13    4.31
   1   9  -1   31.17    3.51
  -1   9   1   24.43    3.26
   1   9  -1   25.25    2.87
   1   9   0  376.65   19.49
  -1   9   0  395.07   17.36
   1   9   0  395.52   16.37
  -1  -9  -1    4.34    1.85
   1   9   1    5.19    1.92
  -1   9  -1    1.79    1.17
   1   9   2  283.71   15.75
  -1   9  -2  289.90   14.06
  -1   9  -3   77.25    5.98
   1   9   3   78.17    7.23
  -1   9  -3   89.81    6.51
  -1   9  -4  436.16   19.44
   1   9   4  411.80   20.78
  -1   9  -4  478.28   19.99
  -1  -9  -5  182.72    9.77
  -1   9  -5  166.58    9.61
  -1   9  -5  157.18    9.56
  -1  -9  -5  160.15    7.99
   1   9   5  151.24   10.35
  -1   9  -6    4.28    1.56
   1   9   6    7.19    2.34
  -1  -9  -6    3.49    1.12
  -1   9  -6    4.00    1.58
   1   9   7   38.04    5.43
  -1   9  -7   44.28    4.38
   1   9   7   38.08    5.21
   1  -9   7   48.80    4.48
  -1   9  -7   40.57    4.38
  -1   9  -7   47.69    5.13
  -1  -9  -7   51.33    4.01
   1   9   7   44.71    5.16
  -1  -9  -8  414.99   16.50
  -1   9  -8  356.76   18.35
   1   9   8  413.02   19.12
  -1   9  -8  386.08   17.24
   1   9   8  435.00   20.55
   1   9   8  382.31   19.58
   1  -9   8  422.11   17.65
  -1   9  -8  421.42   18.04
  -1   9  -8  407.19   17.41
  -1  -9  -9  859.72   30.72
  -1   9  -9  743.52   33.09
  -1   9  -9  851.23   31.93
   1   9   9  897.49   35.27
   1   9   9  856.20   34.88
   1  -9   9  886.66   32.34
  -1   9  -9  873.23   31.84
  -1  -9 -10   29.20    3.31
  -1  -9 -10   33.46    3.51
  -1   9 -10   26.07    4.22
  -1   9 -10   30.16    3.85
   1   9  10   38.32    5.34
   1   9  10   26.84    4.64
   1  -9  10   30.51    3.95
  -1   9 -10   31.34    3.86
  -1  -9 -11   43.97    4.13
  -1  -9 -11   39.29    3.98
  -1   9 -11   28.47    4.52
  -1   9 -11   34.67    4.25
   1   9  11   32.36    5.03
   1   9  11   50.69    6.32
   1  -9  11   38.06    4.64
  -1   9 -11   43.19    4.57
  -1  -9 -12   87.47    6.26
  -1   9 -12   84.55    8.02
  -1  -9 -12   87.07    6.27
  -1  -9 -12   88.51    6.72
   1   9  12  105.26    8.85
  -1   9 -12   94.56    6.96
   1   9  12   81.64    8.35
   1  -9  12   93.40    7.42
   1   9  13  446.99   21.67
   1  -9  13  449.58   19.87
  -1  -9 -13  396.67   18.27
  -1   9 -13  408.99   17.71
  -1   9 -13  420.68   18.50
  -1  -9 -13  441.28   18.00
  -1   9 -13  375.79   20.23
  -1  -9 -13  428.88   17.95
   1   9  13  345.23   19.75
   1   9  14  106.91    9.26
   1  -9  14   84.11    7.37
  -1   9 -14   96.39    8.26
  -1  -9 -14   75.27    6.33
  -1   9 -14   78.63    7.04
  -1   9 -14   76.47    6.04
  -1   9 -14   72.83    6.31
  -1  -9 -14   74.28    6.02
  -1   9 -14   71.57    7.59
   1   9  14   70.46    7.51
  -1   9 -15  203.80   13.30
  -1  -9 -15  204.52   11.77
  -1  -9 -15  226.99   12.21
   1   9  15  245.93   14.65
   1  -9  15  232.07   13.18
  -1   9 -15  212.83   11.36
  -1   9 -16   47.25    5.98
  -1  -9 -16   52.48    5.21
  -1  -9 -16   45.17    4.96
   1   9  16   66.27    7.15
   1  -9  16   65.38    6.43
  -1   9 -16   52.41    5.01
  -1  -9 -17  255.97   13.04
  -1  -9 -17  240.20   12.58
   1   9  17  237.72   14.28
   1  -9  17  243.52   13.66
  -1   9 -17  222.53   11.87
  -1  -9 -18  241.42   12.67
  -1  -9 -18  232.86   12.67
  -1   9 -18  263.45   12.63
   1   9  18  266.62   14.60
   1  -9  18  253.31   13.79
  -1  -9 -19   45.32    4.63
  -1  -9 -19   44.21    4.51
  -1   9 -19   44.20    4.44
   1  -9  19   55.24    5.65
   1   9  19   39.18    5.28
  -1  -9 -20   46.52    4.56
  -1  -9 -20   47.05    4.47
  -1   9 -20   59.02    4.89
   1  -9  20   48.73    5.17
   1   9  20   50.02    5.51
  -1  -9 -21   17.14    2.54
  -1  -9 -21   18.58    2.68
  -1   9 -21   17.16    2.53
   1  -9  21   20.73    3.20
   1   9  21   16.86    3.20
  -1  -9 -22   75.94    5.20
  -1   9 -22   79.16    5.14
   1  -9  22   69.91    5.43
   1   9  22   62.04    5.35
  -1  -9 -23   20.71    2.40
  -1   9 -23   28.10    2.75
   1  -9  23   21.97    2.70
   1   9  23   23.95    2.90
  -1   9 -24  136.97    6.36
  -1  -9 -24  131.55    6.36
  -1  10  23   14.13    2.23
   1 -10 -23   15.78    1.83
  -1 -10  23   10.15    1.68
   1  10 -23   14.46    1.76
   1 -10 -22   14.91    2.04
   1  10 -22   10.35    1.75
   1 -10 -22   12.76    1.84
  -1 -10  22   17.19    2.41
   1  10 -21   48.86    4.35
   1 -10 -21   53.12    4.12
   1 -10 -21   53.02    4.09
   1  10 -21   47.31    4.02
  -1 -10  21   47.08    4.38
  -1 -10  20  181.41   10.25
   1  10 -20  204.81   10.54
   1 -10 -20  180.62    9.99
   1  10 -20  198.39    9.83
   1 -10 -20  203.20    9.81
  -1 -10  19   36.74    4.31
   1  10 -19   34.12    4.08
   1 -10 -19   34.30    4.09
   1  10 -19   39.50    4.06
   1 -10 -19   32.97    3.67
  -1 -10  18  180.97   10.57
   1 -10 -18  164.36   10.20
   1  10 -18  174.35    9.77
   1  10 -18  182.75   10.60
   1 -10 -18  179.67    9.73
   1  10 -17    6.60    1.98
   1 -10 -17    3.87    1.69
   1 -10 -17    6.22    1.86
   1  10 -17    8.72    2.17
   1 -10 -16  229.28   12.70
   1  10 -16  208.98   11.59
   1  10 -16  233.93   12.74
   1  10 -16  217.94   12.98
   1 -10 -16  221.82   11.63
   1 -10 -15  259.54   14.01
   1  10 -15  266.21   14.11
   1  10 -15  245.10   14.13
   1  10 -14   28.53    3.73
   1  10 -14   31.89    4.49
   1 -10 -14   34.93    4.57
   1  10 -13  118.76    8.11
   1  10 -13  115.78    7.87
   1 -10 -13  103.46    7.23
   1  10 -13  115.64    8.70
   1  10 -13  111.83    8.40
   1 -10 -13  116.44    8.53
   1 -10 -13  130.02    8.85
   1  10 -12   56.11    5.36
   1 -10 -12   57.66    5.07
   1 -10 -12   62.56    5.60
   1  10 -12   77.57    6.79
   1  10 -12   66.59    6.24
   1 -10 -12   73.25    6.43
   1 -10 -12   63.35    6.06
   1  10 -11  235.67   13.04
   1  10 -11  262.83   13.50
   1 -10 -11  227.86   11.57
   1 -10 -11  235.99   12.21
   1  10 -11  225.59   12.25
   1 -10 -11  221.89   11.86
   1 -10 -11  249.94   13.17
   1 -10 -11  243.03   13.09
   1  10 -10  513.57   20.90
   1 -10 -10  458.65   18.77
   1 -10 -10  468.32   19.56
   1  10 -10  443.79   19.74
   1 -10 -10  466.96   19.39
   1 -10 -10  470.93   20.33
   1  10  -9    6.71    2.00
   1 -10  -9    4.67    1.36
   1 -10  -9    5.94    1.67
   1  10  -9    4.15    1.56
   1 -10  -9    4.07    1.49
   1  10  -9    4.24    1.58
   1 -10  -9    5.52    1.76
   1  10  -8  274.18   13.17
   1 -10  -8  276.32   13.76
   1  10  -8  313.74   14.50
   1 -10  -8  279.92   12.69
   1 -10  -8  292.87   13.58
   1  10  -8  275.34   14.05
   1 -10  -8  293.89   13.48
   1 -10  -8  285.41   13.24
   1 -10  -7  219.81   11.05
   1  10  -7  210.86   10.91
   1  10  -7  245.09   12.23
   1 -10  -7  230.32   10.70
   1 -10  -7  225.01   11.27
   1  10  -7  230.49   12.17
   1  10  -7  212.88   11.44
   1 -10  -7  236.17   11.36
   1 -10  -6   82.04    5.80
   1  10  -6   82.72    5.80
   1  10  -6   87.13    6.56
   1 -10  -6   91.23    5.66
   1 -10  -6   76.30    5.72
   1  10  -6   74.82    6.30
   1  10  -6   84.48    6.50
   1 -10  -6   81.03    5.83
  -1 -10   5    1.02    1.23
   1  10  -5    1.74    1.01
   1  10  -5    2.95    1.55
   1 -10  -5    0.79    0.90
   1  10  -5    1.91    1.54
   1 -10  -5    1.57    0.99
   1  10  -5    1.04    1.07
   1  10  -5    3.02    1.63
   1 -10  -5    1.50    1.05
   1  10  -4    8.00    2.86
   1 -10  -4   10.51    1.97
   1 -10  -4   15.42    2.34
   1  10  -4   13.42    2.64
   1 -10  -4   10.93    1.99
  -1 -10   4   10.52    2.46
   1  10  -3   11.29    3.28
   1 -10  -3   20.73    2.69
   1 -10  -3   23.42    2.80
   1  10  -3   22.22    3.19
  -1  10   3   19.93    2.99
  -1 -10   3   20.17    3.36
   1  10  -2   14.58    3.74
   1  10  -2   22.22    3.19
  -1  10   2   21.10    3.22
  -1 -10   2   23.45    3.49
  -1  10   1   33.18    4.06
   1  10  -1   28.16    4.78
  -1 -10   0    3.25    1.71
  -1  10   0    1.69    1.32
   1  10   0    0.78    0.93
   1  10   0    0.54    1.18
   1  10   1  417.63   18.13
   1  10   1  384.57   20.98
   1  10   2  195.64   13.28
  -1  10  -2  226.78   12.26
   1  10   3  342.84   18.92
  -1  10  -3  381.63   17.93
   1  10   4    8.28    2.44
  -1  10  -4   10.06    2.26
   1  10   4   12.35    3.40
  -1  10  -4   12.96    2.65
   1 -10   4   10.36    2.05
  -1 -10  -4    7.39    2.12
  -1  10  -5   78.46    6.60
  -1 -10  -5   75.95    5.10
   1  10   5   60.69    6.52
   1  10   5   62.31    7.02
   1 -10   5   76.28    5.59
  -1  10  -5   75.42    6.39
  -1 -10  -5   80.13    6.13
  -1  10  -6   35.44    4.61
  -1 -10  -6   37.42    3.52
   1  10   6   37.51    5.04
   1  10   6   31.38    5.29
   1  10   6   32.87    4.82
   1 -10   6   43.29    4.23
  -1  10  -6   37.47    4.53
  -1  10  -6   37.98    4.13
  -1  10  -7  238.02   13.86
  -1 -10  -7  255.20   11.72
   1  10   7  255.24   14.42
   1  10   7  251.70   15.13
   1  10   7  227.97   14.35
   1 -10   7  275.33   12.90
  -1  10  -7  279.66   13.81
  -1  10  -7  247.20   12.60
  -1  10  -8   17.70    2.92
   1  10   8   18.77    3.52
  -1 -10  -8   18.16    2.58
  -1  10  -8   13.17    3.02
   1  10   8   19.32    4.31
   1  10   8   18.95    4.04
   1 -10   8   17.00    2.93
  -1  10  -8   16.54    2.86
  -1  10  -9   27.30    3.75
  -1 -10  -9   29.32    3.36
  -1  10  -9   29.46    4.51
   1  10   9   34.54    5.43
   1 -10   9   34.07    4.25
   1  10   9   34.43    5.33
  -1  10  -9   41.72    4.38
  -1  10 -10  263.36   14.26
  -1 -10 -10  313.45   13.90
  -1  10 -10  262.02   16.00
  -1 -10 -10  300.36   13.74
   1  10  10  320.35   17.33
   1  10  10  316.09   17.45
   1 -10  10  320.81   15.21
  -1  10 -10  311.03   14.54
  -1  10 -11   83.97    6.81
   1  10  11   85.12    8.37
   1  10  11   95.17    8.81
   1 -10  11   86.50    7.04
  -1  10 -11   78.73    6.46
  -1  10 -11   67.30    7.37
  -1 -10 -11   83.16    6.12
   1  10  12  294.15   16.17
   1  10  12  271.76   16.07
   1 -10  12  278.62   14.32
  -1  10 -12  261.76   13.34
  -1  10 -12  245.02   15.38
  -1 -10 -12  241.44   12.52
   1 -10  13    2.93    1.88
   1  10  13    2.87    2.41
   1  10  13    5.81    2.87
  -1 -10 -14    3.57    1.60
  -1 -10 -14    2.99    1.52
   1 -10  14    2.99    1.80
   1  10  14    3.99    2.47
  -1  10 -14    1.04    1.96
  -1  10 -15   41.30    4.30
   1  10  15   47.19    6.27
   1 -10  15   43.40    5.28
  -1  10 -15   41.13    5.58
  -1 -10 -15   40.26    4.57
  -1 -10 -15   37.20    4.48
  -1  10 -16  239.38   12.00
   1  10  16  263.65   15.12
   1 -10  16  245.20   13.61
  -1 -10 -16  251.88   12.90
  -1 -10 -16  212.83   12.14
  -1  10 -17  217.82   11.01
   1  10  17  221.61   13.38
   1 -10  17  196.15   11.91
  -1 -10 -17  199.28   11.24
  -1 -10 -17  208.99   11.43
  -1  10 -18  242.93   11.83
   1  10  18  243.52   13.73
   1 -10  18  249.15   13.21
  -1 -10 -18  222.12   11.91
  -1 -10 -18  230.09   12.02
  -1  10 -19  421.59   17.11
   1 -10  19  407.93   18.29
  -1 -10 -19  401.38   17.35
  -1 -10 -19  382.33   17.09
  -1  10 -20   48.21    4.26
   1 -10  20   55.59    5.21
  -1 -10 -20   48.46    4.40
  -1 -10 -20   47.19    4.32
  -1  10 -21  141.42    7.41
   1 -10  21  132.34    7.89
  -1 -10 -21  118.00    7.14
  -1 -10 -21  128.65    7.24
  -1 -10 -22  371.57   14.91
   1 -10  22  341.70   15.07
  -1 -10 -23    0.78    0.63
  -1  10 -23    0.44    0.60
   1 -10  23   -0.70    0.83
   1 -11 -22   13.93    1.77
   1 -11 -22   16.49    1.86
   1  11 -22   12.56    1.82
   1  11 -22    9.67    1.48
  -1  11  22   14.17    2.27
   1  11 -21   31.75    3.23
   1 -11 -21   25.53    2.67
   1 -11 -21   31.71    2.86
   1  11 -21   23.45    2.53
   1 -11 -21   24.96    2.59
   1  11 -20    1.48    0.92
   1 -11 -20    1.52    0.97
   1  11 -20    2.74    1.19
   1  11 -19  219.18   10.86
   1  11 -19  245.93   12.13
   1 -11 -19  243.06   11.18
   1  11 -18   22.20    3.42
   1 -11 -18   24.49    3.18
   1 -11 -18   24.73    3.43
   1  11 -17   53.65    5.38
   1 -11 -17   51.09    5.18
   1 -11 -17   48.68    4.60
   1  11 -16    4.36    1.83
   1  11 -16    4.67    1.85
   1 -11 -16    3.71    1.61
   1 -11 -16    4.59    1.95
   1  11 -15   36.27    4.68
   1  11 -15   33.97    4.59
   1 -11 -15   32.56    4.33
   1  11 -14   16.15    3.44
   1 -11 -14   19.37    3.37
   1  11 -14   13.80    2.72
   1  11 -13  171.59   10.96
   1 -11 -13  144.55    9.86
   1  11 -13  164.94   10.10
   1  11 -13  165.46    9.89
   1  11 -12  118.15    8.33
  -1  11  12  133.90   10.04
   1 -11 -12  136.89    9.21
   1 -11 -11    7.29    2.13
   1  11 -11    5.99    2.08
   1  11 -11    5.17    1.80
   1 -11 -11    5.70    1.60
  -1  11  11    4.98    3.01
   1 -11 -11    2.94    1.67
   1 -11 -10   29.42    3.49
   1 -11 -10   29.15    3.96
   1 -11 -10   27.75    3.64
   1  11 -10   28.62    3.91
   1 -11  -9   70.25    5.42
   1  11  -9   65.95    5.76
   1 -11  -9   63.37    5.53
   1  11  -9   77.99    6.47
   1 -11  -8   20.77    2.85
   1  11  -8   18.72    3.20
   1  11  -8   25.04    3.34
   1 -11  -8   27.34    3.46
   1 -11  -7  500.47   20.11
   1  11  -7  492.14   20.21
   1  11  -7  541.81   21.66
   1 -11  -7  464.15   19.29
   1 -11  -7  455.30   19.96
   1  11  -7  501.83   21.38
   1  11  -7  457.72   20.43
   1 -11  -7  506.18   20.33
   1 -11  -6  269.93   12.79
   1  11  -6  284.33   13.05
   1  11  -6  282.03   14.02
   1 -11  -6  266.67   12.26
   1 -11  -6  267.65   12.91
   1  11  -6  278.43   14.12
   1  11  -6  256.88   13.56
   1 -11  -6  253.33   12.71
   1  11  -5   12.52    2.81
   1  11  -5    9.54    2.07
   1  11  -5   14.24    2.80
   1 -11  -5   11.36    2.26
   1  11  -5    4.88    2.53
   1 -11  -5   13.33    2.40
   1  11  -5   10.27    2.50
   1  11  -5   16.02    3.07
   1 -11  -5    9.36    2.06
   1 -11  -4  338.63   14.78
   1  11  -4  348.67   16.69
  -1 -11   4  348.24   16.19
   1  11  -4  333.03   14.81
  -1 -11   4  349.63   16.29
   1  11  -4  376.23   16.47
   1 -11  -4  326.69   14.75
   1  11  -4  286.17   18.60
   1  11  -4  344.31   16.44
   1  11  -4  303.80   16.19
   1 -11  -4  335.45   14.86
  -1 -11   3   41.40    4.71
   1  11  -3   42.31    4.10
   1  11  -3   52.40    5.09
   1  11  -3   44.21    5.22
   1 -11  -3   46.49    4.18
   1  11  -3   38.89    5.95
  -1  11   3   35.87    4.27
   1 -11  -3   37.12    3.79
   1 -11  -3   38.76    3.98
   1  11  -2  135.97    8.54
   1 -11  -2  128.18    7.50
   1  11  -2   93.80    9.45
   1  11  -2  112.22    8.83
   1 -11  -2  134.45    7.62
  -1  11   2  112.04    8.10
   1  11  -2  125.94    7.52
  -1 -11   2  144.79    9.04
   1  11  -1   49.99    6.55
   1  11  -1   47.26    5.60
  -1  11   1   53.05    5.35
   1 -11  -1   52.57    4.52
   1  11  -1   59.21    4.75
  -1 -11   1   54.52    5.39
   1  11   0  959.65   37.53
  -1  11   0  984.10   36.82
   1 -11   0  963.88   34.60
   1  11   0  977.45   34.71
   1  11   1   12.54    3.19
   1  11   1   13.83    3.17
  -1  11  -1   16.23    3.10
   1 -11   1   15.93    2.53
  -1 -11  -1   13.36    2.74
   1  11   1   17.58    2.67
  -1 -11  -2   52.85    5.31
   1  11   2   49.70    4.55
   1  11   2   34.42    5.27
   1  11   2   55.62    5.98
  -1  11  -2   52.74    5.51
   1 -11   2   59.39    4.83
   1  11   2   44.62    4.60
   1  11   3   38.28    5.36
   1  11   3   39.84    5.12
  -1 -11  -3   46.87    4.89
   1  11   3   35.75    3.89
  -1  11  -3   36.83    4.67
   1 -11   3   34.83    3.72
   1  11   3   29.94    4.71
   1  11   4  472.73   20.94
   1  11   4  443.55   21.92
   1  11   4  455.59   18.95
  -1 -11  -4  467.19   19.79
  -1 -11  -4  480.18   20.05
  -1  11  -4  450.22   20.66
   1 -11   4  445.33   18.68
   1  11   4  395.28   21.25
   1  11   5   40.05    5.80
  -1 -11  -5   49.98    4.89
   1 -11   5   42.87    4.35
  -1  11  -5   52.55    5.69
   1  11   5   38.98    5.39
   1  11   6  757.93   31.75
  -1  11  -6  693.34   29.76
   1  11   6  682.45   30.34
  -1  11  -6  751.44   28.40
   1 -11   6  749.33   27.93
   1  11   6  668.57   30.34
  -1  11  -6  744.80   29.89
  -1  11  -7   34.69    4.30
   1  11   7   44.90    6.21
  -1  11  -7   34.42    4.21
   1 -11   7   33.88    4.08
  -1  11  -7   36.03    4.65
   1  11   7   29.86    5.01
  -1  11  -7   33.74    4.84
   1  11   7   36.41    5.08
   1  11   8   75.55    7.95
  -1  11  -8   67.76    6.08
   1  11   8   68.59    7.44
   1 -11   8   79.74    6.35
  -1  11  -8   66.31    7.00
   1  11   9  161.84   11.66
  -1  11  -9  133.23    8.99
   1  11   9  138.50   10.81
   1 -11   9  151.59    9.40
  -1  11  -9  125.38   10.23
   1  11  10   87.34    8.57
  -1  11 -10   85.45    6.99
   1  11  10   90.55    8.60
   1 -11  10   81.63    6.81
  -1  11 -10   71.00    7.62
  -1 -11 -10   83.66    6.19
   1  11  11  263.88   15.53
  -1  11 -11  234.20   13.13
   1  11  11  269.43   15.86
   1 -11  11  263.24   13.70
  -1  11 -11  232.34   15.01
  -1 -11 -11  227.76   12.07
   1  11  12  335.43   18.32
   1  11  12  332.37   18.55
   1 -11  12  334.39   16.52
   1  11  13  526.25   24.39
  -1 -11 -13  522.87   22.29
   1  11  13  524.09   24.96
   1 -11  13  495.52   22.46
  -1 -11 -14    6.26    2.09
   1  11  14    7.31    3.00
   1 -11  14    5.85    2.23
  -1  11 -14    7.30    2.47
   1  11  15   43.23    5.95
   1 -11  15   44.17    5.28
  -1  11 -15   40.38    5.47
  -1 -11 -15   41.72    4.51
  -1 -11 -15   47.99    4.99
   1  11  16   51.21    6.29
   1 -11  16   42.88    5.17
  -1 -11 -16   42.30    4.50
  -1 -11 -16   50.51    4.95
  -1  11 -17  164.22    8.92
   1  11  17  171.57   11.24
   1 -11  17  155.49    9.91
  -1 -11 -17  156.18    9.20
  -1 -11 -17  144.32    9.04
  -1  11 -18   54.40    4.63
   1  11  18   59.46    6.01
   1 -11  18   63.02    5.80
  -1 -11 -18   56.03    4.89
  -1 -11 -18   46.75    4.72
  -1  11 -19  130.17    7.35
   1 -11  19  138.93    8.47
   1  11  19  117.46    8.24
  -1 -11 -19  120.96    7.42
  -1 -11 -19  127.33    7.63
  -1  11 -20   20.24    2.54
   1 -11  20   17.67    2.87
  -1 -11 -20   22.52    2.73
  -1 -11 -20   18.71    2.58
  -1  11 -21   30.29    2.87
  -1 -11 -21   27.39    2.83
   1 -11  21   25.94    3.06
  -1 -11 -22    7.18    1.36
   1 -11  22    5.24    1.45
  -1  11 -22    6.69    1.30
   1  12 -21  104.13    5.78
   1 -12 -21  103.83    5.25
   1 -12 -21  101.81    5.13
   1 -12 -21   88.03    4.97
   1 -12 -20    2.86    1.02
   1  12 -20    3.34    1.19
   1 -12 -20    2.93    1.13
   1  12 -19   -0.28    0.86
   1 -12 -19    0.21    0.96
   1  12 -18    5.72    1.83
   1 -12 -18    4.38    1.50
   1  12 -17    6.67    1.98
   1 -12 -17    3.22    1.43
   1  12 -16    1.51    1.23
   1 -12 -16    0.35    0.92
   1 -12 -16    0.87    1.04
   1 -12 -15    1.10    1.05
   1  12 -15    3.61    1.79
   1 -12 -14   13.26    2.81
   1  12 -14   12.39    2.47
   1  12 -14   18.11    3.01
   1 -12 -13   89.36    7.16
  -1  12  13   89.78    8.07
  -1  12  13   97.99    8.20
   1  12 -13   84.15    6.79
   1  12 -13   90.85    7.19
  -1  12  12    5.86    2.86
   1 -12 -12    4.58    1.81
   1  12 -12    4.49    1.82
   1  12 -12    3.93    1.81
   1 -12 -11   37.13    4.40
   1  12 -11   33.35    4.30
   1 -12 -11   33.26    4.07
  -1  12  11   42.51    5.78
   1  12 -10   19.86    3.39
  -1  12  10    9.87    3.56
   1 -12 -10   17.77    2.94
   1  12  -9  374.25   16.87
   1  12  -9  358.14   17.14
   1 -12  -9  349.97   15.74
  -1  12   9  341.47   18.55
   1 -12  -9  356.94   16.28
   1 -12  -8  119.07    7.60
   1  12  -8  131.98    8.99
   1  12  -8  122.26    8.36
   1 -12  -8  131.37    8.20
   1 -12  -7   76.62    5.88
   1  12  -7   59.74    5.48
   1  12  -7   66.33    6.25
   1 -12  -7   57.66    5.00
   1  12  -7   61.50    5.97
   1  12  -7   65.87    6.01
   1 -12  -7   67.91    5.71
   1 -12  -6  134.09    8.09
   1  12  -6  129.39    8.15
   1  12  -6  138.10    9.11
   1 -12  -6  103.01    7.05
   1  12  -6  123.11    8.75
   1  12  -6  108.43    8.25
   1 -12  -6  124.11    7.97
   1 -12  -5   27.45    3.48
   1  12  -5   30.60    4.36
   1  12  -5   28.82    3.65
  -1 -12   5   31.52    4.12
   1  12  -5   31.51    4.23
   1  12  -5   29.16    5.52
   1 -12  -5   28.65    3.32
   1  12  -5   37.10    4.62
   1  12  -5   30.07    4.21
   1 -12  -5   25.80    3.45
   1 -12  -4  467.74   19.38
   1  12  -4  489.63   21.48
   1  12  -4  445.61   19.28
  -1 -12   4  497.78   20.93
  -1 -12   4  475.13   20.59
   1  12  -4  498.08   21.09
   1  12  -4  503.67   21.49
   1  12  -4  474.25   21.22
   1 -12  -4  436.48   19.21
   1 -12  -3  198.33   10.45
  -1  12   3  175.02   11.12
   1  12  -3  188.39   12.04
  -1 -12   3  215.38   11.78
   1  12  -3  200.32   10.67
  -1 -12   3  193.39   11.40
   1  12  -3  217.95   11.94
   1  12  -3  158.78   13.33
   1  12  -3  221.83   12.29
   1  12  -3  208.27   12.32
   1 -12  -3  215.20   10.82
   1  12  -2  244.26   13.89
   1  12  -2  187.49   14.48
  -1 -12   2  268.65   13.36
   1  12  -2  232.53   11.72
  -1 -12   2  259.57   13.29
   1 -12  -2  219.59   11.35
  -1  12   2  221.67   12.76
   1 -12  -2  232.63   11.66
  -1 -12   1   79.87    6.66
   1  12  -1   74.37    5.75
  -1 -12   1   70.61    6.39
   1 -12  -1   69.30    5.52
  -1  12   1   72.54    6.61
   1  12  -1   81.79    7.58
   1 -12  -1   77.99    5.77
   1  12  -1   62.23    7.55
  -1 -12   0   10.03    2.53
   1  12   0    9.79    2.13
  -1 -12   0   11.25    2.61
  -1  12   0    6.02    2.11
   1 -12   0   10.81    2.20
   1  12   0    8.60    2.90
   1  12   0   11.28    3.13
   1  12   1  272.98   12.84
  -1 -12  -1  265.07   13.75
  -1 -12  -1  277.77   14.09
   1 -12   1  269.84   12.72
  -1  12  -1  244.18   14.12
   1  12   1  279.71   15.21
  -1 -12  -2  587.07   23.86
  -1 -12  -2  586.62   23.95
   1  12   2  575.74   22.66
  -1  12  -2  545.09   24.50
   1 -12   2  563.20   22.34
   1  12   2  567.62   25.03
   1  12   2  477.48   25.43
  -1 -12  -3  590.94   23.98
  -1 -12  -3  611.48   24.27
   1  12   3  601.77   23.22
   1 -12   3  565.46   22.70
  -1  12  -3  564.87   25.06
   1  12   3  575.06   26.04
   1  12   3  554.57   24.95
  -1 -12  -4  555.11   23.58
   1  12   4  596.38   23.34
  -1 -12  -4  603.14   24.13
  -1  12  -4  601.89   25.67
   1 -12   4  589.35   23.16
   1  12   4  577.46   26.46
   1  12   4  560.72   24.89
   1  12   4  495.76   25.60
  -1 -12  -5   23.42    3.51
   1  12   5   24.87    3.52
  -1 -12  -5   26.74    3.71
  -1  12  -5   28.06    4.29
   1 -12   5   32.39    3.87
   1  12   5   27.73    5.16
   1  12   5   24.53    4.40
  -1  12  -6  128.25    8.63
   1  12   6  116.94    9.81
   1 -12   6  125.56    8.16
   1  12   6  118.13    9.80
  -1  12  -6  113.76    9.07
   1  12   6  128.77   10.51
  -1  12  -7  185.57   11.09
  -1  12  -7  167.63   12.03
   1  12   7  163.92   11.99
  -1  12  -7  221.64   12.04
   1 -12   7  200.98   11.09
   1  12   7  174.09   12.50
  -1  12  -7  209.88   12.55
   1  12   7  214.96   13.88
  -1  12  -8  953.03   36.14
   1  12   8  957.42   38.75
   1 -12   8  978.05   35.83
   1  12   8  994.11   39.44
  -1  12  -8  858.05   37.90
  -1  12  -9  531.66   22.62
   1 -12   9  531.43   22.30
   1  12   9  539.41   25.09
   1  12   9  533.73   25.17
  -1  12  -9  470.59   24.27
  -1 -12  -9  505.61   20.97
  -1  12 -10    1.63    1.46
   1  12  10    4.01    3.04
   1 -12  10    0.39    1.46
   1  12  10    4.01    2.92
  -1  12 -11  413.06   19.86
   1  12  11  456.40   22.51
   1  12  11  465.18   22.72
   1 -12  11  466.75   20.42
  -1 -12 -12  200.12   11.12
   1  12  12  191.30   12.87
   1  12  12  177.23   12.79
   1 -12  12  173.01   10.97
  -1 -12 -13  107.90    7.69
   1  12  13   95.64    8.82
   1  12  13  113.28    9.75
   1 -12  13   99.49    7.84
  -1 -12 -14   30.26    4.00
  -1  12 -14   36.08    5.10
   1  12  14   35.64    5.24
   1  12  14   39.78    5.66
   1 -12  14   34.57    4.64
   1 -12  15    8.48    2.72
   1  12  15    6.09    2.97
  -1 -12 -15    8.77    2.15
   1  12  16   50.81    6.04
   1 -12  16   57.61    5.61
  -1 -12 -16   47.83    4.75
   1 -12  17   12.99    2.78
   1  12  17   12.97    3.04
  -1 -12 -17   12.91    2.30
  -1 -12 -17   13.30    2.54
   1 -12  18   66.49    5.55
   1  12  18   61.76    5.78
  -1 -12 -18   53.54    4.51
  -1 -12 -18   52.24    4.58
   1  12  19   28.16    3.63
   1 -12  19   28.28    3.51
  -1 -12 -19   27.24    2.96
  -1 -12 -19   30.76    3.30
   1 -12  20    2.81    1.34
  -1 -12 -20    0.41    0.70
  -1 -12 -20    1.90    0.87
   1 -12  21    1.14    0.92
  -1 -12 -21    1.08    0.65
   1  13 -20   19.67    2.37
   1 -13 -20   17.95    1.92
   1 -13 -20   14.64    1.84
   1 -13 -20   16.50    1.93
   1  13 -19    0.48    0.82
   1 -13 -19    0.71    0.73
   1 -13 -19   -0.19    0.69
   1  13 -18   14.82    2.45
   1 -13 -18   19.42    2.43
   1  13 -17    9.47    2.26
   1 -13 -17    8.27    1.81
   1  13 -16   10.44    2.47
   1 -13 -16    9.39    2.02
   1  13 -15   61.63    5.78
  -1  13  15   53.84    5.69
  -1  13  14    0.43    1.67
   1  13 -14    0.70    1.13
   1  13 -14    1.66    1.24
  -1  13  13   19.16    3.95
  -1  13  13   23.75    4.12
   1  13 -13   18.72    3.11
   1  13 -13   23.83    3.56
  -1  13  12   18.54    3.93
   1  13 -12   17.24    3.11
   1  13 -12   15.22    2.98
  -1  13  11  244.41   14.79
   1 -13 -11  275.03   13.29
   1  13 -11  264.37   13.85
  -1  13  10   18.79    4.33
   1 -13 -10   19.83    3.13
   1  13 -10   27.01    3.98
  -1  13   9  634.33   28.25
   1 -13  -9  626.37   25.13
   1  13  -9  636.05   26.27
   1  13  -8   18.76    3.20
   1  13  -8   22.69    3.66
  -1  13   8   19.33    4.61
   1 -13  -8   20.64    3.14
   1  13  -7  172.92   10.13
   1  13  -7  168.80   10.78
   1  13  -7  168.54   10.71
   1 -13  -7  156.81    9.41
  -1  13   7  141.71   11.32
   1 -13  -6   43.32    4.49
   1  13  -6   45.26    4.83
   1  13  -6   37.34    4.82
   1 -13  -6   39.90    4.15
   1  13  -6   39.00    4.90
   1  13  -6   39.86    4.86
   1 -13  -6   43.13    4.57
   1 -13  -5  622.16   24.02
   1  13  -5  591.49   25.41
   1  13  -5  634.38   24.52
  -1 -13   5  606.95   24.80
   1  13  -5  676.27   26.13
   1 -13  -5  537.33   22.94
   1  13  -5  483.91   27.98
   1  13  -5  631.90   25.85
   1  13  -5  597.50   25.49
   1 -13  -5  573.78   23.83
   1 -13  -4   29.45    3.60
   1  13  -4   29.28    4.47
   1  13  -4   26.22    3.68
  -1 -13   4   25.42    3.73
   1  13  -4   23.49    3.84
   1  13  -4   12.76    3.90
   1  13  -4   30.13    4.27
   1  13  -4   28.27    4.26
   1 -13  -4   25.49    3.40
   1 -13  -3   60.16    5.25
   1  13  -3   65.22    5.65
  -1 -13   3   54.37    5.64
   1  13  -3   65.82    6.77
   1  13  -3   61.12    6.17
   1  13  -3   58.67    6.38
   1 -13  -3   65.63    5.48
   1 -13  -2  216.83   11.22
  -1  13   2  190.92   12.21
   1  13  -2  233.52   13.64
   1  13  -2  220.18   11.52
  -1 -13   2  232.38   12.59
   1  13  -2  226.51   13.38
   1 -13  -2  210.02   11.10
   1  13  -1  642.22   27.09
   1  13  -1  645.32   24.52
  -1 -13   1  634.94   25.58
   1 -13  -1  610.70   23.92
  -1  13   1  568.99   25.75
   1 -13  -1  593.85   23.72
   1  13   0  381.85   16.70
  -1 -13   0  367.63   17.48
  -1 -13   0  406.95   18.09
   1 -13   0  373.98   16.42
  -1  13   0  348.53   18.15
   1  13   0  386.64   19.11
   1 -13   0  366.62   16.19
   1  13   1  671.71   25.83
  -1 -13  -1  716.16   27.37
   1 -13   1  660.00   25.58
  -1  13  -1  615.50   27.70
   1  13   1  648.58   28.36
   1  13   1  564.73   29.07
   1  13   2    2.97    1.60
  -1 -13  -2    1.95    1.53
  -1  13  -2    1.97    1.93
   1 -13   2    3.14    1.45
   1  13   2    1.98    2.01
   1  13   2    0.63    1.37
   1  13   3  394.87   17.29
  -1 -13  -3  384.14   17.80
   1 -13   3  378.94   16.88
  -1  13  -3  374.52   19.22
   1  13   3  385.63   19.76
   1  13   3  393.67   19.28
   1  13   3  324.32   19.52
   1  13   4  111.55    7.67
  -1 -13  -4  114.73    7.98
  -1  13  -4   92.60    8.33
   1 -13   4   97.98    7.11
   1  13   4   92.75    8.23
   1  13   4   94.69    8.97
   1  13   4   95.27    9.02
   1  13   5 1516.69   51.55
  -1  13  -5 1491.74   52.30
  -1 -13  -5 1513.53   51.68
   1 -13   5 1481.49   51.23
  -1  13  -5 1487.60   54.16
   1  13   5 1454.14   53.08
   1  13   5 1514.16   55.51
   1  13   6    2.84    1.88
  -1  13  -6   -0.40    1.38
   1  13   6    1.69    1.62
  -1  13  -6    2.98    1.87
   1 -13   6    0.35    1.25
  -1  13  -6   -0.44    1.25
   1  13   6    0.59    2.54
  -1  13  -7  678.13   26.74
   1  13   7  654.90   28.82
  -1  13  -7  573.65   25.40
   1  13   7  635.11   25.28
   1 -13   7  601.65   24.93
   1  13   7  566.19   27.23
   1  13   8  211.42   13.84
   1  13   8  186.40   11.06
  -1  13  -8  178.06   11.23
   1 -13   8  192.86   11.10
   1  13   8  173.88   12.62
   1  13   9  121.12   10.30
  -1  13  -9  109.67    8.37
   1 -13   9  115.33    8.18
   1  13   9  100.81    9.49
   1  13  10   23.14    4.90
  -1  13 -10   18.28    3.34
   1 -13  10   22.66    3.74
   1  13  10   22.46    4.60
   1  13  11   68.16    7.51
  -1  13 -11   54.85    5.77
   1  13  11   66.55    7.43
   1 -13  11   70.80    6.32
   1  13  12    3.12    2.40
  -1 -13 -12    2.08    1.36
   1  13  12    0.54    2.56
   1 -13  12    0.39    1.56
   1  13  13  251.11   14.95
  -1 -13 -13  274.48   13.56
  -1  13 -13  278.54   15.73
   1 -13  13  287.09   14.26
   1  13  13  264.22   15.58
   1  13  14    2.71    2.19
  -1 -13 -14    5.83    1.76
   1 -13  14    2.56    1.95
   1  13  14    9.36    3.25
   1  13  15    4.47    2.33
   1 -13  15    2.44    1.78
   1  13  15    5.01    2.62
  -1 -13 -15    3.06    1.37
   1 -13  16   21.76    3.43
   1  13  16   26.37    4.22
  -1 -13 -16   28.64    3.43
   1 -13  17    1.18    1.36
   1  13  17    2.89    1.71
  -1 -13 -17    3.35    1.28
   1 -13  18   22.62    2.99
   1  13  18   23.25    3.33
  -1 -13 -18   25.17    2.87
   1 -13  19   13.77    2.21
   1  13  19   17.56    2.59
  -1 -13 -19   15.97    2.20
   1  13  20   20.73    2.40
   1 -13  20   20.70    2.40
   1  13  20   23.35    2.55
   1 -14 -19    7.65    1.32
   1 -14 -19    7.61    1.28
   1  14 -19    6.92    1.42
   1 -14 -18   31.37    2.97
   1 -14 -18   36.93    3.04
   1  14 -18   31.70    3.34
   1 -14 -17   50.86    4.15
   1 -14 -17   52.36    3.96
   1  14 -17   59.86    4.88
   1 -14 -16  106.62    6.49
   1  14 -16  118.42    7.57
  -1  14  15   57.25    5.55
   1  14 -15   63.34    5.61
  -1  14  14    4.28    2.11
  -1  14  14    3.34    2.17
   1  14 -14    1.91    1.15
   1  14 -14    2.55    1.48
  -1  14  13   25.41    4.10
  -1  14  13   27.98    4.48
   1  14 -13   26.18    3.57
   1  14 -13   29.33    3.77
  -1  14  12   46.52    5.53
  -1  14  12   45.61    5.73
   1  14 -12   59.91    5.63
   1  14 -12   51.33    5.10
  -1  14  11  201.61   12.84
   1  14 -11  218.05   11.92
  -1  14  10    1.01    2.69
   1  14 -10    0.78    1.20
  -1  14   9    7.95    3.60
   1  14  -9    7.66    2.33
  -1  14   8  314.45   17.85
   1 -14  -8  338.95   15.48
   1  14  -8  328.37   16.04
   1  14  -8  340.23   16.56
  -1  14   7  117.01   10.06
   1 -14  -7  118.15    7.84
   1  14  -7  120.88    8.43
   1  14  -7  118.15    8.72
  -1  14   6   15.55    4.26
   1 -14  -6   11.11    2.39
   1  14  -6   14.43    2.87
   1  14  -6   15.91    3.19
   1  14  -5   16.13    3.58
  -1  14   5   18.61    4.63
   1 -14  -5   21.16    3.15
   1  14  -5   14.93    3.06
  -1 -14   5   22.06    3.39
   1  14  -5   14.78    3.07
   1  14  -4  667.00   28.25
  -1  14   4  655.46   29.79
   1 -14  -4  648.25   26.04
   1  14  -4  675.78   26.79
  -1 -14   4  652.94   27.00
   1  14  -4  709.16   28.42
   1  14  -3   54.77    6.43
   1 -14  -3   53.97    5.09
   1  14  -3   51.73    5.27
  -1 -14   3   59.86    5.86
   1  14  -3   54.30    5.87
   1 -14  -2  826.70   31.16
   1  14  -2  855.62   31.81
  -1 -14   2  809.97   32.28
   1  14  -2  810.63   33.75
   1 -14  -1   74.54    6.12
   1  14  -1   94.84    6.93
  -1 -14   1   76.58    6.72
   1  14  -1   73.66    7.57
   1 -14   0  162.35    9.72
   1  14   0  174.39   10.23
   1  14   0  160.15   11.60
   1 -14   1  152.71    9.07
   1  14   1  146.57    9.08
  -1 -14  -1  134.91    9.28
   1  14   1  133.22   10.46
   1 -14   2  875.52   32.25
   1  14   2  821.83   32.18
  -1 -14  -2  860.09   33.10
   1  14   2  847.43   34.75
   1 -14   3   88.48    6.82
   1  14   3   96.05    7.14
  -1 -14  -3   95.45    7.35
   1  14   3   85.97    8.09
   1 -14   4   63.55    5.67
   1  14   4   55.54    5.55
  -1 -14  -4   60.26    5.76
   1  14   4   68.83    6.98
   1  14   4   65.08    7.31
   1 -14   5   68.24    5.94
  -1  14  -5   72.66    6.74
   1  14   5   72.96    6.26
  -1 -14  -5   76.02    6.30
   1  14   5   67.43    6.89
   1  14   5   76.54    8.12
   1 -14   6   76.29    6.33
   1  14   6   65.15    6.06
  -1  14  -6   68.91    6.55
   1 -14   7    4.31    1.75
   1  14   7    7.07    2.95
  -1  14  -7    5.09    2.01
   1  14   7    4.03    2.29
   1  14   7    3.46    2.73
   1  14   8   86.64    8.56
   1 -14   8   95.48    7.28
  -1  14  -8   92.37    7.66
   1  14   8  101.50    7.53
   1  14   8  100.35    9.31
   1 -14   9  207.34   11.66
   1  14   9  197.78   13.35
  -1  14  -9  211.97   12.40
   1  14   9  223.02   12.16
   1  14   9  218.40   14.04
   1  14  10    6.90    3.32
   1 -14  10   10.29    2.45
   1  14  10   11.25    2.78
  -1  14 -10   10.26    2.65
   1  14  10   12.35    3.74
   1 -14  11   76.01    6.34
   1  14  11   56.24    6.73
   1  14  11   72.41    6.41
   1  14  11   59.83    6.99
   1 -14  12  131.92    8.69
   1  14  12  119.27    9.64
   1  14  12  132.04    8.90
   1  14  12  133.21    9.98
  -1  14 -13    1.88    1.62
   1  14  13    2.66    2.50
   1  14  13    0.36    1.82
   1 -14  13    2.40    1.49
   1  14  13    2.34    2.28
   1  14  14  189.50   11.66
   1  14  14  221.49   12.69
   1 -14  14  199.35   10.97
   1  14  14  210.87   11.45
  -1 -14 -14  209.45   10.64
   1 -14  15    4.24    1.80
   1  14  15    6.28    2.52
   1  14  15    2.87    1.80
  -1 -14 -15    5.25    1.51
   1 -14  16    0.83    1.12
   1  14  16    0.35    1.60
   1  14  16    1.74    1.57
  -1 -14 -16    1.43    0.97
   1 -14  17  113.98    6.71
   1  14  17   90.14    6.68
   1  14  17  101.95    6.62
  -1 -14 -17  103.54    6.10
   1 -14  18   14.76    2.22
   1  14  18   16.76    2.59
   1  14  18   21.66    2.68
  -1 -14 -18   19.60    2.29
   1 -14  19   12.66    1.81
   1  14  19    8.24    1.64
   1  14  19    9.24    1.64
   1 -15 -18   10.50    1.46
   1 -15 -18    8.79    1.29
   1  15 -18   11.28    1.70
   1 -15 -17   57.95    4.01
   1 -15 -17   64.35    4.02
   1  15 -17   65.75    4.67
   1 -15 -16    1.59    0.96
  -1  15  16    0.78    1.09
   1 -15 -16    0.55    0.84
   1  15 -16    1.52    1.03
   1 -15 -15  136.13    7.50
  -1  15  15  123.56    8.16
   1 -15 -15  143.59    7.45
   1  15 -14    3.49    1.50
   1  15 -14    4.16    1.45
  -1  15  14    0.96    1.71
  -1  15  14    2.71    1.69
   1 -15 -14    3.47    1.21
   1  15 -13  449.59   18.35
  -1  15  13  394.15   18.53
  -1  15  13  399.31   18.69
   1 -15 -13  431.14   17.52
  -1  15  12   72.55    6.72
  -1  15  12   77.67    7.06
   1  15 -12   88.18    6.52
  -1  15  11    3.80    2.25
  -1  15  11    4.39    2.78
   1  15 -11    5.13    1.83
   1  15 -11    3.45    1.63
  -1  15  10   17.91    4.16
   1  15 -10   17.15    3.14
  -1  15   9  120.59    9.63
   1  15  -9  110.51    8.07
  -1  15   8   82.45    8.23
   1  15  -8   78.21    6.79
  -1  15   7  139.85   11.09
   1  15  -7  155.01    9.78
   1  15  -7  152.75    9.97
  -1  15   6  545.04   26.14
   1 -15  -6  564.83   22.97
   1  15  -6  567.72   23.85
   1  15  -6  610.78   24.93
   1  15  -5   14.95    3.40
  -1  15   5   19.80    4.69
   1 -15  -5   13.15    2.57
   1  15  -5   15.63    3.08
  -1 -15   5   11.51    2.47
   1  15  -5   14.45    2.98
   1  15  -4   32.55    4.91
  -1  15   4   34.54    5.85
   1 -15  -4   30.01    3.75
   1  15  -4   31.34    4.19
  -1 -15   4   38.93    4.51
   1  15  -4   36.90    4.72
  -1  15   3  162.37   12.08
   1  15  -3  167.74   11.37
   1  15  -3  174.22   10.32
  -1 -15   3  153.19   10.00
   1 -15  -3  174.66    9.82
   1  15  -2  222.36   13.48
   1  15  -2  205.79   11.66
  -1 -15   2  220.15   12.22
   1 -15  -2  211.10   11.34
   1  15  -1    3.02    2.73
  -1 -15   1    2.33    1.58
   1  15  -1    4.68    2.07
   1 -15  -1   -0.33    1.32
   1  15   0  186.92   12.60
   1  15   0  187.90   10.95
  -1 -15   0  193.79   11.43
   1 -15   0  203.75   10.89
   1  15   1  287.30   16.45
  -1 -15  -1  323.74   15.58
   1  15   1  293.60   14.78
   1 -15   1  316.26   14.78
   1  15   2    4.99    2.71
   1  15   2    6.04    2.05
  -1 -15  -2    5.32    2.07
   1 -15   2    4.98    1.77
   1  15   3  122.95    9.72
   1  15   3  135.95    8.82
  -1 -15  -3  134.09    8.80
   1 -15   3  120.21    8.15
   1  15   4   73.42    7.24
   1  15   4   77.61    7.89
   1  15   4   71.73    6.21
  -1  15  -4   82.08    7.06
  -1 -15  -4   69.31    6.14
   1 -15   4   81.12    6.31
   1  15   5  173.81   11.31
   1  15   5  193.84   12.83
   1  15   5  162.18   10.13
  -1 -15  -5  173.45   10.22
  -1  15  -5  191.83   11.51
   1 -15   5  186.05   10.43
   1  15   6  169.86   12.22
   1  15   6  177.90   10.40
  -1  15  -6  171.93   11.00
   1 -15   6  166.27    9.96
   1  15   7    1.63    2.77
  -1  15  -7    0.42    1.21
   1  15   7    0.36    1.55
   1 -15   7    0.35    1.24
   1  15   8    3.20    3.12
   1  15   8    0.36    1.39
  -1  15  -8    3.74    1.86
   1 -15   8    3.45    1.68
   1  15   8   -0.51    1.91
   1  15   9   19.03    4.31
  -1  15  -9   13.71    2.94
   1  15   9   19.08    3.42
   1  15   9   18.38    3.91
   1 -15   9   11.31    2.54
   1  15  10   25.00    4.76
   1 -15  10   16.50    2.98
   1  15  10   15.86    3.59
  -1  15 -10   16.64    3.25
   1  15  10   27.20    3.77
   1  15  11   70.73    7.24
   1 -15  11   95.54    6.83
   1  15  11   89.56    7.85
   1  15  11   77.99    6.49
  -1  15 -11   81.64    6.46
   1  15  12   11.43    3.32
   1  15  12    7.57    2.24
   1 -15  12    6.90    2.09
   1  15  12    9.07    2.78
   1  15  13    8.81    2.86
   1 -15  13   10.07    2.27
   1  15  13   10.03    2.90
   1  15  13    8.44    2.44
   1 -15  14   50.06    4.46
   1  15  14   42.75    4.92
   1  15  14   42.53    4.36
   1 -15  15   20.26    2.75
   1  15  15   16.36    3.07
   1  15  15   19.59    2.89
   1 -15  16   16.87    2.35
   1  15  16   16.25    2.74
   1  15  16   15.18    2.43
  -1 -15 -16   18.26    2.23
   1 -15  17   21.35    2.47
   1  15  17   18.20    2.53
   1  15  17   18.19    2.38
   1 -15  18  112.77    6.03
   1  15  18  119.32    6.34
   1  15  18  134.47    6.37
   1 -16 -16  240.45    9.81
   1 -16 -16  255.00    9.84
   1  16 -16  251.57   10.70
   1 -16 -15    0.67    0.70
   1  16 -15    1.36    0.92
  -1  16  15    1.92    1.22
   1 -16 -15    0.16    0.59
   1  16 -14   95.51    5.85
  -1  16  14   81.18    6.02
  -1  16  14   84.70    6.20
   1  16 -14  100.32    6.37
   1 -16 -14   85.29    5.27
   1  16 -13   49.70    4.37
  -1  16  13   41.13    4.51
  -1  16  13   44.70    4.67
   1  16 -13   57.68    4.85
  -1  16  12   31.81    4.15
   1  16 -12   41.24    4.11
  -1  16  12   38.43    4.62
  -1  16  11  207.51   11.81
   1  16 -11  232.59   11.61
   1  16 -11  195.15   10.76
  -1  16  11  223.90   12.27
  -1  16  10  298.80   15.25
   1  16 -10  302.59   14.35
   1  16 -10  317.92   14.89
  -1  16  10  283.27   15.29
   1  16  -9    8.60    2.19
  -1  16   9   10.79    3.49
   1  16  -8  129.74    8.62
  -1  16   8  124.42    9.65
   1  16  -7  194.64   11.23
  -1  16   7  190.58   12.61
   1  16  -7  197.92   11.14
   1  16  -6  227.93   12.68
  -1  16   6  223.92   14.04
   1  16  -6  227.39   12.47
   1  16  -6  244.01   12.65
   1  16  -5   24.88    3.74
  -1  16   5   28.16    4.99
   1  16  -5   19.55    3.70
   1  16  -5   29.35    3.93
  -1 -16   5   25.57    3.48
   1  16  -4   25.58    3.88
  -1  16   4   19.31    4.43
   1  16  -4   15.29    3.47
  -1 -16   4   22.39    3.42
   1  16  -4   17.72    3.17
   1 -16  -4   20.07    3.03
  -1  16   3  199.91   12.91
   1  16  -3  210.12   12.52
   1  16  -3  207.48   11.39
  -1 -16   3  192.50   11.00
   1 -16  -3  184.86   10.40
   1  16  -2    8.36    2.99
   1  16  -2    4.65    1.95
  -1 -16   2    4.68    1.76
   1 -16  -2    5.91    1.76
   1  16  -1   10.00    3.16
  -1 -16   1   11.64    2.64
   1  16  -1    9.94    2.46
   1 -16  -1   10.02    2.15
   1  16   0   -1.44    2.28
  -1 -16   0    1.09    1.31
   1  16   0   -0.35    1.43
   1 -16   0    0.63    1.03
   1  16   1  155.48   10.92
   1  16   1  161.46    9.72
  -1 -16  -1  159.12    9.69
   1 -16   1  148.18    9.04
   1  16   2   10.86    3.22
   1  16   2   14.26    2.92
  -1 -16  -2   12.09    2.62
   1 -16   2   12.12    2.45
   1  16   3    7.78    2.90
   1  16   3    8.63    2.35
  -1  16  -3    6.71    2.19
  -1 -16  -3    5.54    1.93
   1 -16   3    9.60    2.29
   1  16   4    3.06    2.12
  -1 -16  -4    0.33    1.14
  -1  16  -4    0.42    1.28
   1  16   4    1.03    1.44
   1 -16   4    0.96    1.21
   1  16   5   17.75    3.99
   1  16   5   13.62    3.23
   1  16   5   14.26    2.89
  -1 -16  -5   14.89    2.74
  -1  16  -5   13.28    3.09
   1 -16   5   15.72    2.78
   1  16   6   68.35    7.13
   1  16   6   66.96    5.89
  -1  16  -6   70.69    6.53
   1 -16   6   66.15    5.65
   1  16   7  171.18   11.61
  -1  16  -7  151.94   10.18
   1  16   7  173.98   10.01
   1 -16   7  174.93    9.76
   1  16   8   64.60    6.98
   1  16   8   64.30    5.68
  -1  16  -8   59.36    5.87
   1 -16   8   67.97    5.58
   1  16   9   18.12    3.88
   1 -16   9   18.57    2.94
   1  16   9   20.36    3.77
  -1  16  -9   16.15    3.03
   1  16   9   20.11    3.21
  -1  16 -10  244.55   12.21
   1  16  10  250.24   13.74
   1 -16  10  233.08   11.78
   1  16  10  230.85   13.15
   1  16  10  236.54   12.03
  -1  16 -11   60.14    5.10
   1  16  11   50.19    5.57
   1  16  11   68.20    5.44
   1 -16  11   60.53    5.03
   1  16  11   55.02    5.66
   1  16  12  374.91   17.04
   1  16  12  361.68   15.88
   1  16  12  355.53   16.85
   1 -16  12  374.93   15.77
   1  16  13   21.04    3.01
   1  16  13   18.43    3.10
   1 -16  13   22.38    2.88
   1  16  14   99.90    6.35
   1  16  14  100.31    6.85
   1 -16  14  103.93    6.25
   1  16  15    0.41    1.00
   1 -16  15    0.97    0.87
   1  16  15    0.25    1.16
   1  16  16  193.92    8.54
   1 -16  16  178.14    8.23
   1  16  16  175.10    8.69
   1  17 -15    2.10    0.78
  -1  17  14   50.00    4.05
   1  17 -14   65.97    4.39
  -1  17  14   54.39    4.31
   1 -17 -14   62.42    3.75
   1  17 -13  180.45    8.47
  -1  17  13  155.58    8.65
  -1  17  13  157.67    8.75
   1  17 -13  187.84    8.87
   1  17 -12  314.39   12.96
  -1  17  12  274.85   13.18
  -1  17  12  271.91   13.15
   1  17 -12  292.88   13.00
  -1  17  11   29.63    3.85
  -1  17  11   33.22    4.20
   1  17 -11   39.97    3.88
  -1  17  10   12.21    2.77
  -1  17  10   15.10    3.20
   1  17 -10   17.30    2.60
   1  17 -10   17.94    2.76
  -1  17   9  113.95    8.19
  -1  17   9  107.87    8.17
   1  17  -9  114.98    7.57
   1  17  -9  117.81    7.41
  -1  17   8   69.42    6.42
  -1  17   8   81.23    7.10
   1  17  -8   71.41    5.81
  -1  17   7  232.83   13.33
   1  17  -7  232.74   11.98
  -1  17   6   66.22    6.90
   1  17  -6   64.08    5.70
   1  17  -6   68.77    5.84
   1  17  -5   65.45    5.90
  -1  17   5   65.49    6.78
  -1  17   5   52.44    5.51
   1  17  -5   57.91    5.46
   1  17  -5   65.36    5.70
   1  17  -4   46.55    4.83
   1  17  -4   46.46    5.08
  -1  17   4   40.15    5.46
  -1  17   4   42.02    5.06
   1  17  -3   79.11    6.32
  -1  17   3   69.83    6.69
   1  17  -3   72.32    6.62
   1  17  -2   41.09    4.47
   1  17  -2   28.77    4.44
  -1  17   2   44.84    5.52
   1  17  -1   93.84    7.90
   1  17  -1   93.33    6.92
   1 -17  -1   84.39    6.15
   1  17   0   -1.30    2.26
   1  17   0    0.99    1.60
   1 -17   0   -0.29    1.03
   1  17   1   29.79    4.63
   1  17   1   30.05    3.89
   1 -17   1   40.86    4.11
  -1  17  -2    1.24    2.25
   1  17   2    0.42    2.15
  -1  17  -2    1.95    1.69
   1  17   2   -1.29    1.68
   1 -17   2   -0.29    1.04
  -1  17  -3    6.36    2.57
   1  17   3    6.53    2.74
  -1  17  -3    9.34    2.48
   1  17   3   10.53    2.36
   1 -17   3   10.67    2.21
  -1  17  -4   54.51    5.74
   1  17   4   66.99    6.21
  -1  17  -4   61.61    5.85
   1  17   4   63.20    5.50
   1 -17   4   65.76    5.34
   1  17   5    4.70    2.26
  -1  17  -5    5.27    2.23
   1  17   5    4.62    2.50
   1  17   5    3.71    1.87
  -1  17  -5    4.53    1.84
   1 -17   5    6.26    1.73
   1  17   6    6.31    2.71
  -1  17  -6    4.77    1.92
   1  17   6    5.45    2.01
   1 -17   6    9.25    2.12
   1  17   7   68.06    6.51
   1 -17   7   56.20    4.81
  -1  17  -7   51.89    5.21
   1  17   7   57.48    5.11
   1  17   8   92.98    7.59
   1 -17   8   90.09    6.13
  -1  17  -8   82.16    6.52
   1  17   8   86.62    6.30
  -1  17  -8   94.61    6.72
   1  17   9   42.05    5.06
   1 -17   9   49.46    4.35
   1  17   9   52.13    4.62
  -1  17  -9   51.07    4.67
   1  17  10   15.28    3.13
   1 -17  10   16.67    2.47
   1  17  10   18.14    3.06
   1  17  10   18.01    2.74
  -1  17 -10   18.09    2.65
   1 -17  11    4.74    1.48
   1  17  11    3.35    1.66
   1  17  11    5.63    1.64
  -1  17 -11    4.77    1.45
   1 -17  12   48.22    3.88
   1  17  12   39.04    4.11
   1  17  12   51.77    4.21
  -1  17 -12   42.19    3.65
   1 -17  13  302.48   12.37
   1  17  13  284.00   12.97
   1  17  13  308.18   12.65
   1 -17  14  103.51    5.64
   1  17  14   92.91    5.92
   1  18 -12   22.93    2.31
   1  18 -12   22.62    2.40
  -1  18  12   19.84    2.56
  -1  18  12   16.65    2.42
   1  18 -11   92.99    5.48
  -1  18  11   80.99    5.73
  -1  18  11   80.13    5.69
   1  18 -11   93.53    5.52
   1  18 -10   52.26    4.15
  -1  18  10   46.53    4.46
  -1  18  10   39.87    4.14
   1  18 -10   58.17    4.31
  -1  18   9  154.57    9.21
  -1  18   9  162.63    9.40
   1  18  -9  183.88    9.09
  -1  18   8   68.08    5.82
  -1  18   8   71.56    6.07
   1  18  -8   74.84    5.37
   1  18  -8   86.90    5.89
  -1  18   7   22.29    3.40
  -1  18   7   20.27    3.66
   1  18  -7   24.97    3.05
  -1  18   6    1.04    1.55
  -1  18   6    2.50    2.16
   1  18  -6    3.80    1.48
  -1  18   5  339.96   16.25
   1  18  -5  356.66   15.50
  -1  18   5  331.36   16.23
  -1  18   5  349.35   15.65
   1  18  -5  365.12   15.48
   1  18  -4   22.08    3.16
   1  18  -4   16.97    3.12
  -1  18   4   18.63    3.28
   1  18  -3  225.98   11.47
  -1  18   3  220.85   12.04
   1  18  -3  240.65   12.21
   1  18  -2   92.53    6.52
  -1  18   2   97.74    7.39
   1  18  -2   85.73    6.81
   1  18  -1   18.74    3.01
   1  18  -1   25.00    3.61
  -1  18   1   16.83    3.31
   1  18   0   24.69    3.42
  -1  18   0   26.55    3.65
   1  18   0   22.75    3.78
  -1  18   0   17.20    3.53
  -1  18  -1   25.60    3.67
   1  18   1   27.30    3.54
  -1  18  -1   35.96    4.42
   1  18   1   36.13    4.51
   1  18   2    2.49    2.01
  -1  18  -2    6.61    2.27
  -1  18  -2    3.74    1.65
   1  18   2    1.42    1.51
   1 -18   2    2.43    1.21
   1  18   3    6.15    2.10
  -1  18  -3    5.63    2.19
  -1  18  -3    4.04    1.68
   1  18   3    6.96    1.99
   1 -18   3    5.56    1.52
   1  18   4   96.28    7.17
  -1  18  -4  110.67    7.38
   1  18   4  106.26    6.91
  -1  18  -4   96.87    7.15
   1 -18   4  116.16    6.71
   1  18   5   68.74    5.67
  -1  18  -5   72.61    5.74
   1 -18   5   74.78    5.24
  -1  18  -5   81.17    6.25
   1  18   5   74.85    5.59
   1 -18   6   87.22    5.74
  -1  18  -6   93.39    6.67
   1  18   6   94.13    6.26
  -1  18  -6   98.83    6.62
   1 -18   7   15.68    2.24
  -1  18  -7   10.32    2.23
   1  18   7   10.14    2.11
  -1  18  -7   13.93    2.34
   1 -18   8   76.83    5.21
   1  18   8   86.83    5.72
  -1  18  -8   85.79    5.78
   1 -18   9    4.55    1.26
   1  18   9    4.00    1.59
  -1  18  -9    3.65    1.29
   1 -18  10    8.06    1.54
   1  18  10    6.61    1.66
  -1  18 -10    8.19    1.62
   1 -18  11   84.31    4.91
   1  18  11   83.34    5.17
  -1  18 -11   81.92    4.99
   1 -18  12   30.54    2.60
   1  18  12   29.88    2.90
   1  18  12   31.11    2.83
  -1  19   9   21.78    2.66
  -1  19   9   20.91    2.69
   1  19  -9   26.88    2.59
  -1  19   8  223.25   10.70
  -1  19   8  215.46   10.61
  -1  19   7    1.00    1.15
  -1  19   7    1.49    1.29
   1  19  -7    2.57    1.09
  -1  19   6   16.22    2.57
  -1  19   6   10.29    2.22
   1  19  -6   13.85    2.13
   1  19  -5   77.90    5.26
   1 -19  -5   79.42    4.96
  -1  19   4  125.91    7.35
   1  19  -4  114.99    6.98
  -1  19   3  128.31    7.91
   1  19  -3  154.54    8.28
  -1  19   3  136.87    8.02
   1  19  -3  143.47    7.84
  -1  19   2    8.15    2.31
   1  19  -2    7.67    2.19
   1  19  -2    5.76    1.68
  -1  19   2    6.26    1.81
   1  19  -1  109.25    7.05
  -1  19   1   97.05    6.80
  -1  19   1   95.29    6.59
   1  19  -1  107.48    6.53
   1  19   0    2.30    1.53
  -1  19   0   -0.29    1.43
  -1  19   0    0.83    0.95
   1  19   0    1.44    1.16
  -1  19  -1  197.29   10.26
   1  19   1  193.03   10.18
  -1  19  -1  181.58    9.90
   1  19   1  199.25    9.67
  -1  19  -1  194.02    9.70
  -1  19  -2    9.20    2.26
   1  19   2   13.61    2.55
  -1  19  -2   10.94    2.23
   1  19   2   12.79    2.29
  -1  19  -2   12.36    2.16
   1  19   3   44.03    4.26
  -1  19  -3   44.44    4.21
  -1  19  -3   39.27    3.99
   1  19   3   43.40    3.90
  -1  19  -3   45.80    4.05
   1  19   4   78.61    5.54
  -1  19  -4   69.29    5.25
   1  19   4   83.21    5.40
  -1  19  -4   62.28    5.11
  -1  19  -4   87.21    5.61
  -1  19  -5   33.58    3.42
   1  19   5   34.68    3.33
  -1  19  -5   36.15    3.60
  -1  19  -5   33.82    3.40
  -1  19  -6    7.03    1.58
   1  19   6   10.58    1.84
  -1  19  -6    7.94    1.63
   1 -19   7    5.27    1.17
   1  19   7    5.77    1.41
  -1  19  -7    4.39    1.23
   1 -19   8    4.14    1.00
   1  19   8    4.83    1.32
  -1  19  -8    3.82    1.16
   1  19   9    5.88    1.38
  -1  19  -9   10.15    1.54
  -1  20   5    1.98    0.90
  -1  20   4   48.75    3.80
   1 -20  -4   45.44    3.19
   1  20  -4   54.94    3.79
   1  20  -3   44.44    3.45
   1 -20  -3   35.41    2.91
  -1  20   3   40.80    3.49
   1  20  -3   46.38    3.53
  -1  20   3   43.21    3.55
   1  20  -2   42.27    3.37
  -1  20   2   35.89    3.31
   1 -20  -2   37.68    3.06
   1  20  -2   41.25    3.47
  -1  20   2   42.14    3.63
   1 -20  -1   26.76    2.56
  -1  20   1   25.97    2.82
   1  20  -1   27.05    2.85
  -1  20   1   27.96    2.97
   1  20   0   20.18    2.45
   1 -20   0   24.92    2.50
  -1  20   0   25.55    2.74
   1  20   0   24.50    2.77
  -1  20   0   27.99    2.96
  -1  20  -1   62.95    4.50
   1  20   1   65.07    4.38
   1 -20   1   62.63    4.15
   1  20   1   68.20    4.68
  -1  20  -1   67.06    4.63
  -1  20  -2   91.91    5.57
   1  20   2   92.94    5.36
   1 -20   2   91.12    5.16
  -1  20  -2   94.21    5.57
   1  20   2   97.28    5.68
  -1  20  -3   62.26    4.01
  -1  20  -3   50.41    3.92
   1  20   3   63.60    4.15
   1 -20   3   56.16    3.76
  -1  20  -3   58.76    4.11
   1  20   3   58.43    4.13
   1  20   4   30.17    2.72
   1 -20   4   27.05    2.41
  -1  20  -4   27.15    2.64
  -1  20  -4   29.70    2.64
   1  20   5    9.92    1.52
  -1  20  -5   10.71    1.54
   2   0 -25    0.61    0.77
   2   0 -25    0.92    0.72
   2   0 -24    3.10    1.35
   2   0 -24    4.65    1.41
   2   0 -23   -0.31    0.89
   2   0 -23    0.56    0.85
   2   0 -22  282.68   14.06
   2   0 -22  275.09   13.43
   2   0 -22  273.77   13.45
   2   0 -21    1.21    1.39
   2   0 -21   -0.30    0.92
   2   0 -21   -0.36    0.95
   2   0 -21   -0.36    0.95
   2   0 -20   14.93    3.16
   2   0 -20   14.14    2.60
   2   0 -20   20.90    3.39
   2   0 -20   14.49    2.78
   2   0 -19    0.47    1.13
   2   0 -19    0.32    0.85
   2   0 -19   -0.40    1.05
   2   0 -18   51.37    5.93
   2   0 -18   58.67    5.78
   2   0 -17   -0.40    0.86
   2   0 -17    0.47    1.14
   2   0 -17   -0.48    1.48
   2   0 -16   28.11    3.90
   2   0 -16   25.93    3.48
   2   0 -16   25.34    4.02
   2   0 -16   28.18    4.35
   2   0 -15    0.75    1.15
   2   0 -15   -0.31    0.90
   2   0 -15   -0.44    1.08
   2   0 -15   -0.93    1.33
   2   0 -14   18.52    3.23
   2   0 -14   26.81    3.44
   2   0 -14   23.02    3.11
   2   0 -14   31.62    4.17
   2   0 -14   27.36    3.97
   2   0 -14   22.51    3.84
   2   0 -13   -0.34    0.82
   2   0 -13   -0.59    1.20
   2   0 -13    1.93    1.19
   2   0 -13    0.37    1.06
   2   0 -13   -0.39    1.05
   2   0 -13    1.24    1.19
   2   0 -12   17.61    2.82
   2   0 -12   11.53    2.19
   2   0 -12   13.82    2.73
   2   0 -12   10.66    2.36
   2   0 -12   11.44    2.10
   2   0 -11    1.99    1.14
   2   0 -11    0.23    0.67
   2   0 -10  845.96   30.97
   2   0 -10  818.63   29.27
   2   0  -9   -0.27    0.72
   2   0  -9    0.19    0.61
   2   0  -8  152.00    8.31
   2   0  -8  163.37    7.49
   2   0  -8  152.19    7.36
   2   0  -7    0.22    0.66
   2   0  -7    0.16    0.50
   2   0  -6 1330.66   44.84
   2   0  -6 1353.72   44.26
   2   0  -5    1.38    0.73
   2   0  -5    0.76    0.55
   2   0  -4   18.30    2.04
   2   0  -4   23.65    2.24
   2   0  -3    0.84    0.59
   2   0  -3    1.86    0.71
   2   0  -2    5.39    1.12
   2   0  -2    6.90    1.23
   2   0  -1    0.85    0.72
   2   0  -1    0.13    0.50
   2   0  -1    0.10    0.41
   2   0   0 1026.26   33.93
   2   0   0  996.88   33.57
   2   0   0 1023.25   33.39
   2   0   1    1.15    0.64
   2   0   1    0.25    0.43
   2   0   1    0.51    0.57
   2   0   2  624.37   21.08
   2   0   2  622.05   21.53
   2   0   2  603.10   21.37
   2   0   2  597.77   20.99
   2   0   3    1.16    0.59
   2   0   3   -0.46    0.68
   2   0   3    1.41    0.70
   2   0   4  519.13   18.82
   2   0   4  510.86   18.70
   2   0   5    2.12    1.00
   2   0   5    2.64    0.94
   2   0   6  350.83   13.97
   2   0   6  344.25   13.99
  -2   0  -7    0.65    0.81
   2   0   7    1.61    1.00
   2   0   7    0.21    0.83
  -2   0  -8  479.22   18.91
   2   0   8  488.44   18.57
   2   0   8  470.97   18.74
  -2   0  -9    1.07    1.00
   2   0   9    1.81    0.95
   2   0   9    1.27    1.03
  -2   0 -10  647.90   25.71
   2   0  10  695.59   25.02
   2   0  10  665.02   25.36
  -2   0 -11    0.65    0.93
   2   0  11   -0.25    0.86
  -2   0 -12 1676.11   61.70
   2   0  12 1782.83   60.64
   2   0  12 1841.83   60.86
  -2   0 -12 1811.99   61.63
   2   0  12 1833.14   62.42
   2   0  13   -0.33    1.00
   2   0  13   -1.71    2.02
  -2   0 -13    0.77    1.18
  -2   0 -13    0.83    1.10
   2   0  14   62.04    5.55
   2   0  14   73.22    6.94
  -2   0 -14   53.65    5.73
  -2   0 -14   60.95    6.21
   2   0  15    1.44    0.96
  -2   0 -15   -0.48    1.55
   2   0  15    1.33    1.74
   2   0  15    1.44    1.94
   2   0  16  395.37   19.64
   2   0  16  451.78   20.92
   2   0  16  395.95   18.34
   2   0  17    1.92    2.33
  -2   0 -17   -0.39    0.94
   2   0  17    0.51    2.20
   2   0  18  300.83   16.37
  -2   0 -18  286.06   14.82
   2   0  18  316.66   16.82
   2   0  19    1.92    2.33
   2   0  19    2.97    2.58
   2   0  20   20.34    3.99
   2   0  20   17.89    3.76
   2   0  21   -0.86    2.04
   2   0  21    1.30    1.94
   2   0  22   64.66    6.20
   2   0  22   71.61    6.36
   2   0  23   -0.67    1.70
   2   0  23   -0.98    1.59
   2   0  24    1.91    1.42
   2   0  24    0.53    1.08
   2   0  25    0.21    0.93
   2   0  25   -0.60    0.87
   2  -1 -26    1.81    0.75
   2  -1 -25   29.95    3.09
   2   1 -25   37.68    3.33
   2   1 -25   43.15    3.45
   2  -1 -25   37.87    3.17
   2   1 -24  143.95    7.90
   2  -1 -24  125.58    7.65
   2   1 -24  142.26    7.67
   2  -1 -24  135.96    7.46
   2   1 -23  143.08    8.73
   2  -1 -23  145.22    8.89
   2  -1 -23  164.60    8.80
   2   1 -23  163.30    8.91
   2   1 -22   28.92    3.85
   2  -1 -22   35.49    4.30
   2  -1 -22   33.99    3.66
   2   1 -22   36.90    4.12
   2  -1 -22   33.86    3.91
   2   1 -22   30.96    3.78
   2  -1 -21   14.20    2.94
   2   1 -21   11.51    2.61
   2  -1 -21   12.62    2.39
   2  -1 -21   11.28    2.36
   2   1 -21   13.00    2.63
   2  -1 -21   11.21    2.46
   2   1 -21   12.86    2.60
   2   1 -20    9.56    2.59
   2  -1 -20    6.17    2.10
   2  -1 -20    8.95    2.08
   2  -1 -20    6.07    1.99
   2   1 -20    8.41    2.28
   2  -1 -20    6.83    1.99
   2  -1 -19    8.84    2.53
   2   1 -19    5.07    1.94
   2   1 -19    3.27    1.55
   2  -1 -19    7.52    2.11
   2   1 -19    4.76    1.78
   2  -1 -19    4.40    1.80
   2  -1 -18   11.51    2.83
   2   1 -18   14.33    3.18
   2   1 -18   10.47    2.34
   2  -1 -18   17.67    3.21
   2  -1 -18   13.28    2.79
   2   1 -18   13.28    2.72
   2  -1 -17    7.22    2.46
   2   1 -17   10.17    2.79
   2  -1 -17    8.40    2.31
   2   1 -17    7.58    2.22
   2  -1 -17    5.60    2.04
   2  -1 -17   10.00    2.15
   2   1 -17    7.82    2.10
   2  -1 -16   29.67    4.06
   2   1 -16   30.76    4.13
   2   1 -16   31.43    3.85
   2  -1 -16   28.73    3.64
   2  -1 -16   38.97    4.91
   2   1 -16   28.25    3.76
   2   1 -16   34.51    4.77
   2  -1 -16   24.20    4.13
   2  -1 -15    0.92    1.32
   2   1 -15    2.56    1.34
   2  -1 -15    0.62    0.82
   2   1 -15    2.91    1.40
   2  -1 -15    0.38    0.92
   2   1 -15    2.62    1.52
   2  -1 -15    2.65    1.52
   2   1 -15    3.42    1.58
   2   1 -14  246.97   13.02
   2  -1 -14  255.06   13.17
   2  -1 -14  250.51   12.48
   2   1 -14  235.20   12.35
   2   1 -14  262.11   12.55
   2  -1 -14  268.88   12.42
   2  -1 -14  272.96   13.70
   2   1 -14  209.96   12.17
   2  -1 -14  284.37   14.41
   2  -1 -14  263.84   14.29
   2  -1 -13  260.47   13.12
   2   1 -13  241.13   12.89
   2   1 -13  260.85   12.63
   2  -1 -13  253.15   12.48
   2   1 -13  259.30   12.31
   2  -1 -13  267.72   12.28
   2  -1 -13  283.74   13.64
   2  -1 -13  274.25   13.95
   2   1 -13  292.03   14.20
   2  -1 -13  268.14   14.08
   2  -1 -12    0.38    1.01
   2  -1 -12    0.32    0.77
   2   1 -12   -0.32    0.91
   2  -1 -12    0.56    0.91
   2   1 -12    0.27    1.00
   2  -1 -12    0.36    0.78
   2  -1 -12   -0.66    1.19
   2   1 -12   -0.36    0.87
   2   1 -12    0.90    1.03
   2   1 -12   -0.26    0.69
   2  -1 -12    1.00    0.86
   2  -1 -11  222.26   11.47
   2   1 -11  197.78    9.93
   2  -1 -10    7.55    1.88
   2   1 -10   13.02    2.06
   2  -1  -9  140.75    7.99
   2  -1  -9  130.84    6.66
   2   1  -9  135.71    6.81
   2   1  -9  132.16    6.97
   2  -1  -8 1217.74   40.06
   2   1  -8 1217.39   40.25
   2  -1  -8 1180.13   41.48
   2   1  -8 1189.40   40.17
   2   1  -7  504.89   18.17
   2  -1  -7  510.13   18.09
   2  -1  -7  463.26   18.89
   2   1  -7  483.57   17.87
   2  -1  -6    7.93    1.58
   2  -1  -6   10.93    1.49
   2  -1  -6   13.63    1.66
   2   1  -6   11.26    1.61
   2   1  -6   10.28    1.53
   2  -1  -5  339.47   13.08
   2  -1  -5  358.60   13.37
   2  -1  -5  342.68   13.84
   2   1  -5  348.34   13.41
   2  -1  -4  611.80   22.06
   2  -1  -4  638.56   21.78
   2   1  -4  616.51   21.90
   2  -1  -4  589.76   21.50
   2   1  -4  645.59   21.83
   2   1  -3  288.98   11.60
   2  -1  -3  289.44   11.45
   2  -1  -3  298.50   11.51
   2   1  -3  299.81   11.63
   2  -1  -2  424.26   15.61
   2   1  -2  429.27   15.81
   2  -1  -2  425.88   15.71
   2   1  -2  420.61   15.78
   2  -1  -2  439.27   15.05
   2   1  -1   19.11    1.95
   2  -1  -1   19.50    1.90
   2   1  -1   16.84    1.67
   2   1  -1   18.14    1.95
   2  -1  -1   18.91    1.70
   2  -1   0    9.32    1.36
   2   1   0    8.35    1.33
   2   1   0    9.18    1.44
   2  -1   0    6.92    1.10
   2   1   0    7.90    1.23
   2  -1   1  201.08    8.73
   2  -1   1  204.40    8.50
   2   1   1  211.29    8.62
   2   1   1  210.15    8.89
   2   1   1  213.44    8.77
   2  -1   1  207.33    8.51
   2   1   2   23.27    2.05
   2  -1   2   24.84    2.25
   2  -1   2   25.65    2.13
   2   1   2   24.24    2.13
   2   1   2   20.76    2.21
   2   1   2   25.27    2.38
   2  -1   2   24.89    2.05
   2   1   2   25.13    2.25
   2  -1   2   23.30    2.18
   2   1   3  875.12   29.47
   2   1   3  892.56   29.77
   2  -1   3  861.12   29.06
   2   1   3  838.28   29.52
   2  -1   3  871.95   29.37
   2  -1   3  862.07   29.35
   2  -1   4  166.71    7.61
   2   1   4  170.26    7.98
   2  -1   4  168.92    7.51
   2   1   4  158.89    7.81
   2  -1   4  166.16    7.44
   2  -1   5   61.41    3.98
   2   1   5   51.58    3.97
   2  -1   5   57.28    3.86
   2   1   5   56.57    4.15
   2  -1   5   55.67    3.62
   2  -1   6  173.72    8.18
   2   1   6  174.54    8.51
   2  -1   6  172.00    8.18
   2   1   6  170.13    8.63
   2  -1   7 1632.04   53.29
   2   1   7 1654.19   53.88
   2  -1   7 1649.59   53.51
   2   1   7 1614.43   54.13
  -2  -1  -7 1576.24   53.81
  -2   1  -7 1577.04   53.64
   2  -1   8  491.39   18.23
   2   1   8  489.23   18.70
   2  -1   8  484.28   18.44
   2   1   8  455.45   18.81
  -2   1  -8  459.25   18.68
  -2  -1  -8  461.94   18.79
   2   1   9  665.35   25.10
   2  -1   9  660.96   24.89
   2   1   9  663.24   25.59
   2  -1   9  724.35   24.85
  -2   1  -9  683.35   24.23
  -2   1  -9  679.82   25.45
  -2  -1  -9  631.74   25.40
  -2   1 -10   93.55    6.62
  -2  -1 -10   91.72    6.64
   2   1  10  100.11    6.49
   2  -1  10  101.78    6.49
   2   1  10  107.77    6.97
   2  -1  10   99.79    6.11
  -2   1 -11    6.42    1.75
  -2  -1 -11    4.95    1.66
   2  -1  11    4.55    1.44
   2   1  11    8.89    1.93
   2   1  11    8.54    2.10
  -2   1 -12   21.51    3.42
  -2  -1 -12   24.61    3.65
   2   1  12   22.53    3.28
   2  -1  12   28.80    3.40
   2   1  12   25.62    3.47
  -2   1 -12   21.14    3.40
   2  -1  12   25.11    3.69
   2   1  12   36.42    4.72
  -2   1 -13  367.84   18.15
  -2  -1 -13  383.45   18.34
   2   1  13  388.47   17.46
   2  -1  13  385.65   17.94
   2  -1  13  382.40   16.89
   2   1  13  392.20   17.48
  -2   1 -13  389.91   18.02
   2  -1  13  395.09   18.32
   2   1  13  371.12   18.67
  -2   1 -14  612.38   27.07
   2  -1  14  648.20   26.91
   2  -1  14  655.43   25.68
   2   1  14  668.44   26.29
  -2   1 -14  656.12   27.11
   2  -1  14  647.69   27.14
   2   1  14  641.44   27.90
  -2   1 -15   58.40    6.26
   2  -1  15   59.72    6.25
   2  -1  15   57.68    5.38
   2   1  15   49.61    5.27
  -2   1 -15   57.57    5.98
   2  -1  15   60.31    6.25
   2   1  15   54.59    6.51
   2   1  16  583.10   26.32
   2  -1  16  567.94   25.39
  -2   1 -16  573.64   25.95
  -2  -1 -16  641.14   24.94
   2  -1  16  572.81   23.73
   2   1  16  571.31   24.13
  -2   1 -16  518.60   24.87
   2  -1  16  591.79   25.48
  -2   1 -17  330.68   17.71
   2   1  17  339.96   18.11
   2  -1  17  324.38   17.26
  -2  -1 -17  328.82   16.20
   2  -1  17  323.67   17.11
   2  -1  18  118.93    9.31
   2   1  18  129.34   10.12
  -2  -1 -18  115.17    8.31
   2  -1  18  111.52    9.14
   2  -1  19  109.33    8.88
   2   1  19  128.88    9.85
  -2  -1 -19  126.33    8.49
   2  -1  19  105.62    8.86
   2   1  19  106.16    8.99
   2  -1  20  136.37    9.66
   2   1  20  140.32   10.22
  -2  -1 -20  131.43    8.63
   2  -1  20  138.25    9.96
   2   1  20  124.24    9.52
   2  -1  21  214.33   12.47
   2   1  21  226.83   13.17
   2  -1  21  233.10   13.07
   2   1  21  211.60   12.68
   2  -1  22   14.17    2.92
   2   1  22   15.20    3.24
   2   1  22    9.94    2.78
   2  -1  22   11.92    2.95
   2  -1  23    5.87    2.01
   2   1  23    5.11    2.16
   2  -1  23    2.00    1.70
   2   1  23    6.20    2.19
   2  -1  24   26.89    3.14
   2   1  24   28.72    3.42
   2  -1  24   22.73    3.19
   2   1  24   21.99    3.04
   2   1  25   56.42    4.28
   2  -1  25   48.19    3.79
   2  -1  25   54.66    4.22
   2  -2 -25   61.36    4.47
   2   2 -25   70.75    4.56
   2   2 -24   32.56    3.38
   2  -2 -24   31.37    3.44
   2   2 -24   35.79    3.49
   2  -2 -24   40.70    3.53
   2   2 -23   15.67    2.54
   2  -2 -23   13.32    2.51
   2   2 -23   18.16    2.68
   2   2 -23   12.58    2.29
   2  -2 -23   13.27    2.27
   2   2 -22  109.85    7.73
   2  -2 -22  117.79    8.09
   2  -2 -22  104.14    6.86
   2  -2 -22  124.27    7.73
   2   2 -22  121.67    7.89
   2   2 -22  127.51    7.96
   2   2 -21   26.96    3.83
   2  -2 -21   26.98    3.97
   2  -2 -21   18.56    2.81
   2  -2 -21   20.02    3.16
   2   2 -21   28.46    3.77
   2  -2 -21   21.74    3.30
   2   2 -20    1.80    1.13
   2  -2 -20    1.75    1.65
   2   2 -20    1.69    1.30
   2  -2 -20    2.96    1.70
   2  -2 -20    2.99    1.52
   2   2 -20    3.43    1.71
   2  -2 -19  176.64   11.46
   2   2 -19  158.71    9.65
   2  -2 -19  176.56    9.81
   2  -2 -19  179.39   10.80
   2   2 -19  187.26   11.01
   2  -2 -19  175.18   10.64
   2  -2 -18  125.35    9.58
   2   2 -18  135.63    8.69
   2  -2 -18  130.54    8.19
   2  -2 -18  152.82    9.63
   2  -2 -18  129.69    8.99
   2   2 -18  125.27    8.90
   2  -2 -17  174.59   11.42
   2  -2 -17  180.10   10.74
   2  -2 -17  186.81   11.04
   2   2 -17  189.85   10.99
   2   2 -17  157.11    9.92
   2  -2 -17  166.45    9.53
   2   2 -17  148.64    9.40
   2  -2 -16  335.92   17.22
   2   2 -16  343.98   15.75
   2   2 -16  327.53   16.09
   2  -2 -16  322.61   16.09
   2  -2 -16  348.19   16.55
   2   2 -16  310.88   15.62
   2  -2 -16  337.55   17.07
   2  -2 -16  316.86   14.76
   2  -2 -15  243.07   12.83
   2   2 -15  232.25   12.53
   2   2 -15  224.83   11.94
   2  -2 -15  238.33   12.77
   2   2 -15  223.71   11.84
   2  -2 -15  220.57   13.02
   2   2 -15  209.59   12.04
   2  -2 -15  250.99   13.84
   2  -2 -14   57.06    5.48
   2  -2 -14   46.23    4.54
   2   2 -14   55.19    5.29
   2  -2 -14   59.43    5.47
   2   2 -14   46.59    4.58
   2   2 -14   40.01    4.64
   2  -2 -14   55.16    5.67
   2  -2 -14   52.90    5.64
   2  -2 -13   74.15    6.60
   2   2 -13   76.51    5.70
   2  -2 -13   77.21    6.25
   2  -2 -13   77.21    6.17
   2  -2 -13   71.13    5.60
   2   2 -13   70.05    5.97
   2  -2 -13   69.69    6.24
   2   2 -13   57.18    5.60
   2  -2 -13   74.70    5.72
   2  -2 -12  643.96   26.32
   2  -2 -12  686.79   25.88
   2   2 -12  631.92   24.53
   2  -2 -12  620.60   25.30
   2  -2 -12  631.32   24.74
   2   2 -12  649.12   25.51
   2   2 -12  577.09   25.03
   2  -2 -12  676.79   26.35
   2   2 -12  700.29   26.73
   2  -2 -12  681.04   24.89
   2   2 -12  632.31   24.49
   2  -2 -11  158.03    9.29
   2   2 -11  142.83    8.03
   2  -2 -10    5.50    1.59
   2   2 -10    1.81    1.02
   2  -2  -9   53.62    4.68
   2   2  -9   57.58    3.99
   2   2  -9   50.13    3.93
   2  -2  -9   52.22    4.04
   2   2  -8  853.42   29.28
   2  -2  -8  854.19   30.64
   2   2  -8  817.84   29.28
   2  -2  -8  853.96   29.56
   2   2  -7  326.74   12.85
   2  -2  -7  320.50   13.65
   2   2  -7  310.50   12.53
   2  -2  -7  309.66   12.73
   2  -2  -6    2.37    1.11
   2   2  -6    5.03    1.25
   2  -2  -6    2.82    0.92
   2  -2  -5  123.31    6.17
   2  -2  -5  133.73    7.01
   2   2  -5  137.17    6.70
   2   2  -5  143.23    6.60
   2  -2  -5  125.12    6.32
   2  -2  -4    9.69    1.45
   2  -2  -4   11.64    1.65
   2   2  -4   12.26    1.74
   2   2  -4   11.14    1.65
   2  -2  -4   11.06    1.52
   2  -2  -3  104.76    5.48
   2  -2  -3  120.46    5.77
   2   2  -3  100.20    5.61
   2  -2  -3  109.45    5.33
   2   2  -3  107.22    5.67
   2  -2  -2  262.83   10.57
   2  -2  -2  264.03   10.48
   2   2  -2  243.28   10.56
  -2   2   2  276.80   10.47
   2   2  -2  256.81   10.70
   2  -2  -1   69.24    4.15
   2   2  -1   68.37    4.21
  -2   2   1   71.18    4.12
   2   2  -1   62.40    3.73
   2   2  -1   75.01    4.44
   2  -2   0   45.87    3.19
   2   2   0   38.92    2.99
  -2   2   0   46.30    3.19
   2   2   0   42.61    3.06
   2  -2   0   40.03    2.76
   2   2   0   39.07    3.09
   2   2   1  466.11   16.85
   2  -2   1  473.24   17.01
   2   2   1  453.87   16.81
  -2   2  -1  471.18   17.10
   2   2   1  459.52   17.15
   2   2   1  453.02   16.99
   2  -2   1  472.87   16.69
   2   2   2  106.01    5.68
   2   2   2  110.70    5.68
   2  -2   2  119.70    5.96
  -2   2  -2  130.19    6.21
   2  -2   2  130.05    5.64
   2   2   2  117.29    6.07
   2   2   2  116.94    6.18
   2   2   2  115.75    6.04
   2  -2   2  124.20    5.84
   2   2   3   94.85    5.06
   2  -2   3   90.68    4.96
  -2   2  -3   92.00    5.13
   2   2   3   87.21    5.06
   2  -2   3   95.76    4.81
   2   2   3   88.02    5.32
   2   2   3   90.60    5.37
   2  -2   3   95.46    5.00
   2   2   4 1297.22   42.38
   2  -2   4 1295.59   42.15
   2  -2   4 1290.81   42.01
   2   2   4 1251.45   43.06
   2   2   4 1238.97   42.91
   2   2   4 1254.27   42.34
   2  -2   4 1293.09   42.23
  -2   2  -4 1300.00   42.52
   2  -2   5   50.54    3.48
   2  -2   5   54.71    3.68
   2   2   5   52.60    4.17
   2   2   5   56.86    3.80
   2   2   5   54.61    4.20
   2  -2   5   59.67    3.90
  -2   2  -5   53.19    3.77
   2  -2   6  256.17   10.61
   2   2   6  232.97   11.32
   2   2   6  239.60   11.17
   2  -2   6  245.21   10.49
  -2   2  -6  256.41   10.66
   2  -2   7 1137.42   38.11
   2   2   7 1073.90   39.14
   2   2   7 1078.64   38.84
   2  -2   7 1170.13   38.11
  -2   2  -7 1133.62   37.99
  -2   2  -8 1118.67   39.20
   2  -2   8 1140.80   38.67
   2   2   8 1102.94   39.81
   2   2   8 1130.95   39.36
   2  -2   8 1161.60   38.53
  -2   2  -8 1117.61   38.23
  -2   2  -9   -0.27    0.65
   2  -2   9    1.25    0.88
   2   2   9    1.34    1.20
   2  -2   9    1.37    0.89
   2   2   9    3.36    1.52
  -2   2  -9    0.20    0.53
  -2   2 -10  589.11   22.62
   2  -2  10  563.96   21.60
   2   2  10  544.87   22.00
   2   2  10  540.76   22.61
   2  -2  10  567.66   21.23
   2   2  11  435.02   18.32
   2  -2  11  444.64   17.98
   2   2  11  413.31   18.77
   2   2  11  443.39   19.12
  -2   2 -11  445.46   18.95
   2  -2  11  442.73   18.96
   2   2  12  255.27   14.55
   2  -2  12  273.38   13.77
   2   2  12  268.71   13.00
   2  -2  12  277.28   12.85
   2   2  12  277.14   13.89
  -2   2 -12  263.48   14.08
  -2   2 -12  282.40   14.00
   2   2  12  269.92   13.79
   2  -2  12  265.51   13.58
   2  -2  13  466.17   20.55
   2   2  13  461.96   21.83
   2  -2  13  463.17   19.37
   2   2  13  487.32   20.77
  -2   2 -13  443.69   20.94
  -2   2 -13  504.28   21.13
   2   2  13  453.34   20.28
   2  -2  13  441.27   20.29
   2  -2  14  370.21   17.98
   2   2  14  399.65   19.64
  -2   2 -14  352.48   18.23
   2  -2  14  362.56   16.62
   2   2  14  389.05   17.87
  -2   2 -14  375.05   18.17
   2   2  14  387.39   17.82
   2  -2  14  384.22   18.14
   2  -2  15   47.61    5.46
   2   2  15   37.18    5.67
  -2   2 -15   39.45    5.36
  -2  -2 -15   48.81    5.18
   2  -2  15   44.43    4.66
   2   2  15   52.07    5.36
  -2   2 -15   50.54    5.65
   2  -2  15   42.19    5.39
   2   2  16  164.93   12.07
   2  -2  16  157.33   10.69
  -2   2 -16  172.29   11.73
  -2  -2 -16  185.41   10.84
   2  -2  16  172.95   10.12
   2   2  16  174.50   10.71
  -2   2 -16  156.71   11.02
   2  -2  16  163.82   10.97
  -2   2 -17    5.32    2.24
  -2  -2 -17    0.79    1.22
   2  -2  17    0.94    1.90
   2  -2  17    3.62    1.97
   2   2  17    3.32    2.82
  -2   2 -18   90.20    8.38
   2   2  18   95.57    8.98
   2  -2  18   93.90    8.00
   2  -2  18   95.00    8.19
  -2  -2 -18  103.32    7.69
   2  -2  19   50.65    5.71
   2   2  19   50.02    6.37
   2  -2  19   45.74    5.81
  -2  -2 -19   48.51    5.10
   2   2  20  156.02   10.99
   2  -2  20  141.65    9.64
   2  -2  20  140.66    9.97
  -2  -2 -20  128.43    8.61
   2  -2  21   27.85    4.05
   2   2  21   25.78    4.44
   2  -2  21   27.95    4.41
  -2  -2 -21   32.88    3.88
   2   2  22   60.57    6.11
   2  -2  22   58.57    5.39
   2  -2  22   62.68    5.96
  -2  -2 -22   57.69    4.94
   2  -2  23    4.54    2.09
   2  -2  23    2.56    1.51
   2   2  23    5.52    2.15
   2  -2  24  150.06    8.53
   2   2  24  157.69    8.78
   2  -2  25   40.84    3.58
   2   2  25   42.01    3.69
   2  -3 -25   16.92    2.22
   2   3 -25   17.69    2.13
   2  -3 -24   12.92    2.17
   2   3 -24   11.85    2.04
   2  -3 -23   69.27    5.59
   2   3 -23   69.19    5.35
   2   3 -23   71.77    5.47
   2  -3 -22    1.40    1.21
   2   3 -22    4.43    1.50
   2   3 -22    1.59    1.34
   2  -3 -22    0.86    1.04
   2  -3 -21  258.72   13.86
   2  -3 -21  270.11   13.19
   2   3 -21  264.25   13.37
   2  -3 -20   64.61    6.27
   2   3 -20   55.80    5.15
   2  -3 -20   61.01    5.23
   2  -3 -20   63.39    5.82
   2   3 -20   66.47    6.01
   2  -3 -20   60.14    5.58
   2  -3 -19  130.02    9.52
   2   3 -19  127.62    8.51
   2  -3 -19  135.77    8.41
   2  -3 -19  148.33    9.38
   2  -3 -19  149.86    9.39
   2   3 -19  126.27    8.89
   2  -3 -18   71.15    6.83
   2   3 -18   47.37    5.09
   2  -3 -18   51.93    4.93
   2  -3 -18   60.90    5.81
   2  -3 -18   45.41    5.18
   2   3 -18   58.75    5.73
   2  -3 -17   16.13    3.00
   2  -3 -17   17.67    3.24
   2   3 -17   13.98    2.95
   2  -3 -17   25.64    4.12
   2   3 -17   19.05    3.40
   2  -3 -17   15.29    2.67
   2  -3 -16    9.82    2.59
   2   3 -16    6.32    1.88
   2   3 -16    7.85    2.22
   2  -3 -16    4.75    1.98
   2  -3 -16    7.00    2.04
   2  -3 -16    5.46    2.05
   2   3 -16    6.63    2.17
   2  -3 -16   10.26    2.16
   2   3 -15  619.54   26.67
   2  -3 -15  708.93   28.56
   2   3 -15  663.14   26.43
   2   3 -15  712.59   27.49
   2  -3 -15  694.47   27.38
   2  -3 -15  677.63   27.25
   2  -3 -15  706.64   28.35
   2   3 -15  621.31   26.95
   2  -3 -15  669.18   25.70
   2  -3 -14    9.50    2.63
   2   3 -14   10.81    2.43
   2   3 -14   12.24    2.47
   2  -3 -14   10.67    2.48
   2  -3 -14   10.13    2.34
   2   3 -14    9.51    2.37
   2  -3 -14    8.96    2.01
   2  -3 -14   14.21    2.81
   2   3 -14    8.82    2.38
   2   3 -13   22.67    3.42
   2  -3 -13   24.41    3.80
   2   3 -13   31.48    3.70
   2  -3 -13   21.70    3.47
   2  -3 -13   21.60    3.23
   2   3 -13   24.47    3.54
   2  -3 -13   27.69    3.52
   2   3 -13   25.16    3.68
   2  -3 -13   29.47    4.01
   2  -3 -13   30.33    3.61
   2  -3 -12  349.59   16.55
   2   3 -12  328.58   14.87
   2   3 -12  342.53   15.83
   2  -3 -12  336.07   15.71
   2  -3 -12  352.96   15.82
   2  -3 -12  319.29   14.93
   2  -3 -12  340.36   14.83
   2   3 -12  344.62   15.08
   2   3 -12  317.41   15.80
   2  -3 -12  366.30   16.57
   2  -3 -12  357.66   15.31
   2  -3 -11 1080.90   39.95
   2   3 -11 1063.89   38.25
   2  -3 -11 1139.05   40.03
   2   3 -11 1225.62   40.82
   2   3 -11  999.71   39.11
   2  -3 -11 1134.52   38.66
   2   3 -11 1053.56   38.54
   2  -3 -11 1081.78   39.25
   2  -3 -11 1116.56   39.21
   2   3 -11 1090.90   39.29
   2  -3 -10    4.17    1.31
   2   3 -10    3.08    1.24
   2  -3 -10    5.02    1.56
   2   3  -9  656.43   25.34
   2  -3  -9  734.97   25.98
   2  -3  -9  707.66   26.85
   2   3  -9  730.51   25.39
   2  -3  -8  281.30   12.19
   2   3  -8  282.18   11.93
   2  -3  -8  289.17   13.09
   2  -3  -7  616.99   23.04
   2   3  -7  629.92   23.77
   2  -3  -7  672.68   24.15
   2   3  -7  631.76   22.98
   2   3  -6  703.64   24.48
   2  -3  -6  673.18   24.63
   2  -3  -6  663.55   23.97
   2   3  -6  699.28   24.82
   2  -3  -6  718.89   25.59
   2   3  -6  718.41   25.47
   2  -3  -5 1997.32   63.79
   2   3  -5 1997.94   63.80
  -2  -3   5 1966.64   63.70
   2   3  -5 1946.44   63.98
   2  -3  -5 1963.17   63.38
   2   3  -5 1946.79   64.32
   2   3  -4    3.16    1.03
  -2  -3   4    4.95    1.24
   2  -3  -4    1.74    0.79
   2  -3  -4    3.25    0.92
   2   3  -4    4.18    1.14
   2   3  -4    2.78    0.95
   2  -3  -3  645.80   22.58
   2   3  -3  658.23   23.15
   2  -3  -3  658.11   22.82
   2   3  -3  626.44   22.85
   2   3  -3  638.48   23.06
  -2   3   2   21.96    2.12
   2   3  -2   16.54    2.13
   2  -3  -2   21.25    2.18
   2   3  -2   18.48    2.21
   2   3  -1   31.43    2.69
   2  -3  -1   35.40    2.86
   2   3  -1   29.92    2.80
  -2   3   1   36.36    2.83
   2   3  -1   33.43    2.95
   2   3   0   87.54    5.27
   2   3   0   77.96    4.62
   2   3   0   75.20    4.57
   2  -3   0   74.74    4.53
   2   3   0   76.63    4.64
  -2   3   0   81.85    4.67
   2   3   0   79.33    4.88
   2   3   1   35.04    3.00
   2   3   1   35.16    2.88
   2  -3   1   33.40    2.83
   2   3   1   38.35    2.99
  -2   3  -1   32.40    2.80
   2   3   1   32.72    2.99
   2   3   2  468.44   18.51
   2   3   2  485.32   18.08
   2   3   2  491.89   17.96
   2  -3   2  504.94   18.10
  -2   3  -2  515.81   18.31
   2   3   2  491.91   18.44
   2   3   3  540.48   21.11
   2  -3   3  602.98   20.39
   2   3   3  561.52   21.18
   2   3   3  571.39   20.68
   2  -3   3  560.34   20.37
  -2   3  -3  577.22   20.71
   2   3   3  567.33   20.77
  -2   3  -4   40.29    3.24
   2   3   4   33.57    3.04
   2  -3   4   40.84    3.03
   2   3   4   37.62    3.62
   2  -3   4   40.41    3.09
   2   3   4   45.31    3.82
  -2  -3  -4   45.06    3.20
   2  -3   4   40.56    3.10
   2   3   4   35.67    3.21
  -2   3  -5    3.11    1.04
   2   3   5    6.45    1.52
   2  -3   5    4.66    1.34
   2  -3   5    2.73    1.08
   2   3   5    3.79    1.46
   2   3   5    4.52    1.62
  -2  -3  -5    2.64    1.05
   2  -3   5    2.82    0.97
   2   3   5    4.07    1.48
  -2   3  -6    5.28    1.28
   2  -3   6    7.60    1.50
   2  -3   6    7.20    1.48
   2   3   6    6.34    1.78
   2   3   6    7.30    1.86
  -2   3  -7  127.77    6.79
   2  -3   7  125.89    6.77
   2   3   7  129.15    7.98
   2  -3   7  131.37    6.77
   2   3   7  122.90    7.51
  -2   3  -8  474.11   18.39
   2  -3   8  491.29   18.62
   2   3   8  468.36   20.13
   2  -3   8  508.10   18.53
   2   3   8  467.49   19.51
  -2   3  -9    4.00    1.17
   2  -3   9    1.90    1.08
   2  -3   9    6.34    1.54
   2   3   9    4.42    1.61
   2   3   9    4.14    1.64
  -2   3 -10    0.92    0.82
   2  -3  10    0.45    0.64
   2  -3  10    0.25    0.84
   2   3  10   -0.36    0.87
   2   3  10    1.86    1.26
  -2   3 -11 1403.52   48.89
   2  -3  11 1384.01   46.70
   2   3  11 1379.25   48.67
   2   3  11 1334.55   47.42
   2  -3  11 1332.39   47.36
   2   3  11 1245.50   48.83
  -2   3 -11 1420.57   48.16
   2  -3  11 1348.22   47.56
   2   3  11 1345.86   48.35
  -2   3 -12  103.86    8.01
   2   3  12   96.53    8.27
   2  -3  12   97.47    7.22
   2  -3  12   91.64    6.51
   2   3  12  107.41    7.36
   2   3  12  100.36    7.66
  -2   3 -12  108.48    7.68
   2  -3  12   94.09    7.20
   2   3  12  103.58    7.82
  -2   3 -13   21.58    3.71
   2  -3  13   25.25    3.30
   2   3  13   24.59    3.84
   2  -3  13   23.14    3.57
   2   3  13   22.61    4.32
  -2   3 -13   25.75    3.82
   2  -3  13   18.72    3.52
   2   3  13   32.07    4.29
  -2   3 -14  326.29   17.28
  -2  -3 -14  355.42   16.56
   2  -3  14  339.97   15.61
   2   3  14  338.12   16.81
   2  -3  14  348.21   16.60
   2   3  14  310.53   17.76
  -2   3 -14  385.10   17.63
   2  -3  14  320.94   16.47
   2   3  14  321.23   16.52
  -2   3 -15  371.01   19.09
  -2  -3 -15  418.93   18.38
   2   3  15  345.63   19.49
   2  -3  15  383.55   18.19
   2  -3  15  374.77   17.17
   2   3  15  357.95   18.04
  -2   3 -15  376.45   18.73
   2  -3  15  401.93   18.75
   2   3  15  408.59   18.71
  -2  -3 -16    6.31    2.05
  -2   3 -16    0.52    1.39
   2   3  16    2.26    2.74
   2  -3  16    7.14    2.28
  -2   3 -16    1.80    1.38
   2   3  16    0.43    1.04
  -2   3 -16    2.91    1.58
   2  -3  16    4.49    2.53
   2   3  16    8.50    2.44
   2   3  17  625.70   28.46
   2  -3  17  610.09   26.18
  -2  -3 -17  645.58   26.12
  -2   3 -17  622.54   27.87
   2  -3  17  617.60   26.84
   2  -3  18   45.60    5.43
   2   3  18   41.50    6.23
  -2  -3 -18   49.08    5.25
   2  -3  18   52.21    5.95
  -2   3 -18   53.57    6.37
  -2   3 -19   44.99    5.88
   2   3  19   45.84    6.17
   2  -3  19   43.26    5.16
  -2  -3 -19   52.80    5.32
  -2   3 -19   53.84    4.84
   2  -3  19   40.79    5.45
  -2  -3 -20    1.40    1.01
   2  -3  20    2.17    2.16
  -2   3 -20    2.17    1.25
   2  -3  20    0.38    1.56
   2   3  20    2.52    2.19
   2  -3  21  373.74   17.22
   2   3  21  408.44   19.18
   2  -3  21  374.12   17.94
  -2  -3 -21  377.79   16.88
   2   3  22   14.47    3.23
   2  -3  22   14.06    3.00
  -2  -3 -22   10.83    2.19
   2   3  23  106.95    7.67
   2  -3  23  120.98    7.82
  -2  -3 -23  123.60    6.97
   2  -3  24   84.35    5.86
   2   3  24   91.36    6.22
   2  -3  25   80.56    5.11
   2   3  25   78.61    5.10
   2  -4 -25   50.34    3.72
   2   4 -25   48.20    3.59
   2  -4 -24   52.53    4.36
   2   4 -24   59.82    4.44
   2   4 -24   56.93    4.36
   2  -4 -23   31.03    3.61
   2   4 -23   32.19    3.50
   2   4 -23   34.75    3.66
   2  -4 -22   60.06    5.37
   2   4 -22   50.23    4.77
   2   4 -21   32.21    3.68
   2  -4 -21   36.33    4.45
   2   4 -21   38.88    4.31
   2  -4 -20   15.10    3.11
   2   4 -20   10.07    2.24
   2  -4 -20   10.81    2.28
   2   4 -20   10.72    2.53
   2  -4 -20   13.23    2.52
   2  -4 -19  523.31   23.36
   2   4 -19  517.38   21.95
   2  -4 -19  532.52   21.52
   2  -4 -19  515.06   22.15
   2  -4 -19  523.14   22.39
   2   4 -19  546.47   22.83
   2  -4 -18  216.30   13.04
   2   4 -18  204.95   11.95
   2  -4 -18  234.09   11.76
   2  -4 -18  228.25   12.41
   2  -4 -18  222.52   12.41
   2   4 -18  227.94   12.58
   2  -4 -17   89.99    7.74
   2   4 -17   88.92    7.26
   2  -4 -17   93.02    6.65
   2  -4 -17   83.91    7.02
   2   4 -17   82.15    6.96
   2  -4 -17   86.25    7.00
   2  -4 -16   11.14    2.77
   2   4 -16    9.84    2.57
   2  -4 -16   11.77    2.75
   2   4 -16    8.91    2.58
   2  -4 -16    8.95    2.11
   2  -4 -16    9.15    2.46
   2   4 -16    5.95    2.04
   2  -4 -16    8.39    2.24
   2  -4 -15   31.07    4.50
   2   4 -15   26.69    3.92
   2  -4 -15   35.55    4.60
   2  -4 -15   31.71    3.71
   2   4 -15   26.89    4.02
   2   4 -15   31.74    4.14
   2  -4 -15   34.18    4.34
   2  -4 -15   39.02    4.45
   2   4 -14  144.05    9.80
   2  -4 -14  174.38   10.69
   2   4 -14  144.58    9.56
   2  -4 -14  154.84   10.33
   2  -4 -14  159.13    9.86
   2   4 -14  157.83    9.90
   2  -4 -14  164.26    9.83
   2   4 -13  622.92   24.55
   2  -4 -13  588.37   25.11
   2  -4 -13  633.83   25.28
   2   4 -13  545.05   24.37
   2  -4 -13  597.50   23.67
   2   4 -13  584.61   23.63
   2   4 -13  616.84   24.61
   2  -4 -13  570.22   23.38
   2  -4 -13  586.72   24.05
   2  -4 -13  598.81   24.41
   2  -4 -12  872.95   33.69
   2   4 -12  880.77   32.80
   2  -4 -12  851.35   32.78
   2   4 -12  879.69   32.07
   2  -4 -12  913.09   32.90
   2   4 -12  896.67   33.13
   2   4 -12  832.28   32.06
   2  -4 -12  899.98   31.98
   2  -4 -12  885.63   32.25
   2   4 -12  785.96   32.80
   2  -4 -12  877.24   33.50
   2  -4 -12  893.47   32.29
   2   4 -11    1.23    1.06
   2  -4 -11    2.15    1.29
   2  -4 -11    5.32    1.55
   2   4 -11    2.27    1.32
   2  -4 -11    4.49    1.60
   2   4 -11    2.79    1.29
   2  -4 -11    3.08    1.36
   2  -4 -11    2.73    1.32
   2  -4 -11    3.69    1.31
   2   4 -11    2.31    1.18
   2  -4 -11    2.43    1.36
   2  -4 -11    7.50    1.81
   2   4 -11    1.04    1.25
   2  -4 -10  217.17   10.61
   2   4 -10  230.10   11.41
   2   4 -10  191.79   10.93
   2  -4 -10  216.66   11.37
   2  -4  -9  728.97   27.05
   2   4  -9  757.74   27.98
   2  -4  -9  749.47   28.06
   2   4  -9  723.71   26.44
   2  -4  -8   46.34    3.99
   2   4  -8   55.73    4.63
   2   4  -8   49.92    3.94
   2  -4  -8   48.97    4.46
   2  -4  -7 3427.43  111.45
   2   4  -7 3505.62  111.31
   2  -4  -7 3508.33  112.48
   2   4  -7 3560.96  112.39
   2  -4  -6  234.61   10.29
   2   4  -6  223.31    9.94
   2  -4  -6  224.81    9.67
   2   4  -6  222.79   10.20
   2   4  -6  216.91   10.61
   2   4  -5   25.17    2.82
  -2  -4   5   26.08    2.72
   2  -4  -5   25.16    2.64
   2   4  -5   24.99    2.71
   2   4  -5   28.09    2.85
   2   4  -4    8.32    1.60
   2  -4  -4    7.03    1.41
  -2  -4   4    7.15    1.57
   2   4  -4    7.11    1.59
   2   4  -4    7.64    1.52
   2  -4  -3  344.44   13.17
  -2  -4   3  341.73   13.44
   2   4  -3  326.69   13.66
   2   4  -3  318.09   13.54
  -2  -4   2  149.78    7.20
   2   4  -2  145.30    7.38
  -2   4   2  140.77    6.89
   2   4  -2  132.52    7.29
  -2   4   1  531.88   19.16
   2   4  -1  483.47   19.61
   2   4  -1  530.48   20.18
  -2  -4   1  556.69   19.42
   2   4  -1  511.86   19.61
   2   4  -1  523.55   19.10
  -2   4   0   60.53    4.02
   2   4   0   54.02    4.16
   2   4   0   62.78    4.66
  -2  -4   0   62.85    4.08
   2   4   0   56.12    4.09
   2   4   0   52.15    3.79
  -2   4  -1    5.00    1.21
   2   4   1    1.86    1.14
   2   4   1    1.50    1.02
  -2  -4  -1    2.58    1.20
   2   4   1    2.42    1.09
   2   4   1    2.13    0.89
  -2   4  -2   36.77    3.12
   2   4   2   33.80    3.22
   2   4   2   36.20    3.66
  -2  -4  -2   36.04    3.07
   2   4   2   38.03    3.18
   2   4   2   33.14    3.00
   2   4   3    0.99    0.93
   2   4   3    1.38    1.08
  -2   4  -3    0.19    0.68
   2   4   3    1.64    0.92
   2   4   3    1.60    1.02
  -2  -4  -4  187.22    8.61
   2   4   4  204.75    9.43
  -2   4  -4  198.92    9.03
   2   4   4  203.93    9.26
  -2   4  -5   75.46    4.88
   2   4   5   79.34    5.02
   2   4   5   73.72    5.62
  -2  -4  -5   68.15    4.49
   2  -4   5   70.94    4.50
   2   4   5   75.99    5.26
   2   4   6  141.10    8.29
   2   4   6  126.22    8.31
  -2   4  -6  151.13    7.63
   2   4   6  147.86    8.19
   2   4   7   16.57    3.00
   2   4   7   12.55    2.61
  -2   4  -7   14.28    2.10
   2   4   8  632.42   25.77
   2   4   8  619.80   25.19
  -2   4  -8  672.04   23.97
   2   4   9   40.46    4.60
   2   4   9   42.03    4.44
  -2   4  -9   37.68    3.52
   2   4  10   14.84    2.98
   2   4  10   14.44    2.69
   2  -4  10    8.73    2.15
   2   4  10   18.11    3.28
   2  -4  10   14.53    2.49
   2  -4  11  254.37   12.43
  -2   4 -11  236.47   13.41
   2   4  11  224.21   13.14
   2   4  11  244.63   12.83
  -2   4 -11  282.69   13.52
   2  -4  11  242.92   12.51
   2   4  11  248.77   13.65
   2  -4  12  178.49   10.44
   2   4  12  176.03   11.16
   2  -4  12  174.83   10.06
  -2   4 -12  175.79   11.20
   2   4  12  174.68   11.10
   2   4  12  175.14   10.40
  -2   4 -12  176.66   10.66
  -2   4 -12  164.51    9.62
   2  -4  13  127.63    8.69
   2   4  13  115.19    8.88
   2  -4  13  112.91    7.95
   2   4  13  122.94    9.89
  -2  -4 -13  126.78    8.44
  -2   4 -13  109.92    8.78
   2   4  13  121.10    9.06
  -2   4 -13  104.92    8.23
  -2   4 -13  125.09    7.89
  -2   4 -14  543.40   24.60
  -2  -4 -14  560.87   23.17
  -2   4 -14  495.56   22.98
   2   4  14  534.42   23.99
   2   4  14  511.00   25.05
   2  -4  14  555.08   22.95
  -2   4 -14  568.47   24.22
   2  -4  14  558.39   23.70
   2   4  14  534.56   23.95
  -2   4 -15  111.38    9.18
  -2  -4 -15  122.67    8.50
   2   4  15   95.62    9.19
   2  -4  15  110.15    8.05
  -2   4 -15   93.27    7.98
   2   4  15  108.60    8.69
  -2   4 -15  120.88    8.37
  -2   4 -15  106.70    8.73
   2  -4  15  117.60    8.68
   2   4  15  115.57    8.88
   2  -4  16   13.82    2.92
   2   4  16   10.33    3.69
  -2  -4 -16   11.82    2.82
  -2   4 -16    2.67    1.94
   2   4  16   10.52    2.95
   2  -4  16   12.81    3.16
   2  -4  17   66.01    6.13
   2   4  17   51.64    7.06
  -2  -4 -17   62.23    5.99
  -2   4 -17   56.88    6.70
   2  -4  17   68.84    6.72
   2   4  17   68.99    6.72
   2  -4  18  539.83   23.84
   2   4  18  599.51   27.08
  -2  -4 -18  590.79   24.29
   2  -4  18  605.09   25.50
  -2   4 -18  551.54   26.14
  -2   4 -19  270.42   15.65
   2   4  19  259.72   15.57
  -2  -4 -19  266.89   13.74
  -2   4 -19  257.81   12.84
   2  -4  19  281.36   14.76
   2   4  20  172.58   11.67
  -2  -4 -20  162.33    9.80
  -2   4 -20  167.60    9.29
   2  -4  20  179.21   10.97
  -2  -4 -21    0.93    1.17
   2  -4  21    2.68    1.86
  -2   4 -21    2.25    1.21
   2   4  21    4.46    2.47
  -2  -4 -22    0.54    0.98
   2  -4  22    1.70    1.69
  -2   4 -22    1.95    1.08
   2   4  22    1.55    1.92
   2   4  23  228.27   11.74
   2  -4  23  242.70   11.62
  -2  -4 -23  208.58   10.28
   2   4  24  158.81    8.57
   2  -4  24  164.50    8.47
  -2  -4 -24  152.22    7.57
   2   4  25    6.50    1.44
   2  -4  25    7.28    1.50
   2   5 -25   94.30    5.17
   2  -5 -25   93.65    5.21
   2   5 -24   20.38    2.46
   2   5 -24   26.93    2.76
   2  -5 -24   21.95    2.63
   2   5 -23    8.67    1.80
   2   5 -23    7.86    1.76
   2  -5 -23    7.50    1.74
   2   5 -22   83.86    6.06
   2  -5 -22   74.21    5.98
   2   5 -21   17.01    2.85
   2  -5 -21   23.69    3.55
   2   5 -21   22.48    3.00
   2  -5 -21   21.83    2.98
   2   5 -20   69.38    6.05
   2  -5 -20   59.34    5.95
   2   5 -20   61.86    5.43
   2  -5 -20   68.70    5.46
   2   5 -19  164.62   10.00
   2  -5 -19  144.37    9.41
   2  -5 -19  150.39   10.10
   2   5 -19  142.59    9.20
   2  -5 -19  164.62    9.20
   2  -5 -18    5.82    2.19
   2   5 -18    5.94    2.02
   2  -5 -18    6.52    1.93
   2  -5 -18    7.24    2.41
   2  -5 -18    4.45    1.80
   2   5 -18    6.39    2.17
   2   5 -17  143.75    9.43
   2  -5 -17  137.44    9.27
   2  -5 -17  131.15    8.89
   2  -5 -17  143.69    9.98
   2   5 -17  147.33    9.55
   2  -5 -17  130.80    8.36
   2  -5 -16  458.25   20.88
   2  -5 -16  509.61   21.10
   2   5 -16  462.48   20.91
   2  -5 -16  456.19   21.59
   2   5 -16  454.11   21.17
   2   5 -16  488.03   21.42
   2  -5 -16  482.87   19.93
   2  -5 -15   15.02    2.77
   2  -5 -15   22.44    3.53
   2   5 -15   16.15    3.06
   2  -5 -15   17.06    3.37
   2   5 -15   11.28    2.80
   2  -5 -15   21.96    3.63
   2  -5 -15   15.89    2.69
   2   5 -15   11.26    2.83
   2  -5 -14  926.72   35.63
   2   5 -14  939.20   35.72
   2  -5 -14  887.87   34.95
   2   5 -14  911.18   34.69
   2   5 -14  939.68   35.96
   2  -5 -14  945.72   36.53
   2  -5 -14  988.75   36.70
   2   5 -14  889.38   35.80
   2  -5 -14  983.38   34.37
   2  -5 -14  987.45   35.19
   2  -5 -13   12.10    2.74
   2  -5 -13   15.66    3.08
   2   5 -13    8.33    2.31
   2  -5 -13    9.24    2.29
   2  -5 -13   10.24    2.30
   2   5 -13    7.40    2.11
   2   5 -13    9.09    2.14
   2  -5 -13   16.85    3.06
   2  -5 -13    9.39    2.32
   2   5 -13   13.27    2.88
   2  -5 -12  854.92   32.42
   2   5 -12  826.79   31.45
   2  -5 -12  801.71   31.86
   2  -5 -12  863.13   30.98
   2  -5 -12  823.57   30.97
   2   5 -12  791.49   30.40
   2  -5 -12  796.70   31.32
   2   5 -12  801.39   30.72
   2  -5 -12  823.24   30.47
   2   5 -12  839.93   31.67
   2  -5 -12  833.68   31.86
   2   5 -12  759.41   31.44
   2  -5 -12  832.50   30.76
   2  -5 -11  349.90   16.52
   2   5 -11  358.01   16.06
   2   5 -11  329.31   15.60
   2  -5 -11  350.62   16.40
   2  -5 -11  368.05   15.58
   2  -5 -11  333.69   15.77
   2   5 -11  330.01   15.85
   2  -5 -11  337.37   15.03
   2   5 -11  325.97   15.30
   2   5 -11  319.74   14.95
   2  -5 -11  346.83   15.57
   2  -5 -11  363.99   16.40
   2   5 -11  309.69   15.72
   2  -5 -11  361.03   15.54
   2  -5 -10 1030.74   38.98
   2   5 -10 1165.57   39.09
   2   5 -10 1093.17   38.23
   2  -5 -10 1054.33   38.87
   2  -5 -10 1089.88   37.87
   2  -5 -10 1032.14   38.33
   2   5 -10 1005.61   37.79
   2   5 -10 1053.41   38.52
   2  -5 -10 1056.78   37.55
   2   5 -10 1052.12   37.75
   2  -5 -10 1043.44   37.89
   2   5 -10 1030.68   38.46
   2  -5 -10 1097.38   38.82
   2  -5 -10 1070.02   37.70
   2  -5  -9   55.53    4.68
   2   5  -9   65.17    5.33
   2   5  -9   54.31    4.38
   2  -5  -9   57.82    5.13
   2  -5  -8    4.28    1.37
   2   5  -8    3.26    1.29
   2  -5  -8    4.99    1.57
   2   5  -8    8.23    1.69
   2  -5  -7  640.45   24.78
   2   5  -7  678.83   24.86
   2   5  -7  715.27   26.04
   2  -5  -6  191.25    9.38
   2   5  -6  184.09    9.12
   2   5  -6  196.74    9.55
   2   5  -6  204.84   10.14
   2   5  -5   11.27    2.03
  -2  -5   5   17.09    2.41
   2  -5  -5   10.26    1.80
   2  -5  -5   11.70    1.70
   2   5  -5   13.80    2.21
   2   5  -5   13.08    2.14
   2  -5  -4    8.36    1.61
  -2  -5   4   14.42    2.22
   2   5  -4   10.84    1.92
   2   5  -4   10.58    1.90
   2   5  -3  761.41   28.38
   2  -5  -3  824.08   27.84
  -2  -5   3  781.57   28.04
  -2   5   2   58.57    3.97
  -2  -5   2   52.90    4.06
   2   5  -2   48.37    4.13
   2   5  -2   51.63    3.89
  -2   5   1   54.98    3.90
   2   5  -1   46.59    4.34
  -2  -5   1   54.93    4.03
   2   5  -1   42.07    3.82
   2   5  -1   46.54    3.68
  -2   5   0  909.14   30.71
   2   5   0  890.79   32.25
  -2  -5   0  876.32   30.60
   2   5   0  864.66   31.06
   2   5   0  855.70   30.49
  -2   5  -1  151.74    7.64
   2   5   1  141.29    8.46
  -2  -5  -1  152.21    7.58
   2   5   1  141.41    7.70
   2   5   1  149.23    7.57
  -2   5  -2    8.48    1.64
   2   5   2    7.59    1.94
  -2  -5  -2   10.96    1.90
   2   5   2    6.01    1.46
   2   5   2    8.28    1.65
  -2  -5  -3  108.93    6.10
  -2   5  -3  107.41    6.25
   2   5   3   99.89    6.26
   2   5   3  110.42    7.35
  -2  -5  -4  160.54    7.87
  -2   5  -4  160.05    8.13
   2   5   4  140.00    8.07
   2   5   4  158.05    8.49
   2   5   4  172.77    9.61
  -2  -5  -5   42.99    3.56
   2   5   5   34.28    4.05
   2   5   5   42.71    4.05
  -2   5  -5   40.78    3.61
   2   5   5   38.07    3.64
   2   5   6  931.30   33.03
  -2   5  -6  945.10   31.75
   2   5   7  466.22   19.48
  -2   5  -7  466.03   17.98
  -2   5  -8   24.90    2.89
  -2   5  -8   25.85    3.31
   2   5   8   20.66    3.42
   2  -5   9  175.03    9.34
  -2   5  -9  162.98    8.68
   2   5   9  154.75   10.34
   2   5   9  143.62   10.01
   2   5   9  159.79    9.93
   2  -5  10  391.65   16.97
  -2   5 -10  389.94   17.84
   2   5  10  395.01   19.16
   2   5  10  394.61   18.34
  -2   5 -10  430.25   19.34
   2  -5  10  423.33   17.72
   2   5  10  396.34   19.19
  -2   5 -11    1.10    1.13
   2   5  11    0.92    1.23
   2   5  11    2.76    1.60
   2  -5  11    2.70    1.22
  -2   5 -11    2.17    1.63
   2  -5  11    1.01    1.31
   2   5  11    1.83    1.72
   2  -5  12  529.96   21.74
   2   5  12  541.10   23.57
  -2   5 -12  520.14   23.21
  -2  -5 -12  516.82   21.45
   2  -5  12  478.02   20.68
  -2   5 -12  451.95   21.24
   2   5  12  490.48   22.85
   2   5  12  495.38   21.91
  -2   5 -12  554.07   22.71
  -2   5 -12  467.48   20.68
   2  -5  13    9.62    2.59
   2   5  13   11.18    3.00
  -2  -5 -13   10.96    2.43
  -2   5 -13    9.69    2.80
   2  -5  13    8.13    2.17
  -2   5 -13   15.45    2.99
   2   5  13   11.76    2.93
  -2   5 -13    9.48    2.54
  -2   5 -13   13.15    2.73
   2  -5  14   12.99    2.98
   2   5  14   10.37    3.11
  -2  -5 -14   15.13    2.87
  -2   5 -14    9.18    2.74
  -2   5 -14   12.32    2.77
   2   5  14   15.41    3.35
  -2   5 -14   15.67    3.30
  -2   5 -14   16.76    2.98
  -2  -5 -15    1.16    1.19
  -2   5 -15    0.53    1.29
  -2   5 -15    0.93    1.23
   2   5  15    0.50    1.43
  -2   5 -15    0.41    1.18
  -2   5 -15    0.49    1.18
   2   5  15   -1.14    2.39
   2  -5  15    1.27    2.00
   2   5  15    0.50    2.08
   2   5  16  643.61   29.71
   2  -5  16  712.11   28.40
   2   5  16  695.35   29.03
  -2   5 -16  683.02   29.70
  -2  -5 -16  642.45   27.17
   2   5  17   13.00    4.10
  -2  -5 -17   17.09    3.20
   2  -5  17   17.53    3.81
   2   5  17   17.41    3.61
  -2   5 -17   18.22    3.82
   2   5  18  301.62   17.43
  -2  -5 -18  314.74   15.74
   2  -5  18  348.49   16.93
   2   5  18  329.12   16.72
  -2   5 -18  340.90   18.21
  -2   5 -19    5.84    2.45
  -2  -5 -19    7.91    2.07
   2   5  19    4.62    3.00
  -2   5 -19    1.53    1.56
   2  -5  19    4.18    2.36
  -2   5 -20  369.40   19.23
   2   5  20  385.87   19.16
  -2  -5 -20  392.20   17.51
  -2   5 -20  399.27   16.79
   2  -5  20  399.76   18.43
   2   5  21   96.45    7.83
  -2  -5 -21   94.61    6.64
  -2   5 -21   92.23    6.13
   2  -5  21   94.21    7.27
   2   5  22  289.53   13.99
  -2  -5 -22  244.78   12.06
  -2   5 -22  263.27   11.69
   2  -5  22  287.69   13.40
  -2  -5 -23    2.61    1.06
   2  -5  23    5.60    1.86
  -2   5 -23    3.03    1.05
   2   5  23    5.59    1.99
   2   5  24   15.71    2.35
  -2  -5 -24   16.07    2.00
   2  -5  24   13.86    2.16
   2   6 -24    6.01    1.31
   2   6 -24    6.33    1.37
   2  -6 -24    3.23    1.04
   2   6 -23  321.24   13.75
   2   6 -23  321.80   13.60
   2  -6 -23  308.54   13.66
   2   6 -22   26.52    3.26
   2  -6 -22   27.03    3.40
   2   6 -21    5.75    1.70
   2  -6 -21    3.41    1.49
   2   6 -21    4.75    1.55
   2  -6 -21    5.90    1.79
   2   6 -20  106.14    7.41
   2  -6 -20   84.41    6.94
   2   6 -20   91.17    6.62
   2  -6 -20   92.55    6.39
   2   6 -19  128.64    8.75
   2  -6 -19  135.60    9.23
   2   6 -19  123.30    8.24
   2  -6 -19  126.31    7.95
   2   6 -18   39.15    4.70
   2  -6 -18   36.83    4.50
   2  -6 -18   29.73    4.37
   2   6 -18   39.94    4.68
   2  -6 -18   41.61    4.38
   2   6 -17  246.98   13.27
   2  -6 -17  219.44   12.76
   2   6 -17  248.23   13.72
   2  -6 -17  263.05   14.12
   2   6 -17  234.99   13.03
   2  -6 -17  244.98   12.31
   2  -6 -16   72.48    6.51
   2   6 -16   73.07    6.56
   2   6 -16   70.41    6.77
   2  -6 -16   74.15    6.88
   2   6 -16   78.11    6.82
   2  -6 -16   80.91    6.18
   2  -6 -15   23.93    3.94
   2  -6 -15   23.85    3.68
   2   6 -15   27.39    3.64
   2   6 -15   22.84    3.68
   2  -6 -15   16.49    3.36
   2   6 -15   17.76    3.40
   2  -6 -15   26.74    3.99
   2  -6 -15   29.81    3.61
   2   6 -15   22.57    3.81
   2  -6 -14   83.26    7.34
   2   6 -14   86.82    6.62
   2  -6 -14   74.75    6.61
   2  -6 -14   82.18    6.57
   2   6 -14   81.43    6.94
   2   6 -14   79.02    6.99
   2  -6 -14   84.04    7.26
   2   6 -14   70.02    6.65
   2  -6 -14   86.21    7.26
   2  -6 -14   75.59    5.94
   2  -6 -14   99.04    7.08
   2  -6 -13 1255.05   45.01
   2  -6 -13 1141.10   43.87
   2   6 -13 1190.72   43.96
   2  -6 -13 1129.68   43.36
   2   6 -13 1197.75   43.72
   2   6 -13 1224.77   42.78
   2  -6 -13 1210.80   43.11
   2   6 -13 1153.45   42.79
   2  -6 -13 1240.03   44.34
   2   6 -13 1151.20   43.81
   2  -6 -13 1271.37   43.18
   2  -6 -12    4.66    1.95
   2   6 -12    2.99    1.47
   2  -6 -12    3.17    1.67
   2   6 -12    5.61    1.91
   2  -6 -12    4.31    1.65
   2   6 -12    3.71    1.71
   2  -6 -12    3.67    1.65
   2   6 -12    4.11    1.54
   2   6 -12    3.32    1.35
   2  -6 -12    3.62    1.56
   2  -6 -12    1.55    1.27
   2  -6 -12    6.12    1.82
   2  -6 -11   37.97    4.68
   2   6 -11   37.22    4.33
   2   6 -11   42.75    4.55
   2  -6 -11   29.35    4.04
   2  -6 -11   34.95    3.94
   2   6 -11   32.24    4.05
   2  -6 -11   25.02    3.76
   2  -6 -11   29.89    3.70
   2   6 -11   27.10    3.63
   2   6 -11   32.72    3.83
   2  -6 -11   29.74    3.98
   2   6 -11   29.57    3.96
   2  -6 -11   34.15    3.93
   2  -6 -10   15.01    2.63
   2  -6 -10   16.38    3.04
   2  -6 -10   13.88    2.69
   2   6 -10   16.79    2.82
   2   6 -10   15.34    2.77
   2  -6 -10   13.51    2.52
   2   6 -10   15.91    2.67
   2   6 -10   16.00    2.70
   2  -6 -10   15.83    2.82
   2   6 -10   15.49    2.78
   2  -6 -10   13.24    2.42
   2  -6 -10   17.68    2.97
   2  -6 -10   16.04    2.65
   2   6 -10   15.18    2.73
   2  -6  -9 1440.43   47.55
   2   6  -9 1468.80   48.75
   2   6  -9 1446.98   48.58
   2  -6  -9 1335.83   48.18
   2   6  -9 1422.03   47.84
   2  -6  -9 1380.22   47.49
   2  -6  -9 1354.66   47.24
   2   6  -9 1319.13   47.74
   2  -6  -9 1275.57   47.83
   2   6  -9 1412.23   47.69
   2  -6  -9 1333.37   47.33
   2   6  -9 1393.99   46.80
   2   6  -9 1417.30   48.01
   2  -6  -9 1247.47   46.88
   2   6  -8  108.74    7.23
   2   6  -8   97.65    6.28
   2  -6  -8   99.11    6.49
   2  -6  -8   92.84    6.39
   2   6  -7 1364.45   47.79
   2   6  -7 1467.84   49.07
   2  -6  -7 1394.01   47.96
   2   6  -6  160.52    8.96
   2  -6  -6  152.01    8.18
   2   6  -6  157.52    8.41
   2  -6  -6  141.43    7.53
   2  -6  -5  109.05    6.48
   2  -6  -5   99.08    5.85
  -2   6   5  109.41    6.71
   2   6  -5  105.71    6.69
   2   6  -5  115.96    7.12
   2  -6  -4   61.92    4.57
  -2  -6   4   68.67    5.10
   2   6  -4   61.81    4.98
  -2   6   4   72.69    5.13
   2  -6  -3  382.92   14.73
   2   6  -3  349.68   15.36
  -2  -6   3  362.31   15.11
  -2   6   3  339.98   14.97
  -2   6   2   59.70    4.32
   2   6  -2   51.88    4.62
   2   6  -2   58.72    4.31
  -2   6   1 1088.57   36.31
   2   6  -1  991.11   38.12
  -2  -6   1 1084.19   36.58
   2   6  -1 1037.88   37.09
   2   6  -1 1025.49   35.98
  -2   6   0 1299.39   43.08
   2   6   0 1227.83   44.92
  -2  -6   0 1261.78   43.16
   2   6   0 1262.52   43.84
   2   6   0 1256.27   42.88
  -2   6  -1  322.98   13.59
   2   6   1  318.31   15.21
  -2  -6  -1  317.09   13.50
   2   6   1  314.61   14.01
   2   6   1  308.40   13.41
  -2   6  -2 1620.69   54.11
  -2  -6  -2 1679.24   54.10
   2   6   2 1597.98   56.17
   2   6   2 1634.58   54.57
   2   6   2 1553.09   53.97
  -2  -6  -3  284.94   12.36
   2   6   3  271.59   13.88
  -2   6  -3  290.26   12.49
  -2   6  -3  263.13   12.27
   2   6   3  279.41   12.68
  -2  -6  -4  149.47    8.16
   2   6   4  158.14    9.79
  -2   6  -4  157.33    8.37
  -2   6  -4  160.75    8.49
   2   6   4  165.57    8.96
   2   6   5  220.55   12.08
  -2   6  -5  214.42   10.23
  -2   6  -5  200.83   10.25
   2   6   5  214.44   11.12
  -2   6  -6  716.89   26.73
   2   6   6  717.45   28.02
   2   6   7   43.88    5.19
  -2   6  -7   57.88    4.64
   2   6   8   56.22    5.98
  -2   6  -8   64.95    5.08
   2   6   8   68.09    6.63
   2  -6   8   66.98    5.24
  -2   6  -9  339.23   16.16
   2   6   9  313.83   17.16
  -2   6  -9  354.02   15.23
   2   6   9  326.56   17.46
  -2   6 -10    4.51    1.64
   2   6  10    3.39    1.75
   2   6  10    1.69    1.46
   2  -6  10    2.86    1.30
  -2   6 -11    2.40    1.30
   2   6  11    4.03    2.19
   2   6  11    2.61    1.64
  -2  -6 -11    4.04    1.55
   2  -6  11    2.74    1.39
   2   6  11    3.02    2.12
  -2   6 -11    4.67    2.32
  -2   6 -12  223.66   13.35
   2   6  12  236.62   14.65
   2   6  12  251.59   14.11
  -2   6 -12  283.14   15.34
  -2  -6 -12  274.66   13.50
  -2   6 -12  259.63   13.30
   2   6  12  263.92   15.26
   2  -6  12  262.51   13.45
   2  -6  13  172.05   10.91
   2   6  13  213.08   13.25
  -2   6 -13  225.46   13.37
  -2  -6 -13  189.52   11.01
  -2   6 -13  168.97   11.34
   2   6  13  182.32   12.43
   2   6  13  177.25   11.49
  -2   6 -13  215.99   12.68
  -2   6 -13  203.26   11.18
   2  -6  14   26.69    4.05
   2   6  14   24.98    4.46
  -2   6 -14   25.51    4.35
  -2   6 -14   25.20    4.06
   2   6  14   29.87    4.66
  -2   6 -14   21.65    3.91
  -2   6 -14   28.08    3.84
  -2  -6 -14   23.74    3.60
   2  -6  15   58.43    6.03
   2   6  15   59.63    6.88
  -2   6 -15   51.29    6.40
  -2  -6 -15   59.84    5.72
  -2  -6 -16   31.15    4.15
  -2   6 -16   29.86    4.83
   2  -6  16   29.65    4.38
   2   6  17    8.13    3.33
  -2  -6 -17    8.72    2.30
   2  -6  17    7.61    2.69
   2   6  17    7.84    2.97
  -2   6 -17    6.64    2.56
  -2   6 -18   21.67    4.11
  -2  -6 -18   24.15    3.58
   2   6  18   19.63    4.35
  -2   6 -18   35.09    4.07
   2   6  18   35.48    4.90
   2  -6  18   28.13    4.31
  -2   6 -19  481.64   22.87
  -2  -6 -19  463.73   20.28
   2   6  19  462.86   22.06
  -2   6 -19  482.84   19.88
   2  -6  19  494.32   21.29
  -2   6 -20    2.89    1.96
   2   6  20    7.40    2.59
  -2  -6 -20    1.90    1.38
   2  -6  20    0.37    1.59
  -2   6 -20    3.03    1.53
   2   6  21   12.94    2.82
  -2  -6 -21   15.00    2.56
   2  -6  21   11.23    2.63
  -2   6 -21    9.29    2.00
   2   6  22   11.52    2.50
  -2  -6 -22    8.56    1.91
  -2   6 -22   16.31    2.30
   2  -6  22   12.64    2.46
  -2  -6 -23  345.57   14.17
  -2   6 -23  361.81   13.81
   2  -6  23  359.99   14.85
   2   6  23  327.01   14.77
  -2  -6 -24   79.10    4.62
  -2   6 -24   85.22    4.46
   2   6  24   69.51    4.79
   2  -7 -24   58.94    3.97
   2   7 -24   67.83    4.27
   2   7 -24   63.80    4.05
   2  -7 -23    1.70    0.98
   2   7 -23    2.20    1.00
   2  -7 -22   18.69    2.65
   2  -7 -22   22.22    2.59
   2   7 -22   19.94    2.77
   2  -7 -21   94.30    6.76
   2  -7 -21   95.08    6.12
   2   7 -21   98.46    6.80
   2  -7 -20    2.48    1.39
   2   7 -20    4.58    1.70
   2  -7 -20    5.10    1.65
   2   7 -20    4.37    1.71
   2  -7 -19   69.76    6.35
   2   7 -19   80.62    6.35
   2  -7 -19   82.76    6.03
   2   7 -19   86.27    6.71
   2  -7 -18    7.08    2.08
   2   7 -18    5.32    1.98
   2  -7 -18    9.86    2.23
   2   7 -18    6.93    2.18
   2   7 -17  534.02   24.38
   2  -7 -17  557.64   24.55
   2   7 -17  558.04   23.82
   2  -7 -17  594.25   23.23
   2   7 -17  605.40   24.57
   2   7 -16  153.35   10.42
   2  -7 -16  155.29   10.37
   2   7 -16  151.69    9.88
   2  -7 -16  162.15    9.27
   2   7 -16  143.72    9.81
   2  -7 -15   53.26    5.69
   2   7 -15   49.95    5.67
   2   7 -15   58.31    5.90
   2  -7 -15   59.48    5.28
   2   7 -15   48.01    4.97
   2   7 -15   52.78    5.52
   2   7 -14   69.54    6.63
   2  -7 -14   74.80    6.77
   2   7 -14   65.99    5.89
   2   7 -14   62.44    6.08
   2  -7 -14   68.52    6.33
   2   7 -14   75.77    6.75
   2  -7 -14   75.77    5.93
   2  -7 -13   23.39    3.71
   2   7 -13   28.19    3.99
   2   7 -13   29.03    3.85
   2  -7 -13   30.20    3.87
   2  -7 -13   23.08    3.76
   2   7 -13   29.67    4.03
   2   7 -13   24.97    3.87
   2   7 -13   23.36    3.64
   2  -7 -13   31.82    3.93
   2  -7 -12  101.77    7.92
   2   7 -12  117.09    8.24
   2   7 -12  111.16    8.16
   2  -7 -12  118.40    7.85
   2  -7 -12  100.70    7.72
   2   7 -12  108.21    7.60
   2   7 -12  103.15    7.86
   2   7 -12   95.54    7.61
   2  -7 -12   99.11    7.24
   2  -7 -11   32.72    3.90
   2  -7 -11   28.60    3.96
   2   7 -11   33.35    4.23
   2   7 -11   34.43    4.28
   2   7 -11   35.44    4.34
   2  -7 -11   26.99    3.58
   2  -7 -11   30.90    4.03
   2   7 -11   27.07    3.71
   2   7 -11   33.43    3.95
   2  -7 -11   31.76    3.82
   2   7 -11   42.75    4.76
   2  -7 -11   28.61    3.69
   2  -7 -10  260.53   12.14
   2   7 -10  220.09   12.18
   2   7 -10  234.36   12.40
   2   7 -10  245.85   12.33
   2  -7 -10  221.31   12.22
   2  -7 -10  224.72   11.69
   2  -7 -10  208.46   11.97
   2   7 -10  214.53   11.82
   2   7 -10  220.34   11.65
   2  -7 -10  207.70   11.30
   2   7 -10  220.51   11.86
   2  -7 -10  226.45   11.57
   2  -7  -9  355.76   15.48
   2  -7  -9  337.61   16.09
   2   7  -9  353.60   16.35
   2   7  -9  354.29   15.85
   2   7  -9  358.80   16.46
   2  -7  -9  352.57   15.59
   2  -7  -9  335.24   15.32
   2   7  -9  311.97   15.52
   2   7  -9  355.23   15.77
   2   7  -9  336.92   14.93
   2  -7  -9  335.74   15.29
   2  -7  -8  399.19   16.88
   2  -7  -8  381.65   16.13
   2   7  -8  455.98   18.40
   2  -7  -8  381.61   17.47
   2   7  -8  396.96   17.11
   2  -7  -8  383.50   16.88
   2   7  -8  441.84   17.62
   2   7  -8  374.66   17.21
   2  -7  -8  362.76   16.60
   2   7  -8  392.15   16.70
   2  -7  -8  383.92   16.65
   2  -7  -7  113.38    7.01
   2  -7  -7  109.45    6.52
   2  -7  -7  104.51    7.28
   2   7  -7  115.03    7.18
   2   7  -7  102.56    7.36
   2  -7  -7  115.75    7.13
   2   7  -7   96.72    7.07
   2   7  -7  108.74    7.17
   2   7  -7   96.70    7.15
   2   7  -7  110.20    7.04
   2  -7  -7  102.79    6.67
   2  -7  -6   10.68    2.10
   2  -7  -6   11.98    2.04
   2   7  -6   14.65    2.50
   2   7  -6   14.39    2.56
   2   7  -5  323.88   14.99
   2  -7  -5  313.29   13.98
   2  -7  -5  315.41   13.48
  -2   7   5  325.55   14.70
   2   7  -5  334.06   14.79
   2  -7  -4  201.12    9.73
   2  -7  -4  187.10    9.15
   2   7  -4  188.97   10.27
  -2   7   4  199.20   10.37
   2  -7  -3  346.47   14.09
   2   7  -3  317.00   14.92
  -2   7   3  325.88   14.85
   2   7  -3  329.86   13.89
  -2   7   2 1804.94   59.71
   2   7  -2 1666.57   58.18
   2   7  -2 1733.56   59.89
  -2   7   2 1862.70   58.86
  -2   7   1   93.12    6.35
   2   7  -1   67.68    5.12
   2   7  -1   74.94    6.73
   2   7  -1   84.90    6.39
  -2   7   1   99.52    6.02
  -2   7   0  159.67    8.85
   2   7   0  137.66    7.84
   2   7   0  134.45    9.46
   2   7   0  159.35    9.23
  -2   7   0  153.59    8.32
  -2   7  -1  250.99   12.07
   2   7   1  240.97   11.51
   2   7   1  240.07   13.37
   2   7   1  255.78   12.50
  -2   7  -1  252.50   11.79
  -2   7  -2  313.29   13.91
   2   7   2  282.55   13.33
   2   7   2  281.88   15.08
   2   7   2  319.82   14.43
  -2   7  -2  303.04   13.55
   2   7   3 2086.81   73.22
   2   7   3 2112.78   71.16
  -2   7  -3 2187.30   71.03
  -2   7  -3 2146.33   71.06
   2   7   4  999.69   37.54
   2   7   4  909.58   35.31
  -2   7  -4 1002.19   35.20
  -2   7  -4 1006.03   35.32
   2   7   5   51.74    5.68
   2   7   5   54.53    5.19
  -2   7  -5   57.53    4.84
  -2   7  -5   58.66    4.92
   2   7   6  257.40   14.12
  -2   7  -6  254.14   12.26
   2   7   6  250.27   13.25
   2   7   7   54.02    6.16
  -2   7  -7   46.82    4.48
  -2   7  -7   48.63    4.52
   2   7   7   40.69    5.31
   2   7   7   48.51    5.33
  -2   7  -8  308.34   14.31
  -2   7  -8  299.90   13.86
   2   7   8  298.18   16.46
   2  -7   8  323.81   14.04
   2   7   8  317.35   16.59
  -2   7  -9  342.08   15.29
   2   7   9  352.72   18.31
   2  -7   9  345.86   15.39
   2   7   9  289.93   17.02
  -2   7  -9  337.51   15.71
   2  -7  10   16.06    2.80
  -2  -7 -10   17.74    2.45
  -2   7 -10   10.48    2.58
   2   7  10   14.90    3.55
   2  -7  11    4.89    1.82
   2   7  11    3.83    2.37
  -2   7 -11    1.33    1.27
   2   7  11    3.29    1.79
   2   7  11    5.71    2.31
  -2   7 -11    3.80    2.02
  -2   7 -12  253.56   15.04
   2   7  12  255.67   16.04
   2   7  12  274.29   15.53
  -2   7 -12  335.86   17.18
  -2  -7 -12  298.48   14.45
   2   7  12  315.74   17.29
   2  -7  12  302.38   14.77
  -2   7 -12  294.43   14.77
  -2   7 -13  107.62    8.84
   2   7  13  110.45    9.70
   2   7  13  120.15    9.34
   2   7  13  125.32   10.23
   2  -7  13  126.01    8.64
  -2   7 -13  116.31    8.38
  -2   7 -13  129.47   10.04
  -2  -7 -13  116.44    8.11
  -2   7 -14  155.34   11.43
  -2  -7 -14  144.44    9.45
   2   7  14  161.69   11.66
   2  -7  14  147.20    9.79
  -2   7 -14  163.67   11.27
  -2   7 -15   50.74    6.23
  -2  -7 -15   37.57    4.51
   2   7  15   36.54    5.67
   2  -7  15   40.83    4.99
  -2   7 -16   42.46    5.77
  -2  -7 -16   35.86    4.39
   2   7  16   37.87    5.58
   2  -7  16   36.91    4.83
  -2  -7 -17   10.21    2.43
   2  -7  17   11.32    2.93
   2   7  17   12.55    3.59
  -2   7 -17    9.33    2.93
  -2   7 -18   38.15    5.37
  -2  -7 -18   40.59    4.35
  -2  -7 -18   34.50    4.19
  -2   7 -18   43.10    4.48
   2   7  18   40.89    5.41
   2  -7  18   35.09    4.63
  -2   7 -19   11.96    3.08
  -2  -7 -19    8.79    2.15
  -2   7 -19   14.36    2.61
   2  -7  19   10.65    2.69
   2   7  19   11.41    2.78
  -2   7 -20   46.97    5.55
   2   7  20   36.95    4.73
  -2  -7 -20   53.61    4.75
  -2   7 -20   46.15    4.31
   2  -7  20   44.07    4.81
   2   7  21    7.93    2.26
  -2  -7 -21   12.31    2.17
   2  -7  21    8.96    2.22
  -2   7 -21   11.41    2.12
   2   7  22    4.62    1.70
  -2   7 -22    6.71    1.49
  -2  -7 -22    2.24    1.04
  -2  -7 -23  222.21    9.70
   2   7  23  205.91    9.89
  -2   7 -23  219.96    9.36
  -2  -7 -24   36.95    2.80
   2  -8 -23   39.81    3.31
   2   8 -23   44.77    3.39
   2   8 -23   45.47    3.61
   2  -8 -22   -0.68    0.78
   2  -8 -22    0.55    0.85
   2   8 -22    0.96    0.90
   2  -8 -21  179.00    9.65
   2  -8 -21  184.00    9.02
   2   8 -21  189.60    9.88
   2  -8 -20   56.88    5.16
   2  -8 -20   59.35    4.73
   2   8 -20   53.93    5.01
   2  -8 -19    6.08    1.87
   2   8 -19    5.37    1.72
   2  -8 -19    3.86    1.59
   2   8 -19    6.62    1.90
   2  -8 -18    5.84    1.99
   2   8 -18    6.63    1.91
   2  -8 -18    5.33    1.71
   2   8 -18    5.59    2.03
   2  -8 -17   29.20    4.04
   2   8 -17   21.30    3.83
   2  -8 -17   28.60    3.53
   2   8 -17   24.08    3.62
   2   8 -17   24.63    3.90
   2   8 -16   10.77    2.91
   2  -8 -16    9.76    2.60
   2  -8 -16   17.24    2.95
   2   8 -16   12.93    2.83
   2   8 -16   20.96    3.41
   2   8 -16   13.36    2.62
   2   8 -15    9.03    2.56
   2  -8 -15    9.02    2.39
   2  -8 -15    9.01    2.17
   2   8 -15    8.25    2.39
   2   8 -15    6.14    2.15
   2   8 -15    9.42    2.27
   2   8 -14   88.83    7.04
   2   8 -14   93.67    7.50
   2   8 -14   92.81    7.42
   2   8 -14  103.77    8.14
   2  -8 -14   80.37    7.24
   2  -8 -13   42.42    5.01
   2   8 -13   40.00    4.80
   2   8 -13   48.07    5.40
   2  -8 -13   35.52    4.40
   2   8 -13   40.02    4.86
   2   8 -13   40.87    4.66
   2   8 -13   36.40    4.63
   2  -8 -13   53.53    5.14
   2  -8 -12   70.73    6.64
   2   8 -12   84.05    7.07
   2   8 -12   74.03    6.73
   2   8 -12   91.06    7.32
   2  -8 -12   78.12    6.46
   2   8 -12   84.27    6.79
   2   8 -12   75.58    6.61
   2  -8 -12   93.40    6.83
   2   8 -11    5.50    1.87
   2  -8 -11    7.12    2.16
   2   8 -11    8.49    2.29
   2  -8 -11    6.65    1.91
   2   8 -11    5.94    2.02
   2   8 -11    8.71    2.17
   2  -8 -11    5.99    1.96
   2  -8 -11    6.39    1.94
   2  -8 -10  123.01    8.58
   2   8 -10  137.55    9.12
   2   8 -10  121.87    8.51
   2   8 -10  139.58    9.18
   2  -8 -10  130.71    8.39
   2   8 -10  121.60    8.36
   2  -8 -10  135.36    8.35
   2  -8 -10  119.93    7.99
   2  -8  -9  869.93   34.32
   2   8  -9  947.14   34.52
   2   8  -9  989.42   35.34
   2  -8  -9  887.04   33.74
   2   8  -9  873.66   34.20
   2  -8  -9  952.88   33.87
   2  -8  -9  887.18   33.53
   2  -8  -8    1.78    1.16
   2   8  -8    7.18    2.01
   2  -8  -8    3.52    1.71
   2   8  -8    1.31    1.18
   2  -8  -8    3.49    1.46
   2  -8  -8    1.62    0.93
   2   8  -8    3.15    1.42
   2   8  -8    1.83    1.25
   2   8  -8    3.65    1.36
   2  -8  -8    1.77    1.28
   2  -8  -7    5.12    1.53
   2   8  -7    8.88    2.21
   2  -8  -7    9.47    2.21
   2   8  -7    7.44    2.03
   2  -8  -7    6.69    1.76
   2  -8  -7    7.55    1.78
   2   8  -7    9.49    2.25
   2  -8  -7    6.68    1.80
   2   8  -7    6.59    1.93
   2   8  -7    6.87    1.77
   2  -8  -7    8.16    1.87
   2  -8  -6   19.53    2.76
   2  -8  -6   22.46    2.80
   2   8  -6   18.07    3.09
   2  -8  -6   17.26    2.97
   2   8  -6   20.13    2.95
   2  -8  -6   20.11    2.89
   2   8  -6   20.72    3.23
   2  -8  -6   16.65    2.64
   2   8  -6   15.40    2.73
   2  -8  -6   18.08    2.73
  -2   8   5  617.29   25.25
   2  -8  -5  631.75   23.57
   2  -8  -5  608.35   23.82
   2  -8  -5  628.53   24.51
   2  -8  -5  612.51   24.58
   2  -8  -5  640.95   24.19
   2   8  -5  597.29   25.10
   2   8  -5  615.85   25.01
   2  -8  -5  649.56   23.97
   2  -8  -5  628.19   23.93
   2  -8  -4    6.59    1.72
   2  -8  -4    2.84    1.21
   2   8  -4    5.12    1.82
   2  -8  -4    3.34    1.34
  -2   8   4    5.70    2.12
   2  -8  -3 1390.64   45.47
   2   8  -3 1321.62   47.02
  -2   8   3 1327.35   47.11
   2   8  -3 1248.81   44.83
  -2   8   2  190.25   10.85
   2   8  -2  185.85    9.59
   2   8  -2  198.37   11.29
  -2   8   2  198.68   10.07
  -2   8   1 1465.79   49.88
   2   8  -1 1400.05   47.96
   2   8  -1 1479.36   50.26
  -2   8   1 1475.35   48.66
  -2   8   0  320.28   15.01
   2   8   0  291.16   13.43
   2   8   0  332.67   15.41
  -2   8   0  315.95   14.14
  -2   8  -1  459.26   19.31
   2   8   1  413.65   17.93
   2   8   1  475.06   19.92
  -2   8  -1  465.24   18.69
  -2   8  -2  332.68   15.39
   2   8   2  296.65   14.28
   2   8   2  290.15   16.29
   2   8   2  348.26   15.83
  -2   8  -2  336.23   14.94
   2   8   3    5.20    2.12
  -2   8  -3    4.79    1.79
  -2   8  -3    4.36    1.63
   2   8   4    1.90    1.46
   2   8   4    0.95    1.71
  -2   8  -4    0.68    1.23
   2  -8   4    4.43    1.41
  -2   8  -4    1.91    1.29
   2   8   4    3.79    1.59
  -2   8  -5 2001.71   66.83
   2   8   5 1988.05   70.03
  -2   8  -5 1984.75   67.69
   2   8   5 2014.12   70.53
  -2   8  -5 2129.48   67.46
   2   8   5 1843.85   67.63
  -2   8  -6   21.09    3.12
   2   8   6   24.50    4.06
   2   8   6   20.32    4.12
  -2   8  -6   16.74    2.83
   2   8   6   21.31    3.58
  -2   8  -7  297.16   14.37
   2   8   7  319.06   16.71
  -2   8  -7  287.24   14.21
   2   8   7  282.91   16.44
   2   8   7  297.31   15.80
   2   8   7  305.72   16.93
   2   8   8  118.06    9.79
  -2   8  -8  113.58    7.81
   2   8   8  119.67    9.91
  -2   8  -8  118.87    8.08
   2   8   9  101.52    9.02
  -2   8  -9  104.26    7.27
   2   8   9  104.07    9.30
  -2   8  -9   83.42    6.83
   2   8  10  111.20    9.89
   2  -8  10  124.43    8.07
   2   8  10   93.33    9.08
   2  -8  11   29.13    3.91
   2   8  11   31.01    5.15
  -2   8 -11   36.37    4.67
  -2  -8 -11   31.34    3.52
  -2   8 -11   20.77    3.80
   2   8  11   22.53    4.40
  -2   8 -12  117.08    9.62
  -2   8 -12   86.78    8.06
   2   8  12  104.48    9.50
   2   8  12   88.23    8.29
   2   8  12  126.50   10.29
   2  -8  12   99.16    7.56
  -2   8 -12  120.81    8.45
  -2  -8 -13    8.56    2.16
   2   8  13    7.09    3.15
   2  -8  13    5.00    2.09
  -2   8 -13    4.49    2.44
  -2   8 -14  392.85   20.02
  -2  -8 -14  334.45   16.66
   2   8  14  400.36   20.38
   2  -8  14  371.21   17.52
  -2  -8 -15   13.40    2.73
   2  -8  15   16.62    3.24
   2   8  15   17.00    4.24
  -2   8 -15   10.17    3.15
  -2  -8 -16    2.50    1.34
   2  -8  16    3.92    1.95
   2   8  16    7.55    3.26
  -2   8 -16    3.89    2.00
  -2   8 -17   40.85    5.63
  -2  -8 -17   44.05    4.62
   2   8  17   47.52    6.00
   2  -8  17   36.94    4.58
  -2   8 -17   52.80    4.99
  -2  -8 -18   94.36    6.83
  -2   8 -18   90.49    8.22
  -2  -8 -18   85.56    6.56
  -2   8 -18  106.24    7.02
   2   8  18   83.50    7.67
   2  -8  18   98.10    7.28
  -2  -8 -19   28.66    3.49
  -2  -8 -19   31.25    3.69
  -2   8 -19   30.47    3.55
   2   8  19   30.36    4.23
   2  -8  19   32.88    4.11
  -2   8 -19   29.66    4.46
  -2  -8 -20    1.62    1.14
  -2   8 -20    0.74    1.14
   2   8  20    0.99    1.39
  -2   8 -20    2.54    1.65
  -2  -8 -21   15.34    2.35
  -2   8 -21   18.51    2.49
  -2   8 -22    0.72    0.81
  -2  -8 -22    0.40    0.74
  -2   8 -23   21.53    2.16
  -2  -8 -23   24.02    2.33
   2   9 -23   74.63    4.49
  -2   9  23   65.56    4.75
   2  -9 -22    9.02    1.49
   2   9 -22    9.33    1.71
   2  -9 -21   49.96    4.18
   2  -9 -21   48.06    3.81
   2   9 -21   52.35    4.41
   2  -9 -20    8.34    1.85
   2  -9 -20    4.07    1.48
   2   9 -20    8.50    1.97
   2  -9 -19   42.68    4.44
   2  -9 -19   44.83    4.09
   2   9 -19   39.45    4.33
   2  -9 -18  104.66    7.43
   2  -9 -18   85.50    6.37
   2   9 -18   93.14    6.64
   2  -9 -18   94.00    6.46
   2   9 -18  104.74    7.44
   2   9 -17  219.42   13.11
   2  -9 -17  237.10   12.38
   2  -9 -17  243.31   12.98
   2   9 -17  241.79   12.33
   2  -9 -17  250.90   12.10
   2   9 -17  244.44   13.05
   2  -9 -16    7.60    2.13
   2   9 -16    4.87    2.05
   2  -9 -16    4.42    1.80
   2  -9 -16    7.78    2.04
   2   9 -16    7.73    2.17
   2   9 -16    5.14    2.02
   2   9 -16    6.97    1.97
   2   9 -15   56.98    6.11
   2  -9 -15   53.49    5.66
   2   9 -15   59.00    5.56
   2   9 -15   61.51    6.00
   2   9 -15   60.42    5.64
   2  -9 -15   56.16    5.22
   2   9 -14   18.63    3.43
   2   9 -14   20.20    3.32
   2   9 -14   17.72    3.59
   2  -9 -14   13.73    2.90
   2   9 -14   17.90    3.13
   2   9 -13    2.08    1.36
   2   9 -13    0.76    1.17
   2  -9 -13    1.66    1.27
   2   9 -13    1.78    1.37
   2  -9 -13    4.92    1.91
   2   9 -12    3.33    1.75
   2   9 -12    1.91    1.55
   2  -9 -12    5.56    2.10
   2   9 -12    2.14    1.32
   2  -9 -12    3.27    1.78
   2   9 -12    1.30    1.41
   2   9 -11   16.57    3.52
   2  -9 -11   22.03    3.52
   2   9 -11   23.37    3.86
   2  -9 -11   21.89    3.31
   2   9 -11   22.68    3.88
   2   9 -11   24.07    3.79
   2  -9 -11   25.78    3.56
   2  -9 -11   21.99    3.39
   2   9 -10    1.68    1.37
   2   9 -10   -0.40    1.05
   2  -9 -10   -0.39    1.04
   2  -9 -10    3.23    1.51
   2   9 -10    1.63    1.40
   2   9 -10    0.38    1.17
   2  -9 -10   -0.33    1.19
   2  -9 -10    0.68    1.16
   2   9  -9   19.45    3.36
   2   9  -9   20.21    3.25
   2  -9  -9   12.87    2.76
   2  -9  -9   15.36    2.79
   2   9  -9   11.38    2.57
   2  -9  -9   11.16    2.41
   2  -9  -9   15.01    2.71
   2  -9  -8  337.96   15.12
   2  -9  -8  314.14   14.62
   2  -9  -8  310.71   15.53
   2   9  -8  340.43   15.84
   2   9  -8  352.23   16.62
   2  -9  -8  333.18   15.47
   2   9  -8  322.70   16.07
   2   9  -8  309.95   15.68
   2   9  -8  325.27   15.26
   2  -9  -8  319.40   14.99
   2  -9  -7  468.48   19.15
   2  -9  -7  450.71   18.79
   2   9  -7  478.76   19.88
   2   9  -7  492.15   20.93
   2  -9  -7  424.57   19.57
   2  -9  -7  439.32   19.32
   2   9  -7  461.58   20.56
   2   9  -7  443.10   19.69
   2  -9  -7  450.47   19.11
   2  -9  -6  211.54   10.69
   2  -9  -6  200.76   10.38
   2  -9  -6  196.08   11.06
   2  -9  -6  205.14   11.25
   2   9  -6  209.95   11.17
   2  -9  -6  206.93   10.94
   2   9  -6  208.37   12.00
   2   9  -6  196.30   11.22
   2  -9  -6  196.85   10.53
  -2   9   5   87.68    7.30
   2  -9  -5   90.42    6.14
   2  -9  -5   83.57    6.43
   2  -9  -5   74.35    6.24
   2  -9  -5   83.44    6.19
   2   9  -5   86.00    7.09
   2   9  -5   82.32    6.91
   2  -9  -5   87.28    6.19
   2  -9  -5   87.18    6.23
   2  -9  -4    8.18    1.95
   2  -9  -4    2.92    1.42
   2  -9  -4   10.82    2.33
   2  -9  -4   10.70    2.14
   2  -9  -4   11.39    2.08
   2   9  -4    6.28    2.05
   2   9  -4    4.59    2.09
   2  -9  -4    6.19    1.84
   2   9  -4    8.23    2.38
  -2   9   4    6.31    2.34
   2   9  -3  160.31    8.70
   2  -9  -3  151.65    9.08
   2  -9  -3  154.20    8.81
  -2   9   3  142.85    9.88
   2   9  -3  136.57    9.64
   2  -9  -3  149.99    8.56
   2  -9  -3  176.66    9.12
   2   9  -3  153.21    9.86
   2  -9  -3  146.60    8.40
   2   9  -2 1261.66   43.84
   2  -9  -2 1291.50   44.63
   2   9  -2 1156.14   45.78
   2  -9  -2 1248.75   43.71
  -2   9   2 1284.75   46.45
   2   9  -2 1315.72   46.51
   2  -9  -2 1275.49   43.62
  -2   9   2 1256.76   44.55
   2   9  -1   96.32    6.52
   2  -9  -1   96.80    6.83
   2   9  -1   76.76    7.79
  -2   9   1  100.61    7.02
   2  -9  -1   98.97    6.37
   2   9  -1  108.18    8.10
   2   9  -1   88.60    7.70
  -2   9   1   90.08    7.56
   2  -9  -1   96.73    6.37
   2   9   0  197.23   12.31
   2  -9   0  221.65   10.62
  -2   9   0  228.15   12.63
   2   9   0  189.81   10.47
   2   9   0  186.17   12.91
   2   9   0  215.79   12.47
  -2   9   0  226.70   11.70
   2  -9   0  220.80   10.55
   2   9   1  137.74   10.02
  -2   9  -1  170.83   10.55
   2  -9   1  154.43    8.53
   2   9   1  159.36    9.14
   2   9   1  136.61   10.62
   2   9   1  163.49   10.46
  -2   9  -1  163.98    9.65
   2  -9   1  163.74    8.66
   2   9   2 1328.72   50.50
  -2   9  -2 1419.50   50.45
   2   9   2 1376.92   50.91
   2  -9   2 1404.54   47.84
   2   9   2 1366.25   48.76
   2   9   2 1256.52   51.45
  -2   9  -2 1468.04   49.68
   2  -9   2 1370.55   47.72
  -2   9  -3  913.73   32.36
   2   9   3  809.32   35.03
   2   9   3  840.54   34.79
  -2   9  -3  885.70   33.93
   2  -9   3  910.36   31.66
   2   9   3  841.37   33.94
  -2   9  -3  899.53   33.27
   2  -9   3  848.03   31.42
   2   9   3  831.44   32.52
  -2   9  -4 1591.78   52.94
   2   9   4 1436.02   55.75
   2  -9   4 1591.77   52.03
   2   9   4 1547.66   56.31
  -2   9  -4 1505.54   54.11
   2   9   4 1521.32   54.41
  -2   9  -4 1509.79   53.48
   2  -9   4 1517.30   51.97
   2   9   4 1447.28   53.32
  -2   9  -5    6.63    1.88
   2   9   5    6.89    2.51
   2   9   5    3.86    2.68
  -2   9  -5    4.00    1.85
   2  -9   5    3.05    1.32
  -2   9  -5   12.16    2.50
   2  -9   5    3.76    1.48
   2   9   5    5.66    2.01
  -2   9  -6   22.00    3.35
   2   9   6   16.65    3.54
   2   9   6   20.01    4.33
  -2   9  -6   17.52    3.21
   2  -9   6   20.49    3.04
   2   9   6   12.71    3.02
  -2   9  -7 1092.34   39.83
   2   9   7 1043.50   42.34
  -2   9  -7 1070.28   39.93
   2   9   7 1013.40   42.44
   2  -9   7 1057.43   38.97
   2   9   7 1135.51   41.79
   2   9   7 1152.04   43.78
  -2   9  -8  326.04   15.98
   2   9   8  366.88   19.19
  -2   9  -8  320.41   15.85
   2   9   8  327.74   18.50
   2  -9   8  317.51   15.31
   2   9   8  311.82   17.19
  -2   9  -9  484.25   21.45
   2   9   9  552.22   24.98
  -2   9  -9  486.10   21.28
   2   9   9  553.44   25.15
   2  -9   9  481.16   21.00
   2   9   9  502.45   23.72
  -2   9 -10  310.56   15.69
   2   9  10  280.46   17.53
   2   9  11  266.82   15.91
  -2   9 -11  246.41   13.34
  -2  -9 -11  230.66   11.68
  -2   9 -12  599.21   27.04
   2   9  12  540.89   26.66
  -2   9 -13   40.34    5.78
   2   9  13   35.01    5.68
  -2   9 -14  387.95   20.83
   2   9  14  422.36   21.44
  -2  -9 -15   12.65    2.51
   2   9  15    9.04    3.37
  -2   9 -15    9.54    2.94
  -2   9 -16   90.76    8.41
  -2  -9 -16   80.56    6.38
  -2   9 -16   90.26    6.69
   2   9  16   87.98    8.40
  -2  -9 -17    0.32    1.03
  -2  -9 -17    0.33    1.14
  -2   9 -17   -0.60    1.31
   2   9  17   -0.97    1.97
  -2   9 -17   -0.51    1.58
  -2   9 -18   37.86    5.03
  -2  -9 -18   33.18    3.83
  -2  -9 -18   30.85    3.65
  -2   9 -18   40.27    4.12
   2   9  18   40.79    5.11
  -2  -9 -19    5.95    1.64
  -2  -9 -19    4.01    1.46
  -2   9 -19    7.37    1.90
   2   9  19    4.79    2.01
  -2   9 -19    6.09    2.32
  -2  -9 -20   40.73    3.77
  -2  -9 -20   37.63    3.62
  -2   9 -20   48.93    4.01
   2   9  20   40.47    4.28
  -2   9 -20   45.47    4.97
  -2   9 -21    0.19    0.83
  -2  -9 -21   -0.41    0.67
  -2   9 -22   42.55    3.28
  -2  -9 -22   43.02    3.32
   2  10 -22    2.16    0.92
   2  10 -21    4.92    1.38
   2 -10 -21    6.13    1.34
   2  10 -20   63.15    4.99
   2 -10 -20   60.63    4.35
   2  10 -19   68.35    5.43
   2 -10 -19   56.67    4.53
   2 -10 -19   62.33    4.70
   2  10 -18    8.93    2.14
   2 -10 -18    6.20    1.83
   2 -10 -18   10.95    2.14
   2 -10 -18   10.24    2.08
   2  10 -17   81.32    6.57
   2 -10 -17   81.38    6.23
   2  10 -17   75.12    6.66
   2 -10 -17   79.90    6.38
   2  10 -17   68.99    5.65
   2 -10 -17   87.29    6.06
   2  10 -16   83.71    6.78
   2  10 -16   84.62    6.48
   2 -10 -16   71.95    6.22
   2 -10 -16   87.17    6.77
   2  10 -16   74.25    6.84
   2  10 -16   72.37    5.96
   2 -10 -16   82.49    6.06
   2 -10 -15   46.74    4.52
   2 -10 -15   36.07    4.50
   2  10 -15   45.00    5.30
   2 -10 -15   38.03    4.61
   2  10 -15   43.50    4.70
   2  10 -15   44.54    4.99
   2  10 -14   37.16    4.96
   2 -10 -14   33.61    4.38
   2  10 -14   35.18    4.54
   2  10 -14   33.39    4.21
   2  10 -13  130.96    9.32
   2  10 -13  130.85    9.57
   2 -10 -13  139.50    9.39
   2  10 -13  136.88    9.05
   2 -10 -12    4.44    1.82
   2  10 -12    5.35    2.06
   2 -10 -12    6.42    2.05
   2  10 -12    5.06    1.89
   2  10 -12    3.93    1.81
   2  10 -11   45.75    5.29
   2  10 -11   46.20    5.44
   2 -10 -11   53.02    5.52
   2  10 -11   55.65    5.55
   2 -10 -11   50.66    5.05
   2 -10 -11   52.17    5.33
   2  10 -10  141.00    9.70
   2  10 -10  145.13    9.70
   2  10 -10  145.16    9.94
   2 -10 -10  132.23    9.12
   2 -10 -10  129.86    8.86
   2  10 -10  149.27    9.63
   2 -10 -10  134.53    8.58
   2 -10 -10  141.86    9.05
   2  10  -9   34.38    4.56
   2  10  -9   36.59    4.63
   2 -10  -9   36.69    4.28
   2 -10  -9   38.15    4.60
   2  10  -9   43.10    4.97
   2  10  -9   30.20    4.42
   2 -10  -9   35.87    4.24
   2  10  -8    3.45    1.50
   2 -10  -8    3.77    1.69
   2  10  -8    2.17    1.42
   2 -10  -8    2.76    1.48
   2 -10  -8    2.16    1.24
   2 -10  -8    5.40    1.66
   2  10  -8    3.23    1.58
   2  10  -8    3.80    1.78
   2  10  -8    2.51    1.35
   2 -10  -8    1.66    1.25
   2 -10  -7   98.81    6.92
   2 -10  -7  103.74    7.69
   2 -10  -7   99.32    7.42
   2  10  -7   93.46    7.33
   2 -10  -7  101.86    7.32
   2  10  -7  104.85    8.13
   2  10  -7   98.09    7.47
   2 -10  -7   98.63    7.05
   2 -10  -6  104.50    7.12
   2 -10  -6   96.10    7.42
   2 -10  -6  110.09    7.84
   2  10  -6  112.26    7.88
   2 -10  -6  107.25    7.50
   2  10  -6  112.61    8.55
   2  10  -6  111.64    8.08
   2 -10  -6  114.74    7.50
   2 -10  -5  133.59    8.26
   2  10  -5  131.64    9.25
  -2 -10   5  141.46    9.69
   2 -10  -5  134.56    8.73
   2 -10  -5  138.37    8.74
   2 -10  -5  138.47    8.57
   2  10  -5  123.44    9.15
   2  10  -5  130.38    9.21
   2 -10  -5  145.64    8.42
   2 -10  -4  251.62   12.32
  -2  10   4  246.63   14.30
   2 -10  -4  244.63   12.33
   2  10  -4  256.62   14.01
  -2 -10   4  260.86   14.06
   2 -10  -4  251.81   12.86
   2 -10  -4  213.85   11.99
   2 -10  -4  250.35   12.45
   2  10  -4  251.66   13.87
   2  10  -4  276.51   14.28
   2 -10  -4  245.49   12.07
   2 -10  -3   26.39    3.33
  -2 -10   3   23.79    3.95
   2 -10  -3   23.99    3.49
   2 -10  -3   26.19    3.37
   2  10  -3   26.38    4.14
  -2  10   3   26.84    4.37
   2 -10  -3   24.73    3.27
   2 -10  -3   28.70    3.42
   2  10  -3   24.14    3.92
   2  10  -3   24.95    3.29
   2 -10  -2   87.49    6.24
  -2 -10   2  103.16    7.98
   2 -10  -2   90.06    6.74
   2 -10  -2   91.66    6.45
   2  10  -2   75.41    6.00
   2  10  -2  103.84    8.20
   2  10  -2   85.20    7.71
   2 -10  -2   80.52    6.14
  -2  10   2   91.58    8.07
   2 -10  -1   42.24    4.09
  -2  10   1   30.93    4.07
   2 -10  -1   37.02    3.99
  -2  10   1   36.56    5.18
   2  10  -1   30.12    4.68
  -2 -10   1   37.42    4.85
   2  10  -1   25.52    4.67
   2  10  -1   33.44    4.92
   2  10  -1   29.77    3.68
   2 -10   0  823.70   30.25
  -2  10   0  810.01   31.87
  -2  10   0  835.46   33.61
   2  10   0  781.78   33.21
   2 -10   0  864.66   30.53
  -2 -10   0  876.58   33.08
   2  10   0  714.42   33.84
   2  10   0  830.56   33.58
   2  10   0  800.12   30.67
   2 -10   1  209.59   10.67
  -2  10  -1  214.33   12.08
   2  10   1  194.18   12.67
   2 -10   1  213.99   10.75
  -2  10  -1  221.96   13.13
  -2 -10  -1  210.58   12.32
   2  10   1  169.54   12.82
   2  10   1  254.08   13.72
   2  10   1  189.46   10.86
   2 -10   2  609.64   23.91
  -2  10  -2  632.38   25.78
  -2  10  -2  661.10   27.14
   2  10   2  613.01   26.81
   2 -10   2  619.93   23.90
  -2 -10  -2  666.77   26.52
   2  10   2  519.49   26.83
   2  10   2  673.62   27.25
   2  10   2  559.65   24.44
  -2  10  -3   74.51    6.14
  -2 -10  -3   70.95    6.61
   2  10   3   65.42    7.31
   2  10   3   76.53    7.31
  -2  10  -3   75.98    7.16
   2 -10   3   73.24    5.60
   2  10   3   75.84    7.73
  -2  10  -3   74.42    6.61
   2 -10   3   71.70    5.68
   2  10   3   69.89    6.23
  -2  10  -4  596.54   23.87
  -2 -10  -4  626.72   24.96
   2  10   4  524.27   25.98
  -2  10  -4  554.86   25.02
   2 -10   4  570.42   22.66
   2  10   4  572.98   26.52
   2  10   4  593.69   25.38
  -2  10  -4  572.87   24.50
   2 -10   4  569.81   22.91
   2  10   4  544.61   24.00
  -2  10  -5   75.99    6.57
  -2 -10  -5   91.84    7.32
   2  10   5   92.98    8.61
   2 -10   5   82.05    6.16
   2  10   5   87.47    8.75
  -2  10  -5   89.96    7.39
   2 -10   5   82.24    6.36
   2  10   5   83.67    7.23
  -2  10  -6  735.62   29.06
   2  10   6  677.19   31.21
   2  10   6  820.87   33.27
   2 -10   6  756.61   27.88
  -2  10  -6  741.78   29.67
   2 -10   6  698.61   27.97
   2  10   6  667.99   29.44
  -2  10  -7   36.80    4.53
   2  10   7   26.27    4.62
  -2  10  -7   35.42    4.60
   2 -10   7   26.43    3.68
   2  10   7   25.73    4.36
   2  10   7   39.75    6.10
   2 -10   7   31.77    3.77
  -2  10  -8   26.08    3.99
   2 -10   8   18.97    3.26
   2  10   8   27.95    5.20
  -2  10  -8   32.57    4.42
   2  10   8   24.27    4.31
   2 -10   8   24.72    3.48
   2  10   8   24.33    5.21
  -2  10  -9   11.94    2.77
   2  10   9   11.17    3.77
   2 -10   9   10.29    2.58
   2  10   9   17.23    4.19
   2  10   9   21.13    4.16
  -2  10  -9   18.10    3.48
  -2  10 -10  179.70   11.30
   2  10  10  186.94   13.34
   2 -10  10  176.35   10.83
   2  10  10  216.27   13.65
  -2  10 -10  191.34   11.35
  -2 -10 -10  175.21    9.84
   2  10  10  153.10   12.54
   2 -10  11   30.57    4.28
   2  10  11   30.99    5.54
   2  10  12   64.31    7.64
   2 -10  12   62.21    6.24
  -2  10 -12   73.71    7.91
   2  10  13  115.68   10.16
   2 -10  13  113.54    8.48
  -2  10 -13  115.96    9.92
   2 -10  14    0.41    1.54
   2  10  14   -1.15    2.50
  -2  10 -14    0.57    1.95
  -2  10 -15    7.62    1.94
   2  10  15    7.62    3.02
  -2  10 -15    6.03    2.67
  -2  10 -16  140.56   10.51
  -2 -10 -16  141.40    8.82
  -2  10 -16  131.45    8.08
   2  10  16  132.62   10.21
  -2 -10 -17    1.71    0.93
  -2 -10 -17    1.86    1.26
  -2  10 -17    0.82    1.07
  -2  10 -17    0.48    1.66
   2  10  17    0.90    2.02
  -2  10 -18   89.64    5.96
   2  10  18   94.45    7.48
  -2 -10 -18   78.36    5.73
  -2  10 -18   76.27    7.10
  -2 -10 -18   86.76    6.10
  -2  10 -19  472.02   21.55
  -2 -10 -19  482.95   19.43
  -2 -10 -19  500.58   19.74
  -2  10 -19  526.33   19.58
   2  10  19  536.34   21.38
  -2  10 -20   45.24    4.71
  -2 -10 -20   41.46    3.61
  -2 -10 -20   49.69    3.91
  -2  10 -20   45.01    3.69
   2  10  20   49.95    4.45
   2 -10  20   46.05    3.96
   2 -10  21    4.44    1.19
  -2 -10 -21    3.72    1.08
  -2 -10 -21    2.48    0.89
  -2  10 -21    5.22    1.23
   2  10  21    5.06    1.41
  -2  10 -22    5.26    1.04
  -2 -10 -22    4.36    0.95
   2 -11 -21    9.13    1.39
   2  11 -21   10.44    1.68
   2 -11 -20   99.92    5.46
   2  11 -20   95.49    6.01
   2 -11 -19   41.27    3.46
   2 -11 -19   35.11    3.34
   2  11 -19   40.61    3.98
   2 -11 -18   -0.23    1.11
   2 -11 -18    0.25    0.80
   2  11 -18    1.79    1.17
   2 -11 -17    3.30    1.47
   2 -11 -17    6.05    1.72
   2 -11 -16  263.17   12.35
   2  11 -16  255.37   13.82
   2 -11 -16  244.27   12.80
   2  11 -16  268.15   12.98
   2  11 -16  269.63   13.49
   2 -11 -15    3.51    1.53
   2  11 -15    3.40    1.65
   2  11 -15    3.12    1.51
   2  11 -15    5.11    2.02
   2 -11 -15    5.03    1.87
   2  11 -14  251.02   13.15
   2  11 -14  265.55   13.72
   2  11 -14  254.03   14.09
   2 -11 -14  227.69   12.98
   2  11 -13   12.67    2.76
   2  11 -13    9.20    2.45
   2 -11 -13   13.36    2.87
   2  11 -13   14.41    3.19
   2  11 -12   82.37    7.01
   2  11 -12   82.06    7.14
   2 -11 -12   92.68    7.49
   2  11 -12   85.35    7.48
   2  11 -11  150.93    9.83
   2 -11 -11  152.26    9.48
   2  11 -11  144.40    9.99
   2 -11 -11  155.47   10.17
   2  11 -11  151.99   10.40
   2  11 -10  228.77   12.94
   2 -11 -10  225.86   12.25
   2 -11 -10  220.82   12.51
   2 -11 -10  257.17   13.49
   2  11 -10  222.10   13.02
   2  11 -10  231.89   13.30
   2  11  -9  251.38   13.69
   2  11  -9  244.60   13.49
   2 -11  -9  235.16   13.22
   2  11  -9  255.39   13.74
   2 -11  -9  236.16   12.96
   2 -11  -9  242.99   12.79
   2 -11  -8  195.42   10.71
   2 -11  -8  201.12   11.36
   2 -11  -8  173.77   11.00
   2  11  -8  191.48   11.42
   2 -11  -8  183.33   10.89
   2  11  -8  197.27   11.76
   2  11  -8  193.77   11.84
   2  11  -8  170.12   10.70
   2 -11  -8  204.48   11.10
   2 -11  -7  109.17    7.60
   2 -11  -7  107.61    8.04
   2  11  -7  118.23    8.42
   2 -11  -7  123.19    8.39
   2 -11  -7  108.42    7.89
   2  11  -7  116.08    8.85
   2  11  -7  111.30    8.31
   2 -11  -7  137.87    8.45
   2 -11  -6   58.53    5.35
   2 -11  -6   63.24    5.82
   2  11  -6   66.52    6.13
   2 -11  -6   69.94    6.13
   2 -11  -6   72.50    6.12
   2  11  -6   74.91    6.93
   2  11  -6   64.98    6.32
   2 -11  -6   66.43    5.72
   2 -11  -5    7.82    2.07
   2  11  -5    4.85    1.95
   2 -11  -5    6.56    2.10
   2 -11  -5    8.79    2.20
   2 -11  -5    2.47    1.34
   2 -11  -5    7.13    1.90
   2  11  -5    5.22    1.96
   2  11  -5    6.54    2.23
   2 -11  -4  130.09    8.48
   2 -11  -4  130.77    8.39
  -2 -11   4  144.13    9.99
   2 -11  -4  144.34    9.13
   2  11  -4  132.82    9.84
   2 -11  -4  130.68    8.59
   2  11  -4  153.15   10.25
   2 -11  -4  146.50    8.71
  -2 -11   3  746.72   29.85
   2 -11  -3  697.18   27.88
   2 -11  -3  705.10   27.50
   2 -11  -3  677.77   27.07
   2 -11  -3  701.37   27.24
   2  11  -3  746.03   30.04
   2 -11  -3  700.82   27.36
   2  11  -3  699.75   29.88
   2 -11  -2   48.36    4.83
   2  11  -2   64.26    6.84
  -2 -11   2   64.72    6.47
   2 -11  -2   52.16    4.98
   2 -11  -2   54.14    4.96
   2  11  -2   54.45    6.20
   2 -11  -2   48.95    4.73
  -2  11   1   10.01    2.49
   2 -11  -1    9.53    2.15
   2 -11  -1    5.26    1.73
   2  11  -1    6.81    2.85
  -2 -11   1   11.84    2.97
   2  11  -1    7.06    2.80
   2  11  -1    7.04    2.57
   2  11  -1    9.32    2.15
  -2  11   0    1.72    1.40
   2 -11   0    1.84    1.29
   2  11   0    2.65    1.99
   2 -11   0   -0.31    1.25
  -2 -11   0    6.35    2.51
   2  11   0   -0.63    1.18
   2  11   0    3.07    1.92
   2  11   0    1.03    1.18
   2 -11   1  142.49    8.56
  -2  11  -1  131.08    9.52
   2  11   1  146.63   10.82
   2 -11   1  134.74    8.34
  -2 -11  -1  173.41   10.76
   2  11   1  105.52   10.08
   2  11   1  159.97   10.99
   2  11   1  131.50    8.72
  -2 -11  -2  357.83   16.96
   2  11   2  275.84   17.50
   2  11   2  333.50   17.60
   2 -11   2  328.43   14.69
   2 -11   2  325.19   14.83
  -2  11  -2  301.11   16.15
   2  11   2  280.91   14.89
  -2  11  -3  410.78   18.50
  -2 -11  -3  435.26   19.58
   2  11   3  338.80   20.18
   2  11   3  420.82   20.27
   2  11   3  401.10   20.49
   2 -11   3  407.21   17.37
   2 -11   3  380.75   17.29
  -2  11  -3  428.04   19.74
   2  11   3  360.20   17.93
  -2  11  -4   78.19    6.60
  -2 -11  -4   74.29    6.76
   2  11   4   62.35    7.29
   2  11   4   67.11    6.94
   2 -11   4   66.76    5.56
   2  11   4   66.92    7.66
   2 -11   4   65.27    5.65
  -2  11  -4   71.91    6.88
   2  11   4   58.87    6.06
  -2  11  -5   53.54    5.66
   2  11   5   54.83    6.89
   2  11   5   58.87    6.42
   2 -11   5   58.42    5.20
   2  11   5   72.49    8.07
   2 -11   5   58.29    5.44
  -2  11  -5   63.85    6.48
   2  11   5   64.51    6.47
  -2  11  -6  137.96    9.60
   2  11   6  139.75   11.28
   2 -11   6  149.26    8.87
   2  11   6  164.26   12.33
   2 -11   6  137.58    8.94
  -2  11  -6  146.69   10.21
   2  11   6  128.89    9.90
  -2  11  -7  446.30   20.38
   2  11   7  419.15   22.24
   2 -11   7  451.03   19.50
  -2  11  -7  422.33   20.50
   2  11   7  410.12   20.81
   2 -11   7  429.25   18.79
   2  11   7  466.34   23.36
  -2  11  -8   11.03    2.78
  -2  11  -8   11.02    2.71
   2 -11   8   14.85    2.89
   2  11   8   15.32    4.06
   2  11   8   10.69    3.04
   2 -11   8   15.21    2.82
   2  11   8   17.24    4.71
   2 -11   9  151.99    9.26
   2  11   9  142.45   11.77
   2  11   9  147.71   11.71
   2 -11   9  139.00    9.37
  -2  11  -9  141.79    9.98
   2 -11  10  264.27   13.40
   2  11  10  283.84   16.93
   2 -11  10  262.70   13.94
  -2  11 -10  254.21   14.41
   2 -11  11   19.98    3.52
   2  11  11   30.45    5.41
   2 -11  11   21.65    3.32
   2 -11  12   28.56    4.15
   2  11  12   26.74    5.19
   2 -11  12   31.24    4.01
  -2  11 -13   11.52    3.32
   2 -11  13   12.05    2.84
   2  11  13    7.44    3.12
  -2  11 -14    2.21    1.99
   2 -11  14    0.39    1.46
   2  11  14    4.89    2.83
  -2  11 -15   14.08    3.41
   2 -11  15    7.01    2.14
   2  11  15    7.56    3.06
  -2  11 -16  102.93    8.65
  -2 -11 -16  108.23    7.23
   2  11  16  113.56    8.79
   2 -11  16   97.01    7.25
   2 -11  16   97.08    6.92
  -2 -11 -17   46.14    4.43
  -2  11 -17   51.20    5.63
  -2  11 -17   48.95    4.20
   2  11  17   50.46    5.61
   2 -11  17   54.47    4.77
  -2  11 -18  191.64   11.45
  -2 -11 -18  198.87    9.93
   2 -11  18  190.67    9.84
  -2  11 -18  203.35    9.58
   2  11  18  210.84   11.30
  -2  11 -19   24.84    3.60
  -2 -11 -19   29.38    3.02
   2 -11  19   30.40    3.11
  -2  11 -19   24.29    2.67
   2  11  19   28.48    3.50
  -2 -11 -20   59.28    4.00
  -2 -11 -20   59.19    4.16
  -2  11 -20   71.98    4.29
   2  11  20   62.99    4.68
  -2  11 -20   65.30    5.26
  -2 -11 -21    2.19    0.78
  -2 -11 -21    2.31    0.71
  -2  11 -21    2.81    0.86
   2  12 -20   27.77    2.73
   2 -12 -20   23.29    2.12
   2 -12 -20   23.71    2.20
   2  12 -19  189.55    8.90
   2 -12 -19  176.09    7.94
   2  12 -18  218.07   10.41
   2 -12 -18  188.25    9.42
   2 -12 -18  208.79    9.45
   2  12 -17   99.57    6.93
   2 -12 -17  114.19    6.88
   2 -12 -17  113.00    6.52
   2  12 -16   40.19    4.17
   2  12 -16   46.74    4.61
   2 -12 -16   43.85    4.27
   2  12 -16   34.39    4.35
   2 -12 -16   45.25    3.99
   2  12 -15    4.53    1.73
   2  12 -15    2.27    1.32
   2 -12 -15    2.60    1.37
   2  12 -15    6.31    2.10
   2 -12 -15    2.68    1.34
   2 -12 -14   94.93    7.11
   2  12 -14   83.16    7.22
   2  12 -14   93.30    6.99
   2  12 -14   97.48    7.37
   2  12 -13  423.88   19.81
   2 -12 -13  401.25   18.72
   2  12 -13  438.62   19.35
   2  12 -13  411.16   18.72
  -2  12  12  172.97   11.54
   2  12 -12  175.56   10.74
   2 -12 -12  180.49   10.81
   2  12 -12  187.93   11.16
   2  12 -12  172.99   11.23
   2  12 -11   87.51    7.22
   2 -12 -11   90.72    6.94
   2  12 -11   97.32    7.72
   2 -12 -11   94.67    7.46
   2  12 -11   96.19    7.97
   2  12 -10   26.17    4.13
   2 -12 -10   24.85    3.61
   2  12 -10   27.28    4.13
   2 -12 -10   23.97    3.73
   2  12  -9   84.29    7.23
   2 -12  -9   81.40    6.56
   2 -12  -9   80.73    6.92
   2  12  -9   84.97    7.35
   2  12  -8   11.75    2.77
   2  12  -8   10.22    2.70
   2 -12  -8    7.40    2.25
   2  12  -8    8.88    2.61
   2 -12  -8    8.15    2.21
   2  12  -7   20.96    3.74
   2 -12  -7   22.37    3.38
   2 -12  -7   28.35    3.85
   2  12  -7   23.57    3.74
   2  12  -6   82.49    7.45
   2 -12  -6   87.01    6.84
   2  12  -6   87.55    7.26
   2 -12  -6   81.66    6.60
   2  12  -5  396.05   18.99
   2 -12  -5  377.25   17.25
   2  12  -5  405.41   18.42
   2 -12  -5  375.55   17.63
   2  12  -5  424.96   19.56
   2  12  -5  349.09   18.31
   2 -12  -5  385.05   17.43
   2 -12  -4  108.02    7.46
   2  12  -4  100.19    8.52
  -2 -12   4   95.29    7.98
   2 -12  -4   92.20    7.16
   2  12  -4   90.20    8.10
   2 -12  -4   99.99    7.17
   2 -12  -3   36.05    4.24
   2 -12  -3   37.86    4.24
   2  12  -3   35.28    5.20
  -2 -12   3   41.79    5.22
   2 -12  -3   32.10    4.04
   2  12  -3   32.31    4.89
   2 -12  -3   39.67    4.33
   2  12  -2   12.79    3.39
   2 -12  -2   12.57    2.59
  -2 -12   2   13.86    3.19
   2 -12  -2    9.84    2.35
   2 -12  -2   10.30    2.28
   2  12  -2    9.80    2.82
   2 -12  -2   14.26    2.69
   2  12  -1  163.67   11.84
   2 -12  -1  170.30    9.87
  -2 -12   1  186.92   11.63
   2 -12  -1  167.84    9.89
   2  12  -1  148.49   12.30
   2 -12  -1  167.37    9.76
   2  12  -1  183.32   12.28
   2 -12  -1  165.86    9.70
  -2  12   1  153.92   10.77
   2 -12   0    8.45    2.20
   2  12   0   22.71    4.51
  -2 -12   0   18.45    3.55
   2  12   0    8.64    2.99
   2  12   0   17.64    3.77
  -2  12   0    6.58    2.19
   2 -12   0   11.24    2.38
  -2  12  -1    2.90    1.67
   2 -12   1    6.66    1.92
   2 -12   1    5.82    1.83
   2  12   1    7.18    2.94
  -2 -12  -1    5.03    2.17
   2  12   1    5.89    2.56
   2  12   1   12.79    3.28
   2  12   1    3.01    1.64
   2  12   2  109.30    9.32
   2 -12   2  103.00    7.14
   2  12   2   61.39    7.82
  -2 -12  -2  136.39    9.39
   2 -12   2  107.15    7.40
  -2  12  -2  100.27    8.49
   2  12   2   84.01    7.16
   2  12   3  149.95   11.23
   2 -12   3  140.80    8.62
   2  12   3  142.44   10.77
   2  12   3  108.19   10.28
  -2  12  -3  142.92    9.68
  -2 -12  -3  154.60   10.21
   2 -12   3  128.68    8.60
  -2  12  -3  129.68    9.97
   2  12   3  131.83    9.28
   2 -12   4   14.66    2.68
   2  12   4   14.81    3.44
   2  12   4   20.72    4.52
   2  12   4    8.28    2.88
  -2  12  -4   15.00    3.18
  -2 -12  -4   14.46    3.05
  -2  12  -4   16.12    3.40
   2 -12   4   12.99    2.75
   2  12   4   13.44    3.04
   2 -12   5    6.48    2.11
  -2  12  -5    9.66    2.62
   2  12   5    8.32    2.82
   2  12   5   10.49    4.02
   2 -12   5    5.59    1.80
   2 -12   6   72.83    6.43
  -2  12  -6   92.34    7.75
   2  12   6   77.10    8.55
   2 -12   6   88.81    6.60
   2 -12   7  207.61   11.65
  -2  12  -7  192.31   12.21
   2 -12   7  189.38   10.85
   2 -12   8   16.31    3.04
  -2  12  -8   12.45    2.95
   2 -12   8   14.60    2.72
   2  12   8   12.00    4.25
   2 -12   9    6.71    2.32
   2  12   9    7.79    3.38
  -2  12  -9    7.39    2.46
   2  12   9    7.89    2.41
   2 -12   9    5.82    2.01
   2  12  10  324.82   17.98
   2 -12  10  281.52   15.04
   2 -12  10  313.52   14.79
   2  12  11  303.31   17.07
   2 -12  11  276.83   14.41
   2 -12  11  266.13   13.57
   2 -12  12   11.69    2.74
   2  12  12   16.10    4.15
  -2  12 -12   17.99    3.90
   2 -12  12   12.02    2.54
   2 -12  13   34.69    4.39
   2  12  13   29.46    5.15
  -2  12 -13   41.50    5.69
   2 -12  13   31.73    3.89
   2  12  14  271.58   15.65
   2 -12  14  285.49   14.33
  -2  12 -14  309.84   16.74
   2 -12  14  288.37   13.66
   2  12  15   68.47    6.84
   2 -12  15   63.67    5.60
  -2  12 -15   61.83    6.61
  -2 -12 -15   65.92    5.47
   2 -12  15   64.05    5.27
   2  12  16   93.32    7.58
   2 -12  16   96.94    6.80
  -2  12 -16   89.89    7.71
  -2 -12 -16   95.99    6.51
   2 -12  16  108.56    6.74
  -2 -12 -17   81.74    5.70
  -2  12 -17   79.34    6.85
   2  12  17   99.46    7.18
   2 -12  17   85.29    5.96
   2  12  18  176.09    9.26
  -2  12 -18  202.93   11.04
  -2 -12 -18  208.58    9.58
   2  12  18  205.44   10.48
  -2  12 -19  162.45    9.15
  -2 -12 -19  173.06    8.08
   2  12  19  166.08    8.61
  -2  12 -20   76.25    5.35
   2  12  20   86.99    5.11
  -2 -12 -20   92.09    4.84
   2  13 -19  165.41    7.70
   2 -13 -19  163.34    6.99
   2 -13 -19  144.30    6.84
   2  13 -18   15.48    2.23
   2 -13 -18   18.49    2.09
   2 -13 -18   14.88    1.94
   2  13 -17  363.35   14.88
   2 -13 -17  339.73   13.76
   2 -13 -17  334.39   14.09
   2  13 -16   54.59    4.62
   2  13 -16   59.44    4.97
   2 -13 -16   52.31    4.16
   2 -13 -16   56.38    4.58
   2  13 -15  405.55   16.87
   2  13 -15  386.98   16.95
   2 -13 -15  393.00   15.96
   2 -13 -15  385.36   16.55
   2  13 -15  360.07   17.16
   2  13 -14   79.08    6.07
   2  13 -14   69.35    5.91
   2 -13 -14   71.89    5.79
   2  13 -14   65.18    6.09
   2  13 -13    9.25    2.30
   2  13 -13   10.38    2.42
  -2  13  13    6.00    2.54
   2 -13 -13   11.01    2.39
   2  13 -13    6.83    2.15
   2  13 -12    2.58    1.55
   2  13 -12    2.25    1.41
  -2  13  12    5.27    2.70
   2  13 -12    3.78    1.88
   2 -13 -12    3.51    1.53
   2  13 -11  153.11    9.79
  -2  13  11  138.48   10.26
   2 -13 -11  153.75    9.57
   2  13 -11  164.29   10.09
   2  13 -11  143.32    9.93
   2  13 -10    2.83    1.70
   2  13 -10    1.73    1.63
   2 -13 -10    2.21    1.39
   2 -13 -10    0.68    1.23
   2  13  -9  492.93   21.74
   2 -13  -9  460.07   20.55
   2  13  -9  493.68   21.80
   2 -13  -9  460.55   20.24
   2  13  -8   -0.43    1.33
   2  13  -8   -0.43    1.31
   2 -13  -8    0.37    1.05
   2 -13  -8    0.35    1.14
   2  13  -7   22.80    3.86
   2  13  -7   24.42    3.89
   2 -13  -7   23.43    3.49
   2 -13  -7   23.87    3.50
   2  13  -6    9.58    2.59
   2 -13  -6    7.35    2.26
   2  13  -6   11.99    2.82
   2  13  -5  285.46   14.79
   2  13  -5  279.45   15.20
   2  13  -5  303.83   15.67
   2 -13  -5  269.48   13.75
  -2 -13   5  265.27   14.51
   2  13  -4   69.41    6.38
   2 -13  -4   70.39    5.99
  -2 -13   4   65.52    6.41
   2  13  -4   65.84    7.03
   2 -13  -3    8.32    2.22
   2  13  -3   14.95    3.46
   2 -13  -2   12.46    2.60
   2  13  -2   12.91    3.47
   2 -13  -2   10.50    2.38
   2 -13  -1    9.35    2.33
   2 -13  -1    7.73    2.05
   2  13  -1    8.84    3.07
   2 -13   0    2.43    1.41
   2 -13   0    2.67    1.41
   2  13   0    4.47    2.78
   2 -13   1    2.10    1.52
   2 -13   1    2.66    1.40
   2  13   1    3.34    2.49
   2 -13   2   33.57    4.25
  -2  13  -2   36.39    4.78
   2 -13   2   36.19    4.19
   2  13   2   49.29    6.22
   2 -13   3    6.09    2.03
  -2  13  -3    7.14    2.43
   2 -13   3    8.96    2.20
   2  13   3    7.97    2.95
   2 -13   4   15.64    2.97
  -2  13  -4   19.99    3.69
  -2 -13  -4   14.87    3.00
   2 -13   4   16.26    2.84
   2  13   4   20.43    4.14
   2 -13   5    2.59    1.71
  -2  13  -5    3.23    1.74
   2  13   5    2.00    1.41
  -2 -13  -5    2.69    1.77
   2  13   5    1.46    1.90
   2 -13   5    2.99    1.45
   2  13   5    2.99    2.60
   2 -13   6  117.05    8.19
  -2  13  -6  111.17    8.81
   2  13   6   93.94    7.20
   2 -13   6  110.25    7.58
   2 -13   7    2.29    1.66
  -2  13  -7    3.28    2.16
   2  13   7    2.75    1.75
   2 -13   7    2.00    1.30
   2 -13   8  130.75    8.76
  -2  13  -8  121.00    9.27
   2  13   8  110.93    8.00
   2 -13   8  127.71    8.18
   2 -13   9    1.16    1.45
   2  13   9    2.22    2.18
  -2  13  -9    2.30    1.66
   2  13   9    1.75    1.70
   2 -13   9    3.29    1.64
   2 -13  10   46.15    5.04
   2  13  10   41.86    5.85
   2  13  10   49.10    5.00
   2 -13  10   43.73    4.58
   2  13  11  269.30   13.86
   2 -13  11  298.59   14.58
   2  13  11  288.10   16.24
  -2  13 -12   28.01    4.80
   2  13  12   24.79    3.65
   2 -13  12   28.44    3.85
   2  13  12   25.28    4.60
  -2  13 -13   32.91    4.97
   2  13  13   28.39    3.88
  -2 -13 -13   34.35    3.88
   2 -13  13   36.55    4.30
   2  13  13   34.22    4.92
  -2  13 -14    8.04    2.73
   2  13  14    4.91    1.98
  -2 -13 -14    7.39    1.87
   2 -13  14    9.86    2.35
   2  13  14   11.03    2.92
   2  13  15  282.72   13.31
  -2  13 -15  310.40   15.63
  -2 -13 -15  279.36   13.00
   2  13  15  291.78   14.75
   2 -13  15  292.61   13.51
   2  13  16  106.49    6.80
  -2  13 -16  114.88    8.16
  -2 -13 -16  117.07    6.76
   2  13  16  115.03    7.85
   2 -13  16  106.75    6.79
   2  13  17  416.69   17.63
  -2  13 -17  475.32   19.86
  -2 -13 -17  483.67   18.02
   2  13  17  486.61   19.20
   2 -13  17  471.92   18.11
  -2  13 -18   98.62    6.47
   2  13  18   81.14    5.57
  -2 -13 -18   87.45    5.12
   2  13  19    1.03    0.82
  -2 -13 -19    1.95    0.74
   2  14 -18  293.12   11.42
   2 -14 -18  290.82   10.70
   2  14 -17   10.50    1.78
   2 -14 -17   11.28    1.60
   2 -14 -17   12.05    1.74
   2  14 -16   63.12    4.75
   2 -14 -16   69.74    4.39
   2 -14 -16   60.54    4.40
   2  14 -15  103.05    6.47
   2  14 -15  105.16    6.68
   2 -14 -15  105.18    6.00
   2  14 -15   96.64    6.70
   2 -14 -15   98.67    6.18
   2  14 -14   54.74    4.69
   2  14 -14   53.21    4.76
   2  14 -14   40.82    4.47
   2 -14 -14   51.58    4.45
   2 -14 -14   47.81    4.00
   2  14 -13   81.88    6.10
   2  14 -13   69.60    5.74
  -2  14  13   83.26    6.71
   2 -14 -13   77.92    5.79
   2  14 -13   68.80    6.09
   2  14 -12  284.37   13.89
   2  14 -12  305.44   14.18
  -2  14  12  263.59   14.31
   2 -14 -12  278.24   13.37
   2  14 -12  285.13   14.42
   2  14 -11   60.05    5.57
  -2  14  11   50.67    6.05
   2 -14 -11   52.00    4.92
   2  14 -11   62.16    5.94
   2  14 -10    3.40    1.60
  -2  14  10    3.31    2.77
   2 -14 -10    5.39    1.92
   2 -14 -10    9.47    2.16
   2  14 -10    8.93    2.38
   2  14  -9   63.42    5.95
  -2  14   9   45.54    6.15
   2 -14  -9   53.32    5.07
   2  14  -9   58.18    5.86
   2 -14  -9   54.99    5.17
   2  14  -8   56.99    5.84
   2 -14  -8   53.42    5.09
   2  14  -8   64.37    6.25
   2 -14  -8   60.63    5.44
   2  14  -7   17.98    3.41
   2 -14  -7   14.92    2.81
   2  14  -7   12.36    2.79
   2  14  -6    4.31    1.93
   2  14  -6    3.25    1.92
   2 -14  -6    5.14    1.83
   2  14  -6    4.08    1.93
   2  14  -5   75.95    6.87
   2  14  -5   94.65    7.90
   2  14  -5   81.40    7.23
   2 -14  -5   97.85    7.03
  -2 -14   5   89.76    7.17
   2  14  -4   20.39    3.42
   2 -14  -4   17.35    3.02
  -2 -14   4   10.32    2.55
   2  14  -4   16.52    3.61
   2  14  -3    5.54    2.07
   2 -14  -3    5.92    2.08
  -2 -14   3    8.94    2.54
   2  14  -3    6.50    2.77
   2 -14  -2  109.85    7.77
  -2 -14   2  107.63    8.33
   2  14  -2  123.71    9.84
   2 -14  -1    2.46    1.66
  -2 -14   1    4.98    2.07
   2 -14  -1    2.66    1.49
   2  14  -1    4.83    2.54
   2 -14   0   74.57    6.26
  -2 -14   0   67.51    6.48
   2  14   0   78.16    7.83
   2 -14   0   68.13    5.79
   2 -14   1  379.90   17.29
  -2  14  -1  410.33   18.95
   2  14   1  352.73   16.63
  -2 -14  -1  353.08   17.66
   2  14   1  409.12   20.11
   2 -14   1  370.26   16.81
   2 -14   2   43.37    4.70
  -2  14  -2   45.39    5.40
   2  14   2   30.03    3.90
  -2 -14  -2   37.44    4.63
   2 -14   2   33.15    4.00
   2  14   2   37.12    5.57
   2 -14   3   16.63    3.00
  -2  14  -3   18.42    3.53
   2  14   3   14.86    2.80
  -2 -14  -3   16.44    3.24
   2  14   3   12.84    3.68
   2 -14   4   10.21    2.46
  -2  14  -4   12.10    2.92
   2  14   4    7.61    2.32
  -2 -14  -4   15.45    2.97
   2  14   4   13.75    3.55
   2 -14   5   90.05    7.00
  -2  14  -5  103.50    8.33
   2  14   5   86.35    6.71
  -2 -14  -5   77.81    6.60
   2  14   5   83.16    7.59
  -2  14  -6    3.75    2.10
   2  14   6    4.33    1.77
   2 -14   6    2.58    1.66
  -2  14  -7  116.02    8.97
   2  14   7  103.21    7.42
   2 -14   7  112.70    8.02
  -2  14  -8  298.81   15.76
   2  14   8  271.52   13.83
   2 -14   8  304.55   14.70
  -2  14  -9    0.44    1.59
   2  14   9    1.65    1.76
   2 -14   9   -0.72    1.30
   2  14  10   38.99    4.44
   2 -14  10   43.64    4.75
   2  14  10   54.71    6.15
   2  14  11   33.17    4.01
   2 -14  11   26.71    3.65
   2  14  11   30.26    4.53
  -2  14 -12   64.88    6.79
   2  14  12   60.77    5.24
  -2 -14 -12   55.78    4.83
   2 -14  12   63.73    5.45
   2  14  12   53.14    5.89
  -2  14 -13   30.17    4.45
   2 -14  13   27.69    3.51
   2  14  13   23.25    3.77
   2  14  13   23.84    3.30
  -2 -14 -13   25.94    3.08
   2 -14  14  526.17   20.46
   2  14  14  488.56   21.26
   2  14  14  473.60   19.88
  -2  14 -14  554.91   22.91
  -2 -14 -14  518.92   19.85
  -2  14 -15    1.82    1.37
   2 -14  15    4.09    1.46
   2  14  15    5.18    1.96
   2  14  15    2.54    1.47
  -2 -14 -15    2.74    1.08
   2  14  15    6.12    1.84
  -2  14 -16    5.66    1.74
   2 -14  16    3.11    1.18
   2  14  16    2.85    1.44
   2  14  16    4.16    1.33
  -2 -14 -16    5.55    1.29
   2 -14  17   50.83    3.70
   2  14  17   53.54    4.16
  -2  14 -17   51.37    4.47
  -2 -14 -17   53.49    3.65
   2  15 -16   73.17    4.63
   2 -15 -16   77.26    4.25
   2 -15 -16   76.59    4.42
   2  15 -15   16.54    2.19
   2  15 -15   16.38    2.20
   2 -15 -15   16.50    2.04
   2 -15 -15   18.81    2.20
   2  15 -14   17.42    2.42
   2  15 -14   17.23    2.41
   2 -15 -14   16.44    2.21
   2 -15 -14   16.93    2.17
   2  15 -13    3.67    1.28
  -2  15  13    1.21    1.64
  -2  15  13    5.12    1.82
   2 -15 -13    2.72    1.13
   2  15 -12    6.08    1.70
  -2  15  12    5.15    2.30
  -2  15  12    3.67    1.81
   2 -15 -12    4.19    1.42
   2  15 -11   63.19    5.33
  -2  15  11   47.72    5.46
   2 -15 -11   60.50    4.83
   2  15 -10  157.09    9.27
  -2  15  10  148.05   10.10
   2 -15 -10  134.43    8.10
   2  15 -10  151.13    9.36
   2  15  -9   11.45    2.59
  -2  15   9   10.07    3.27
   2 -15  -9    7.95    2.06
   2  15  -9    7.80    2.19
   2  15  -8  114.88    8.11
  -2  15   8  113.59    9.36
   2 -15  -8  110.56    7.41
   2  15  -8  104.10    7.89
   2 -15  -7  119.46    7.82
  -2  15   7  118.31    9.77
   2  15  -7  126.36    8.77
   2 -15  -6    9.33    2.28
   2  15  -6   11.54    2.75
   2  15  -6    5.73    2.10
   2 -15  -5   52.43    5.04
   2 -15  -5   54.69    5.35
  -2 -15   5   55.45    5.23
   2  15  -5   55.20    5.81
   2 -15  -4  347.22   15.91
   2  15  -4  338.29   15.75
  -2 -15   4  334.33   16.11
   2  15  -4  358.30   17.44
   2 -15  -3   24.84    3.56
   2  15  -3   18.54    3.23
  -2 -15   3   21.04    3.40
   2  15  -3   14.84    3.54
   2 -15  -2   11.19    2.43
   2  15  -2    7.25    2.34
  -2 -15   2   12.02    2.66
   2  15  -2   14.07    3.62
   2 -15  -1  126.11    8.19
   2  15  -1  110.42    7.71
  -2 -15   1  114.39    8.22
   2  15  -1  119.25    9.49
   2 -15   0   20.31    3.27
  -2  15   0   19.64    3.64
   2  15   0   25.77    3.54
  -2 -15   0   23.83    3.71
   2  15   0   23.72    4.47
   2 -15   1  113.69    7.87
  -2  15  -1  128.16    9.13
   2  15   1  101.93    7.44
  -2 -15  -1  130.56    8.56
   2  15   1  108.48    9.10
   2 -15   2  282.92   14.18
  -2  15  -2  312.43   15.90
   2  15   2  271.43   13.70
  -2 -15  -2  293.44   14.57
   2  15   2  296.53   16.14
   2 -15   3  338.15   15.51
  -2  15  -3  353.53   17.15
   2  15   3  295.36   14.59
  -2 -15  -3  292.46   14.96
   2  15   3  337.78   17.19
   2 -15   4   36.79    4.33
  -2  15  -4   31.88    4.66
   2  15   4   31.69    3.93
   2 -15   4   31.62    4.30
  -2 -15  -4   29.57    3.84
   2  15   4   34.30    4.95
   2 -15   5  370.98   16.44
  -2  15  -5  354.96   17.58
   2  15   5  329.76   15.44
   2 -15   5  352.57   16.73
  -2 -15  -5  309.98   15.26
   2  15   5  351.22   17.12
  -2  15  -6   16.15    3.36
   2  15   6   10.71    2.43
   2 -15   6   17.02    3.04
  -2  15  -7  104.85    8.23
   2  15   7   91.03    6.80
   2 -15   7   96.98    7.06
  -2  15  -8   48.36    5.42
   2 -15   8   58.68    5.27
   2  15   9   31.37    3.87
   2 -15   9   34.09    4.06
   2  15  10   86.14    6.34
   2 -15  10   94.38    6.72
  -2  15 -11    4.72    1.99
   2  15  11    6.31    1.94
   2 -15  11    5.86    1.81
   2  15  11    5.15    2.16
  -2  15 -12   30.59    4.40
   2  15  12   32.04    3.45
   2 -15  12   30.14    3.48
   2  15  12   36.88    4.28
   2  15  13   73.95    5.36
  -2  15 -13   84.39    6.89
   2 -15  13   81.45    5.59
   2  15  13   75.62    6.01
   2  15  14   75.74    5.57
   2  15  14   67.41    4.82
  -2  15 -14   75.45    6.15
  -2 -15 -14   74.38    4.67
   2 -15  14   76.13    5.11
   2  15  14   65.49    5.29
   2  15  15   33.50    3.37
   2 -15  15   47.20    3.61
   2  15  15   34.89    3.51
   2  15  15   38.33    3.32
  -2  15 -15   45.03    4.31
  -2 -15 -15   45.74    3.29
   2 -15  16  109.85    5.79
   2  15  16  102.15    6.02
  -2 -15 -16  125.44    5.74
  -2  15 -16  121.70    6.95
   2  16 -14    1.24    0.74
   2 -16 -14    0.57    0.64
   2 -16 -14    0.14    0.62
   2 -16 -13   32.64    2.79
  -2  16  13   23.24    3.03
   2  16 -13   31.10    3.05
  -2  16  13   21.93    2.88
   2 -16 -13   29.39    2.65
   2  16 -12    1.65    0.92
  -2  16  12    4.21    1.95
  -2  16  12    0.55    1.08
   2 -16 -12    1.66    0.87
  -2  16  11    1.53    1.56
  -2  16  11    0.96    1.67
   2  16 -11    5.22    1.53
  -2  16  10   20.78    3.68
   2  16 -10   25.30    3.23
  -2  16   9   63.54    6.28
   2  16  -9   57.79    5.18
   2 -16  -8    1.59    1.19
  -2  16   8   -0.42    2.34
   2  16  -8    0.98    1.17
   2 -16  -7  248.56   11.86
  -2  16   7  226.84   13.65
   2  16  -7  252.15   12.80
   2 -16  -6  270.82   12.74
  -2  16   6  261.03   14.87
   2  16  -6  267.11   13.64
  -2  16   5   10.17    3.49
   2  16  -5    4.97    2.05
   2 -16  -5    8.26    2.01
  -2 -16   5    4.73    1.77
   2  16  -5    5.18    1.82
   2 -16  -5    8.01    2.07
   2  16  -5    7.80    2.25
   2  16  -4  239.82   13.04
  -2  16   4  248.30   14.41
   2 -16  -4  257.08   12.32
   2  16  -4  234.97   12.09
   2 -16  -4  240.41   12.55
  -2 -16   4  231.93   12.00
   2  16  -4  255.06   13.27
   2 -16  -3   37.27    4.17
   2  16  -3   30.28    3.83
   2 -16  -3   28.48    3.96
  -2 -16   3   30.16    3.80
   2  16  -3   32.35    4.53
  -2  16   3   37.01    5.58
   2 -16  -2   43.06    4.47
   2  16  -2   43.56    4.52
   2 -16  -2   47.16    5.03
  -2 -16   2   45.30    4.64
   2  16  -2   53.22    5.70
   2 -16  -1    7.89    2.15
  -2 -16   1    6.96    1.98
  -2  16   1    3.23    1.76
   2  16  -1    5.54    1.77
   2 -16  -1    6.24    2.08
   2  16  -1    3.54    2.36
   2 -16   0  400.83   17.01
  -2  16   0  405.67   18.43
   2  16   0  350.29   16.30
   2 -16   0  393.14   18.02
  -2 -16   0  338.76   16.47
   2  16   0  393.26   18.81
   2 -16   1   17.34    2.97
  -2 -16  -1   17.66    2.90
  -2  16  -1   16.70    3.33
   2  16   1   18.56    2.84
   2 -16   1   12.97    2.84
   2  16   1   10.67    3.20
   2 -16   2  287.73   13.52
  -2  16  -2  274.98   14.59
   2  16   2  253.80   12.77
   2 -16   2  264.25   13.98
  -2 -16  -2  255.22   12.99
   2  16   2  291.48   15.05
   2 -16   3   14.79    2.73
  -2 -16  -3   14.46    2.61
  -2  16  -3   12.27    2.82
   2  16   3    8.96    2.28
   2 -16   3   12.41    2.61
   2  16   3   13.35    2.96
   2 -16   4  131.96    8.26
  -2  16  -4  134.43    9.41
   2  16   4  116.56    7.72
   2 -16   4  130.89    8.60
  -2 -16  -4  126.22    7.83
   2  16   4  125.03    8.89
   2 -16   5    0.63    1.19
  -2 -16  -5    1.10    1.07
  -2  16  -5   -0.42    1.50
   2  16   5   -0.58    1.64
   2 -16   5    0.34    0.98
   2  16   5    1.83    1.87
  -2  16  -6  366.07   17.60
   2  16   6  344.35   15.68
   2 -16   6  391.72   16.58
  -2  16  -7   17.22    3.34
   2  16   7   27.51    3.44
   2 -16   7   24.15    3.36
   2  16   8    0.54    1.30
   2 -16   8    0.58    1.14
   2  16   9   94.42    6.41
   2 -16   9  106.61    6.79
   2  16  10  112.33    6.91
  -2  16 -10  127.13    9.20
   2 -16  10  122.95    7.31
  -2  16 -11   -0.39    1.12
   2  16  11   -0.90    1.15
   2 -16  11    0.48    0.90
  -2  16 -12   15.62    2.86
   2 -16  12   17.58    2.39
   2  16  12   13.88    2.19
   2 -16  13   87.67    5.19
   2  16  13   75.23    4.87
  -2  16 -13   91.34    6.43
   2  16  13   85.12    5.61
  -2  16 -14   10.83    1.99
   2  16  14    9.82    1.71
   2 -16  14   10.76    1.61
   2  16  14    6.62    1.53
   2  16  14    9.33    1.52
   2  17 -12   24.06    2.47
  -2  17  12   21.50    2.70
  -2  17  12   20.18    2.55
   2 -17 -12   23.19    2.15
  -2  17  11    8.69    2.13
  -2  17  11    9.24    1.97
   2  17 -11   15.39    2.08
  -2  17  10   22.65    3.25
  -2  17  10   22.89    3.13
   2  17 -10   26.10    2.91
  -2  17   9   40.62    4.54
  -2  17   9   39.99    4.36
   2  17  -9   50.05    4.22
  -2  17   8  101.90    7.52
   2  17  -8   98.17    6.49
  -2  17   7  181.45   10.94
   2 -17  -7  196.23    9.49
   2  17  -7  198.42   10.21
  -2  17   6   40.66    5.03
   2 -17  -6   39.44    3.72
   2  17  -6   37.18    4.00
  -2 -17   5    8.91    1.88
   2 -17  -5    8.70    1.87
   2  17  -5   11.12    2.17
  -2  17   5    5.13    2.75
   2 -17  -5    6.24    1.65
   2  17  -5   10.12    2.22
  -2  17   4   97.44    7.02
   2  17  -4   95.08    6.46
   2 -17  -4  101.40    6.70
  -2 -17   4  100.82    6.42
  -2  17   4   95.81    7.82
   2  17  -4   92.25    6.91
   2 -17  -4  101.47    6.47
   2  17  -4  102.12    7.08
  -2  17   3  297.38   14.57
   2  17  -3  313.47   13.83
   2 -17  -3  292.28   14.03
  -2 -17   3  291.97   13.55
   2 -17  -3  306.08   13.66
  -2  17   3  305.03   15.34
   2  17  -3  330.79   15.04
  -2  17   2  221.72   11.97
   2  17  -2  220.44   10.97
   2 -17  -2  217.17   11.49
  -2 -17   2  202.75   10.72
   2 -17  -2  239.25   11.21
   2  17  -2  235.79   12.32
  -2  17   1  235.74   12.35
   2  17  -1  215.94   10.99
   2 -17  -1  229.34   11.86
  -2 -17   1  211.99   10.95
   2 -17  -1  235.10   11.27
   2  17  -1  226.69   12.31
  -2  17   0   47.38    5.00
   2  17   0   40.01    4.06
   2 -17   0   37.42    4.28
  -2 -17   0   43.58    4.22
   2 -17   0   42.28    4.19
   2  17   0   45.83    5.14
  -2 -17  -1    7.89    1.91
  -2  17  -1   10.71    2.79
   2  17   1    6.21    2.02
   2 -17   1    8.24    2.07
   2 -17   1    9.50    2.11
   2  17   1    5.97    2.30
  -2  17  -2   95.02    7.40
   2  17   2  102.17    6.66
   2 -17   2   95.67    6.95
  -2 -17  -2   83.72    6.10
   2 -17   2  104.74    6.80
   2  17   2  106.05    7.68
  -2  17  -3  292.60   14.71
   2  17   3  280.68   13.14
   2 -17   3  304.68   14.12
  -2 -17  -3  290.77   13.16
   2 -17   3  316.00   13.78
   2  17   3  292.12   14.41
  -2  17  -4   19.34    3.30
   2  17   4   22.94    3.05
   2 -17   4   25.83    3.28
  -2 -17  -4   24.73    2.96
   2 -17   4   27.96    3.32
   2  17   4   27.97    3.83
  -2 -17  -5    0.45    0.80
  -2  17  -5    2.14    1.55
   2  17   5    2.26    1.31
   2 -17   5    3.05    1.28
   2 -17   5    3.22    1.30
   2  17   5    1.19    1.71
  -2  17  -6    0.69    1.39
   2  17   6    0.49    1.02
   2 -17   6    0.26    0.94
   2  17   7   95.42    6.25
   2 -17   7  119.92    6.94
   2  17   8   14.66    2.30
   2 -17   8   20.84    2.65
   2  17   9  259.22   11.70
  -2  17  -9  294.99   14.37
   2 -17   9  283.49   12.15
  -2  17  -9  270.58   11.94
   2  17  10   86.18    5.95
   2 -17  10   79.50    5.18
  -2  17 -10   94.82    6.87
   2  17  10   76.89    5.04
  -2  17 -11    3.83    1.53
   2  17  11    2.39    1.00
   2 -17  11    3.82    1.08
   2  17  11    2.93    1.20
  -2  17 -12   21.83    2.83
   2  17  12   28.15    2.84
   2 -17  12   31.17    2.66
   2  18 -10    0.78    0.63
  -2  18   9   16.97    2.57
   2  18  -9   17.24    2.08
  -2  18   9   14.05    2.27
  -2  18   8   72.84    5.45
   2  18  -8   70.60    4.72
  -2  18   8   73.98    5.41
  -2  18   7    4.09    1.88
   2  18  -7    7.12    1.57
  -2  18   7    5.13    1.69
  -2  18   6    4.87    2.06
   2  18  -6    2.22    1.13
   2 -18  -6    2.40    0.98
   2  18  -5  297.61   12.45
   2  18  -5  282.60   12.17
  -2  18   5  259.05   12.83
  -2  18   5  271.68   12.34
   2 -18  -5  290.12   11.82
  -2  18   5  271.25   12.48
   2 -18  -5  249.51   11.48
   2  18  -4   30.05    3.40
  -2  18   4   33.23    3.69
  -2  18   4   32.52    3.86
   2 -18  -4   29.94    3.04
  -2  18   4   34.26    3.65
   2 -18  -4   31.90    3.19
  -2  18   3    9.63    2.45
   2  18  -3    6.40    1.88
   2 -18  -3    6.17    1.51
  -2  18   3    4.74    1.64
   2 -18  -3    6.15    1.51
   2  18  -2   41.99    4.18
  -2  18   2   35.64    4.08
   2 -18  -2   41.29    3.61
  -2  18   2   38.14    4.02
   2  18  -2   31.69    3.34
   2 -18  -2   29.86    3.34
   2  18  -1  148.58    8.70
   2 -18  -1  161.27    8.08
  -2  18   1  141.19    8.53
   2  18  -1  147.51    7.86
   2 -18  -1  139.04    8.04
   2  18   0  179.27    9.69
   2  18   0  149.50    8.51
   2 -18   0  183.95    8.91
  -2  18   0  182.53    9.84
   2  18   0  172.49    8.71
   2 -18   0  176.37    9.19
  -2  18  -1  190.15   10.58
   2  18   1  206.37    9.82
   2 -18   1  198.76   10.12
   2 -18   1  205.33    9.85
   2  18   1  224.63   11.03
  -2  18  -2  122.79    7.88
   2  18   2  115.84    6.91
   2 -18   2  132.37    7.51
   2 -18   2  132.33    7.24
   2  18   2  130.61    7.86
  -2  18  -2  123.05    7.71
  -2  18  -3   12.57    2.44
   2  18   3   10.60    2.00
   2 -18   3   14.44    2.23
   2 -18   3   11.15    1.99
   2  18   3   13.48    2.53
  -2  18  -3   12.84    2.55
  -2  18  -4   55.70    4.95
   2  18   4   50.44    4.13
   2 -18   4   56.44    4.40
   2 -18   4   62.34    4.52
   2  18   4   56.31    4.67
  -2  18  -4   52.26    4.52
  -2  18  -5   70.02    5.56
   2  18   5   87.27    5.34
   2 -18   5   75.88    5.08
  -2  18  -5   76.25    5.26
   2 -18   6   13.31    2.00
   2  18   6   12.54    1.92
  -2  18  -7  310.68   12.79
   2  18   7  294.43   12.38
   2 -18   7  313.15   12.68
  -2  18  -8   14.93    2.59
   2  18   8    9.54    1.67
  -2  18  -8   12.27    1.80
   2  18   8    8.43    1.72
   2 -18   8   11.96    1.79
  -2  18  -9    0.46    0.55
   2  18   9    0.57    0.77
   2 -18   9    0.96    0.67
  -2  18  -9    1.59    1.04
  -2  19   4   85.21    5.48
   2 -19  -4  101.42    5.27
  -2  19   4   90.34    5.80
   2 -19  -4  100.54    5.18
  -2  19   4  100.88    5.71
   2  19  -4  105.86    5.62
  -2  19   3   20.12    2.49
   2 -19  -3   23.00    2.34
  -2  19   3   19.75    2.58
   2 -19  -3   21.69    2.22
  -2  19   3   23.32    2.76
   2  19  -3   23.00    2.57
  -2  19   2  427.47   17.34
   2 -19  -2  451.05   16.88
   2 -19  -2  442.11   16.53
   2  19  -2  476.18   17.48
  -2  19   2  441.20   17.36
  -2  19   1    0.89    0.83
   2 -19  -1    0.55    0.71
   2 -19  -1    0.81    0.72
   2  19  -1    0.84    1.11
  -2  19   1    1.50    1.23
  -2  19   0   34.60    3.43
   2  19   0   32.31    3.00
   2 -19   0   39.44    3.28
   2 -19   0   38.59    3.12
   2  19   0   38.30    3.53
  -2  19   0   41.00    3.67
  -2  19  -1   49.28    4.12
   2  19   1   43.85    3.53
   2 -19   1   47.22    3.65
   2  19   1   41.22    3.41
   2 -19   1   54.65    3.69
   2  19   1   51.10    4.11
  -2  19  -1   51.67    4.11
  -2  19  -2  167.73    8.59
   2  19   2  174.59    7.97
   2 -19   2  171.58    8.05
   2  19   2  148.86    7.77
   2 -19   2  185.14    8.05
   2  19   2  172.31    8.43
  -2  19  -2  183.77    8.52
  -2  19  -3   10.80    1.90
   2  19   3    8.80    1.57
   2 -19   3    8.29    1.48
   2  19   3   13.17    2.01
  -2  19  -3   12.57    1.99
   2  19   3    8.96    1.61
   2 -19   3   12.31    1.70
   2  19   4  138.40    6.62
   2 -19   4  135.83    6.56
  -2  19  -4  126.21    6.57
   2  19   4  126.09    6.65
   2  19   4  124.07    6.71
   2 -19   4  150.08    6.79
  -2  19  -4  160.33    7.18
   2  19   5    5.64    1.31
   2 -19   5    6.89    1.26
  -2  19  -5    6.79    1.32
   3   0 -24   42.48    3.13
   3   0 -23    0.39    0.67
   3   0 -23   -0.21    0.71
   3   0 -22  272.86   12.36
   3   0 -22  259.16   12.05
   3   0 -21   -0.30    1.07
   3   0 -21    0.31    0.88
   3   0 -20  238.73   12.60
   3   0 -20  251.49   12.84
   3   0 -19    0.39    1.03
   3   0 -19    0.39    1.18
   3   0 -19    1.27    1.19
   3   0 -18  236.16   13.48
   3   0 -18  243.05   13.55
   3   0 -18  252.51   12.83
   3   0 -17    0.44    1.35
   3   0 -17    0.45    1.38
   3   0 -17    2.08    1.36
   3   0 -17   -1.12    1.76
   3   0 -16 1025.90   38.91
   3   0 -16 1036.11   39.16
   3   0 -16  969.08   36.98
   3   0 -16  975.93   37.42
   3   0 -15    0.92    1.50
   3   0 -15    0.69    1.13
   3   0 -15    2.37    1.70
   3   0 -15    1.11    1.33
   3   0 -15    0.80    1.50
   3   0 -14  693.15   26.72
   3   0 -14  625.86   27.73
   3   0 -14  655.39   28.21
   3   0 -14  629.22   26.47
   3   0 -14  668.61   27.30
   3   0 -14  720.69   28.70
   3   0 -13    0.89    1.37
   3   0 -13    0.70    1.00
   3   0 -13   -0.46    1.11
   3   0 -13    1.10    1.38
   3   0 -13    0.80    1.43
   3   0 -13    0.45    1.29
   3   0 -13    0.60    0.93
   3   0 -12   72.80    6.72
   3   0 -12   68.56    5.96
   3   0 -12   68.32    6.27
   3   0 -12   63.51    5.68
   3   0 -12   67.46    6.47
   3   0 -12   64.64    5.36
   3   0 -12   65.07    6.39
   3   0 -11   -0.34    1.10
   3   0 -11    1.68    1.37
   3   0 -11    1.76    1.14
   3   0 -11    0.38    1.54
   3   0 -11    0.41    1.26
   3   0 -11    1.17    1.14
   3   0 -11    4.60    1.93
   3   0 -10 2483.42   84.48
   3   0 -10 2517.78   83.40
   3   0 -10 2504.21   84.05
   3   0 -10 2397.35   84.11
   3   0 -10 2543.08   82.56
   3   0 -10 2615.06   84.84
   3   0  -9   -0.32    0.78
   3   0  -9   -0.35    1.01
   3   0  -9    0.38    1.09
   3   0  -9    0.28    0.97
   3   0  -8  111.98    7.80
   3   0  -8  110.56    7.56
   3   0  -8  130.36    7.63
   3   0  -8  118.45    7.35
   3   0  -8  127.49    8.46
   3   0  -7    1.58    1.23
   3   0  -7   -0.30    0.80
   3   0  -7    2.04    1.33
   3   0  -7    0.53    0.81
   3   0  -7    1.10    0.89
   3   0  -6   20.10    2.95
   3   0  -6   22.64    2.88
   3   0  -6   20.62    2.79
   3   0  -6   20.25    3.03
   3   0  -5    1.01    0.95
   3   0  -5    0.26    0.70
   3   0  -4  549.56   21.36
   3   0  -3    0.50    0.82
   3   0  -2   12.74    2.15
   3   0  -1    0.24    0.82
   3   0   0   66.44    4.81
   3   0   1    0.90    0.81
   3   0   1   -0.64    0.76
   3   0   2   16.13    2.29
   3   0   3   -0.24    0.70
   3   0   4   30.55    3.39
   3   0   5    0.28    0.75
   3   0   5    1.18    1.11
   3   0   5   -0.55    0.99
   3   0   6  285.54   13.58
   3   0   6  292.08   13.68
   3   0   6  281.62   13.40
   3   0   7    3.26    1.40
   3   0   7    1.24    1.11
   3   0   7    3.66    1.37
   3   0   7    1.93    1.21
   3   0   7    0.81    1.05
   3   0   8   90.94    6.83
   3   0   8   90.26    6.57
   3   0   8  101.32    7.01
   3   0   8  102.02    7.27
   3   0   8   92.14    6.34
  -3   0  -9    0.31    0.94
   3   0   9    0.33    1.14
   3   0   9    0.33    1.28
   3   0   9    2.18    1.37
  -3   0 -10  141.83    8.54
   3   0  10  144.17    9.28
   3   0  10  133.20    8.73
   3   0  10  146.64    9.01
   3   0  10  132.58    9.22
   3   0  11    1.17    1.34
   3   0  11    1.42    1.09
   3   0  11    0.37    0.98
   3   0  11   -0.43    1.41
   3   0  12  374.89   17.78
   3   0  12  382.41   17.69
   3   0  12  376.03   17.37
   3   0  12  369.96   18.52
   3   0  13    1.23    1.40
   3   0  13    0.74    1.06
   3   0  13   -2.38    1.77
   3   0  13   -0.49    1.84
   3   0  14  111.48    9.16
   3   0  14  117.20    8.56
   3   0  15    1.02    2.14
   3   0  15    1.23    1.60
   3   0  16  402.45   20.20
   3   0  16  415.02   19.03
   3   0  17    0.98    2.05
   3   0  17    2.28    1.70
  -3   0 -17    1.22    1.24
   3   0  18  323.25   17.12
  -3   0 -18  355.77   16.53
   3   0  19   -1.27    2.05
  -3   0 -19    2.37    1.37
   3   0  20  461.56   20.20
  -3   0 -20  451.62   18.92
   3   0  21    0.97    1.36
  -3   0 -21   -0.24    0.84
   3   0  22  384.52   16.23
   3   0  23    0.83    0.96
   3  -1 -24   52.03    3.45
   3   1 -24   49.19    3.39
   3  -1 -23  120.45    6.67
   3   1 -23  114.11    6.58
   3   1 -23  121.04    6.60
   3  -1 -23  131.98    6.75
   3   1 -22   33.56    3.58
   3   1 -22   38.68    3.72
   3  -1 -22   39.44    3.71
   3  -1 -22   35.75    3.67
   3   1 -21    0.92    1.05
   3   1 -21    2.65    1.39
   3  -1 -21    2.05    1.15
   3  -1 -21    1.52    1.10
   3  -1 -20   11.53    2.39
   3   1 -20    9.57    2.25
   3  -1 -20   12.23    2.58
   3   1 -20   11.87    2.45
   3   1 -19   57.03    5.61
   3   1 -19   52.22    5.43
   3   1 -19   61.04    5.23
   3  -1 -19   55.51    5.56
   3  -1 -19   49.64    5.32
   3  -1 -18  167.30   10.78
   3   1 -18  181.53   11.16
   3  -1 -18  166.99   10.84
   3   1 -18  187.16   10.50
   3  -1 -18  172.86   10.17
   3   1 -18  178.98   11.03
   3  -1 -17  268.49   14.98
   3   1 -17  298.81   15.61
   3  -1 -17  303.19   15.66
   3   1 -17  284.09   14.44
   3  -1 -17  265.09   14.06
   3  -1 -17  292.64   14.33
   3   1 -17  304.41   14.39
   3   1 -17  288.11   15.28
   3  -1 -16    5.01    2.10
   3   1 -16    1.81    1.39
   3   1 -16    2.35    1.45
   3  -1 -16    2.30    1.87
   3  -1 -16    3.27    1.48
   3   1 -16    2.73    1.80
   3   1 -16    3.25    1.57
   3  -1 -16    1.16    1.39
   3  -1 -15    2.24    1.46
   3  -1 -15    3.23    1.87
   3  -1 -15    2.43    1.41
   3   1 -15    4.31    1.94
   3  -1 -15    3.26    2.09
   3  -1 -15    2.96    1.71
   3   1 -15    3.33    1.71
   3   1 -15    4.40    1.74
   3  -1 -15    2.37    1.61
   3   1 -15    3.21    1.72
   3  -1 -14   39.42    5.04
   3   1 -14   47.30    5.70
   3  -1 -14   44.29    5.38
   3   1 -14   43.80    5.38
   3  -1 -14   39.31    5.14
   3  -1 -14   41.89    4.69
   3   1 -14   45.59    5.14
   3  -1 -14   53.32    5.53
   3   1 -14   40.22    4.67
   3  -1 -14   41.45    4.56
   3   1 -14   38.16    5.03
   3   1 -14   46.43    4.82
   3   1 -13  108.78    8.56
   3  -1 -13  101.61    8.14
   3  -1 -13  100.97    8.22
   3   1 -13  110.50    7.68
   3   1 -13   99.45    8.35
   3  -1 -13  102.59    8.26
   3   1 -13   96.81    7.76
   3  -1 -13  101.92    7.84
   3   1 -13  104.46    7.64
   3  -1 -13  111.04    7.67
   3   1 -13  107.82    8.44
   3  -1 -12  474.76   19.56
   3  -1 -12  480.81   21.48
   3   1 -12  497.87   19.66
   3   1 -12  503.42   21.91
   3  -1 -12  427.18   20.84
   3   1 -12  453.10   21.15
   3   1 -12  487.27   21.85
   3  -1 -12  459.05   21.41
   3   1 -12  443.71   20.64
   3   1 -12  474.97   20.45
   3  -1 -12  461.49   20.72
   3  -1 -12  447.86   19.97
   3   1 -12  477.19   20.23
   3  -1 -11  639.20   24.51
   3   1 -11  673.30   26.74
   3   1 -11  634.75   24.37
   3  -1 -11  684.07   26.63
   3  -1 -11  613.34   25.99
   3  -1 -11  603.11   26.04
   3   1 -11  625.38   25.79
   3   1 -11  584.97   24.95
   3  -1 -11  624.19   25.64
   3  -1 -11  638.42   25.22
   3   1 -11  588.25   24.82
   3   1 -11  595.26   25.83
   3  -1 -10   29.54    3.98
   3  -1 -10   18.72    2.83
   3   1 -10   27.90    3.93
   3   1 -10   27.74    3.41
   3  -1 -10   21.41    3.47
   3   1 -10   19.72    3.17
   3  -1 -10   18.81    3.03
   3  -1 -10   19.35    3.31
   3   1 -10   24.82    3.48
   3   1 -10   26.42    3.78
   3  -1 -10   19.93    3.31
   3   1  -9  223.53   11.16
   3  -1  -9  224.03   11.16
   3   1  -9  237.62   11.39
   3   1  -9  230.41   12.43
   3  -1  -9  230.90   12.42
   3  -1  -9  204.28   11.92
   3   1  -9  217.88   11.98
   3   1  -9  229.52   11.86
   3  -1  -9  213.51   11.81
   3   1  -9  220.25   11.70
   3  -1  -9  209.18   11.41
   3   1  -8  429.90   18.70
   3   1  -8  428.78   17.42
   3  -1  -8  399.19   17.04
   3   1  -8  395.93   17.02
   3  -1  -8  424.95   18.49
   3   1  -8  438.25   18.15
   3   1  -8  382.20   17.82
   3  -1  -8  400.06   17.86
   3  -1  -8  399.82   18.14
   3   1  -8  402.15   17.73
   3  -1  -8  389.31   17.48
   3   1  -7  516.95   19.98
   3  -1  -7  490.61   19.58
   3   1  -7  488.65   19.61
   3  -1  -7  494.46   20.75
   3   1  -7  518.92   21.00
   3   1  -7  497.35   20.31
   3   1  -7  465.05   20.22
   3  -1  -7  472.60   19.95
   3  -1  -7  460.38   20.04
   3   1  -7  472.83   20.10
   3   1  -6  510.17   19.62
   3  -1  -6  463.62   18.94
   3   1  -6  481.36   19.19
   3  -1  -6  468.39   19.96
   3   1  -6  495.18   20.22
   3   1  -6  497.45   19.81
   3   1  -6  446.94   19.39
   3  -1  -6  444.45   19.27
   3  -1  -5  294.21   13.04
   3   1  -5  284.11   13.09
   3  -1  -5  282.97   12.81
   3   1  -5  282.69   12.92
   3  -1  -4    7.63    1.67
   3   1  -4    5.07    1.54
   3  -1  -3  110.72    6.60
   3   1  -3   98.20    6.47
   3  -1  -2    3.15    1.18
   3   1  -2    2.79    1.26
  -3   1   1    4.11    1.34
   3  -1  -1    4.01    1.26
   3   1  -1    4.20    1.29
  -3   1   0   92.44    6.10
   3   1   0  100.57    6.21
   3  -1   1  137.25    7.40
  -3   1  -1  140.44    7.92
   3   1   1  140.86    7.67
  -3   1  -2  223.80   10.77
   3  -1   2  209.71   10.09
   3   1   2  206.64   10.18
  -3   1  -3   18.58    2.68
   3   1   3   20.92    2.73
   3  -1   3   22.70    2.77
  -3   1  -4  115.76    7.25
   3   1   4  120.27    7.36
   3  -1   4  117.62    7.12
   3   1   5  408.28   17.53
   3  -1   5  427.72   17.41
   3  -1   5  398.86   16.91
  -3   1  -5  433.26   17.55
   3  -1   5  415.69   17.47
   3   1   5  403.27   17.56
   3   1   5  426.13   18.03
   3  -1   6    3.66    1.37
   3   1   6    4.91    1.63
   3  -1   6    1.03    0.89
  -3   1  -6    2.55    1.15
   3  -1   6    3.57    1.41
   3   1   6    4.07    1.60
   3  -1   6    2.73    1.19
   3   1   6    2.22    1.34
   3   1   7   21.43    3.18
   3  -1   7   24.60    3.09
   3  -1   7   24.24    3.20
   3  -1   7   21.84    2.86
   3  -1   7   18.83    2.94
   3   1   7   19.55    3.08
  -3   1  -7   22.97    3.04
   3  -1   7   20.48    3.11
   3   1   7   28.51    3.68
   3  -1   8  284.80   13.82
   3   1   8  285.37   13.97
  -3   1  -8  275.33   13.32
   3  -1   8  298.81   14.14
   3   1   8  272.01   14.03
   3   1   8  280.45   13.89
   3  -1   8  289.70   13.48
   3   1   8  276.23   13.68
   3  -1   8  304.96   13.91
   3  -1   9  281.56   14.14
  -3   1  -9  301.94   13.74
   3  -1   9  295.42   14.25
   3   1   9  265.36   14.07
   3   1   9  280.11   13.93
   3  -1   9  291.88   13.71
   3   1   9  248.26   13.43
   3  -1   9  282.09   13.61
   3  -1  10  168.56   10.65
   3   1  10  147.51   10.25
  -3   1 -10  193.35   10.21
   3  -1  10  181.46   10.60
   3   1  10  176.80   10.84
   3  -1  10  184.90   10.35
   3   1  10  174.51   10.47
   3  -1  10  191.51   10.46
   3   1  10  187.49   10.65
   3  -1  11    3.81    1.89
   3   1  11    0.44    1.45
   3  -1  11    2.64    1.58
   3   1  11    1.63    1.54
   3  -1  11    2.42    1.35
   3   1  11    0.74    1.14
   3  -1  11    2.83    1.38
   3   1  11    3.45    1.66
   3  -1  12  117.49    8.96
   3   1  12  125.70    9.48
   3  -1  12  129.95    8.74
   3   1  12  124.60    8.91
   3  -1  12  108.98    8.03
   3   1  12  112.66    8.40
   3  -1  12  126.86    8.35
   3   1  12  102.99    7.94
   3   1  13  609.64   26.40
   3  -1  13  573.39   25.63
   3  -1  13  617.15   24.93
   3   1  13  608.34   25.31
   3  -1  13  572.07   24.36
   3   1  13  547.05   24.43
   3   1  13  573.70   24.28
   3  -1  14   80.79    6.92
   3   1  14   89.00    7.43
   3  -1  14   84.33    7.70
   3   1  14   85.34    8.07
   3  -1  15  359.47   17.29
   3   1  15  357.14   17.60
   3  -1  15  358.84   18.44
   3   1  15  373.35   19.03
   3  -1  16  132.25    8.89
   3   1  16  124.86    8.98
   3  -1  16  117.86    9.42
   3   1  16  130.91   10.04
  -3  -1 -17   46.13    5.13
   3   1  17   42.99    4.99
   3  -1  17   44.59    5.67
   3   1  17   41.96    5.66
  -3   1 -18   14.75    2.89
  -3  -1 -18   15.45    2.95
   3   1  18   13.52    2.86
   3  -1  18   11.03    3.27
   3   1  18   14.10    3.33
  -3   1 -19  598.98   23.67
  -3  -1 -19  599.46   23.85
   3   1  19  561.66   24.70
   3  -1  19  560.83   24.46
  -3  -1 -20   90.23    6.43
   3  -1  20   80.91    6.78
   3   1  20   95.75    7.38
  -3  -1 -21   35.03    3.55
   3  -1  21   36.66    4.09
   3   1  21   25.16    3.63
  -3  -1 -22   22.75    2.53
   3   1  22   14.51    2.45
   3  -1  22   18.97    2.67
   3  -1  23  202.81    9.55
   3   1  23  216.54    9.82
   3  -2 -23   80.00    5.16
   3   2 -23   95.32    5.66
   3  -2 -23   94.55    5.45
   3   2 -23   97.25    5.55
   3  -2 -22    3.17    1.24
   3   2 -22    3.80    1.26
   3  -2 -22    3.71    1.26
   3   2 -22    3.56    1.27
   3  -2 -22    2.35    1.06
   3  -2 -21  104.90    7.36
   3   2 -21  122.49    7.65
   3  -2 -21  134.19    7.94
   3  -2 -21  130.88    7.91
   3   2 -21  128.16    7.87
   3  -2 -20   71.41    6.09
   3   2 -20   69.32    5.92
   3  -2 -20   59.73    5.47
   3  -2 -20   62.24    5.55
   3   2 -20   65.96    5.73
   3  -2 -19    6.48    2.20
   3  -2 -19    6.53    2.13
   3   2 -19    5.71    2.15
   3   2 -19    3.80    1.85
   3  -2 -19    2.24    1.28
   3   2 -19    2.22    1.34
   3  -2 -18    1.34    1.45
   3  -2 -18    1.25    1.36
   3   2 -18    0.84    1.11
   3  -2 -18    2.45    1.66
   3   2 -18    2.47    1.48
   3   2 -18    1.39    1.25
   3  -2 -17  125.68    9.60
   3   2 -17  128.77    9.48
   3  -2 -17  145.54    9.84
   3  -2 -17  140.44    9.73
   3   2 -17  136.53    8.66
   3   2 -17  136.21    8.97
   3  -2 -17  124.01    8.41
   3   2 -17  142.49    9.72
   3  -2 -17  132.81    8.78
   3  -2 -16   93.44    8.11
   3  -2 -16   85.68    7.53
   3   2 -16   78.63    7.47
   3  -2 -16   94.78    7.82
   3  -2 -16   90.01    6.92
   3   2 -16   86.38    7.01
   3  -2 -16   82.42    6.80
   3   2 -16   77.72    6.51
   3   2 -16   78.93    7.19
   3  -2 -15   71.05    6.74
   3  -2 -15   60.99    6.74
   3  -2 -15   76.44    7.03
   3  -2 -15   74.09    6.13
   3   2 -15   64.46    6.77
   3  -2 -15   75.65    7.04
   3  -2 -15   71.53    6.23
   3   2 -15   81.22    6.79
   3  -2 -15   75.64    6.57
   3   2 -15   75.47    6.40
   3   2 -15   76.28    6.99
   3  -2 -14  119.79    8.13
   3   2 -14  124.41    9.21
   3   2 -14  104.69    8.88
   3  -2 -14  118.74    9.10
   3   2 -14  119.60    8.64
   3  -2 -14  121.93    9.16
   3  -2 -14  136.02    8.99
   3   2 -14  127.71    8.60
   3   2 -14  112.80    7.95
   3  -2 -14  115.48    8.70
   3  -2 -13  188.01   11.76
   3   2 -13  181.64   11.15
   3  -2 -13  175.93   11.47
   3  -2 -13  184.00   11.07
   3  -2 -13  184.06   10.67
   3   2 -13  182.17   10.80
   3   2 -13  186.76   10.72
   3   2 -13  188.61   11.71
   3   2 -13  187.31   12.09
   3  -2 -13  206.48   11.87
   3   2 -12   20.75    3.69
   3  -2 -12   19.93    3.64
   3  -2 -12   29.89    4.33
   3   2 -12   30.90    4.21
   3  -2 -12   26.45    3.67
   3   2 -12   23.45    3.62
   3  -2 -12   29.34    3.99
   3   2 -12   25.15    3.54
   3  -2 -12   27.57    4.03
   3   2 -12   32.47    4.58
   3  -2 -11  274.07   14.00
   3  -2 -11  261.69   14.68
   3   2 -11  294.79   14.94
   3  -2 -11  290.41   14.66
   3   2 -11  294.20   14.43
   3  -2 -11  288.34   15.08
   3   2 -11  282.04   14.12
   3   2 -11  283.84   14.98
   3  -2 -11  297.35   13.77
   3   2 -11  313.52   15.64
   3   2 -11  298.29   13.70
   3  -2 -11  291.18   14.99
   3  -2 -10   32.33    4.31
   3  -2 -10   34.51    4.06
   3  -2 -10   33.64    4.35
   3   2 -10   27.05    3.88
   3  -2 -10   34.00    4.22
   3   2 -10   32.55    4.06
   3   2 -10   38.59    4.29
   3  -2 -10   31.06    4.14
   3  -2 -10   38.33    3.99
   3   2 -10   33.34    3.74
   3   2 -10   28.37    4.14
   3  -2  -9  244.23   12.47
   3  -2  -9  239.61   13.00
   3  -2  -9  242.31   13.07
   3   2  -9  236.01   12.87
   3  -2  -9  235.88   12.65
   3   2  -9  253.98   12.80
   3   2  -9  241.80   12.55
   3  -2  -9  249.38   12.07
   3   2  -9  270.36   12.41
   3   2  -9  243.02   12.01
   3   2  -9  268.62   13.69
   3  -2  -9  240.55   13.00
   3  -2  -8    3.21    1.51
   3   2  -8    7.54    2.02
   3   2  -8    5.27    1.76
   3  -2  -8    3.96    1.53
   3  -2  -8    5.27    1.66
   3  -2  -8    6.06    1.82
   3   2  -8    7.67    2.03
   3  -2  -8    3.57    1.44
   3   2  -8    8.08    1.92
   3   2  -8    7.37    1.85
   3  -2  -7   11.05    2.23
   3  -2  -7   13.20    2.58
   3   2  -7   11.98    2.38
   3  -2  -7   17.56    2.79
   3  -2  -7   15.31    2.79
   3   2  -7   14.43    2.69
   3  -2  -7   16.71    2.53
   3   2  -7   12.59    2.26
   3   2  -7   10.30    2.16
   3  -2  -6  124.90    8.23
   3   2  -6  153.69    8.68
   3  -2  -6  123.86    7.99
   3  -2  -6  136.42    8.57
   3  -2  -6  129.41    8.02
   3   2  -6  146.78    8.36
   3  -2  -6  141.25    7.91
   3   2  -6  137.81    7.98
   3   2  -6  133.84    8.54
   3  -2  -5  548.31   22.09
   3  -2  -5  545.75   21.14
   3   2  -5  555.72   21.68
   3  -2  -5  528.93   20.95
   3   2  -5  539.78   21.29
   3  -2  -4  254.17   11.80
   3   2  -4  256.74   12.15
   3   2  -4  243.67   11.74
   3  -2  -3  149.09    8.24
   3   2  -3  145.47    8.36
   3  -2  -2  335.78   14.52
   3   2  -2  323.22   14.42
  -3   2   1   20.70    2.61
   3   2  -1   12.51    2.21
   3  -2  -1   18.72    2.66
  -3   2   0   32.43    3.39
   3  -2   0   28.90    3.32
   3   2   0   33.95    3.45
  -3   2  -1   16.88    2.53
   3  -2   1   15.68    2.45
   3   2   1   20.40    2.65
   3   2   2    9.57    1.95
  -3   2  -2    6.63    1.70
   3  -2   2    9.29    1.93
   3   2   3   25.15    3.19
   3  -2   3   29.83    3.29
  -3   2  -3   24.09    3.09
   3  -2   4  200.33   10.10
   3   2   4  201.58   10.67
   3   2   4  209.54   11.15
   3  -2   4  213.31   10.48
  -3   2  -4  194.37   10.35
   3  -2   5  297.13   13.60
  -3   2  -5  318.18   14.20
   3  -2   5  346.33   14.62
   3   2   5  334.99   14.77
   3   2   5  302.24   14.72
   3  -2   5  295.40   13.64
   3   2   5  310.30   14.54
   3  -2   5  308.61   13.96
   3  -2   6   30.93    3.40
  -3   2  -6   34.32    3.73
   3  -2   6   36.67    3.93
   3   2   6   31.33    3.84
   3  -2   6   31.46    3.56
   3   2   6   33.60    4.06
   3   2   6   31.06    3.79
   3  -2   6   35.51    3.74
   3  -2   7   -0.52    0.80
   3  -2   7    2.05    1.19
   3   2   7    1.03    1.12
   3  -2   7    0.27    0.66
  -3   2  -7    0.59    0.78
   3  -2   7   -0.31    1.02
   3   2   7    2.83    1.44
   3  -2   7    0.30    0.80
   3   2   7    1.40    1.31
   3   2   8  928.57   34.46
   3  -2   8  956.31   33.65
   3   2   8  835.96   33.82
   3  -2   8  962.13   33.86
  -3   2  -8  907.22   33.50
   3  -2   8  951.86   34.19
   3   2   8  879.69   34.51
   3  -2   8  895.94   33.86
   3   2   8  897.98   34.36
   3   2   9   80.60    6.68
   3  -2   9   84.55    6.34
   3   2   9   82.35    6.77
   3  -2   9   95.20    6.75
  -3   2  -9   86.92    6.42
   3  -2   9  102.51    7.19
   3   2   9   79.75    6.90
   3  -2   9   79.50    6.59
   3   2  10   47.12    5.07
   3  -2  10   46.54    4.77
   3   2  10   50.25    5.32
   3  -2  10   45.94    4.72
  -3   2 -10   49.35    4.72
   3  -2  10   46.15    4.90
   3   2  10   59.78    5.92
   3  -2  10   46.72    5.17
   3   2  11   96.59    7.61
   3  -2  11   98.57    7.34
   3   2  11   92.07    7.57
   3  -2  11   92.90    6.99
   3  -2  11  108.39    7.73
   3   2  11   95.62    7.87
   3  -2  11  106.04    8.04
   3   2  12  183.08   11.09
   3  -2  12  172.39   10.50
   3   2  12  173.79   11.14
   3  -2  12  196.48   10.80
   3  -2  12  204.13   11.26
   3   2  12  182.85   11.49
   3  -2  12  180.00   11.39
   3   2  12  166.35   11.48
   3  -2  13  304.98   14.78
   3   2  13  276.36   15.01
   3  -2  13  283.73   15.33
   3   2  13  253.75   15.39
   3  -2  14  158.81    9.92
   3   2  14  148.91   10.28
  -3   2 -14  154.66   10.74
   3  -2  14  133.24    9.93
   3   2  14  139.12   10.73
   3   2  15  389.62   18.95
  -3   2 -15  396.92   19.78
   3  -2  15  394.31   19.22
   3   2  15  380.22   19.87
   3  -2  16    1.39    2.01
   3   2  16    2.62    2.42
   3   2  16    3.02    1.87
  -3  -2 -16    2.93    1.82
   3  -2  17  137.86    9.87
   3   2  17  158.13   11.06
   3   2  17  136.39    9.54
  -3  -2 -17  162.48   10.13
   3  -2  18   77.85    7.00
   3   2  18   75.14    7.30
   3   2  18   75.30    6.49
  -3   2 -18   83.10    6.57
  -3  -2 -18   72.46    6.34
  -3  -2 -19   10.11    2.35
   3  -2  19   16.15    3.12
   3   2  19   16.25    3.49
  -3  -2 -20    8.57    2.02
   3  -2  20    6.14    2.01
   3   2  20   11.29    2.75
  -3  -2 -21  386.44   16.10
   3  -2  21  394.61   16.80
   3   2  21  378.84   17.01
  -3  -2 -22  241.87   10.44
   3  -2  22  228.01   10.82
   3   2  22  217.31   10.93
  -3  -2 -23   49.56    3.39
   3  -2  23   44.44    3.58
   3   2  23   44.27    3.69
   3   3 -23   41.61    3.48
   3   3 -23   40.89    3.29
   3  -3 -23   41.85    3.30
   3  -3 -23   37.58    3.23
   3   3 -22   12.21    2.08
   3   3 -22    6.52    1.54
   3  -3 -22    6.42    1.54
   3  -3 -22    9.10    1.80
   3   3 -21  148.23    8.38
   3  -3 -21  139.62    8.17
   3   3 -21  130.98    7.88
   3  -3 -21  131.00    7.87
   3  -3 -21  129.33    8.09
   3   3 -20   22.34    3.27
   3  -3 -20   30.97    3.80
   3   3 -20   22.56    3.26
   3  -3 -20   31.10    3.74
   3   3 -20   24.10    3.06
   3  -3 -20   25.58    3.59
   3  -3 -19    1.80    1.17
   3   3 -19    2.23    1.56
   3  -3 -19    3.37    1.77
   3   3 -19    2.94    1.50
   3   3 -19    3.13    1.44
   3  -3 -19    1.20    1.30
   3  -3 -18   58.91    5.83
   3   3 -18   56.07    5.82
   3  -3 -18   66.04    6.17
   3   3 -18   60.04    5.89
   3   3 -18   61.09    5.50
   3  -3 -18   64.96    6.36
   3   3 -17  199.02   10.88
   3   3 -17  194.25   11.96
   3  -3 -17  195.97   11.82
   3  -3 -17  164.93   10.27
   3   3 -17  210.40   11.45
   3  -3 -17  205.70   12.16
   3   3 -17  201.55   11.93
   3  -3 -17  197.56   12.31
   3   3 -16    1.77    1.36
   3   3 -16    3.19    1.68
   3  -3 -16    3.61    1.90
   3   3 -16    5.60    2.21
   3  -3 -16    2.87    1.65
   3  -3 -16    2.64    1.66
   3  -3 -16    8.17    2.12
   3   3 -16    2.34    1.41
   3  -3 -16    1.48    1.70
   3  -3 -15   71.56    6.55
   3  -3 -15   72.37    6.06
   3   3 -15   62.27    6.56
   3  -3 -15   53.89    6.03
   3   3 -15   75.84    6.54
   3  -3 -15   71.81    6.29
   3  -3 -15   71.30    6.80
   3   3 -15   64.80    5.97
   3   3 -15   60.87    6.33
   3  -3 -15   59.86    6.61
   3  -3 -14  108.95    7.63
   3  -3 -14  106.47    8.41
   3   3 -14   93.94    7.60
   3  -3 -14  105.34    8.39
   3  -3 -14   98.67    7.69
   3   3 -14  101.19    7.59
   3   3 -14   97.17    7.16
   3   3 -14   95.70    8.03
   3  -3 -14   95.26    8.39
   3  -3 -14  107.69    8.18
   3  -3 -14   96.75    7.16
   3   3 -13   24.59    3.97
   3   3 -13   17.66    3.05
   3  -3 -13   25.68    3.97
   3  -3 -13   21.35    3.33
   3  -3 -13   22.12    3.78
   3  -3 -13   25.88    3.82
   3   3 -13   20.16    3.47
   3   3 -13   23.15    3.58
   3  -3 -13   21.61    3.87
   3  -3 -13   22.93    3.65
   3  -3 -13   25.00    3.53
   3  -3 -12  330.86   16.92
   3  -3 -12  318.81   15.77
   3  -3 -12  313.70   16.54
   3   3 -12  334.90   16.63
   3  -3 -12  331.29   16.29
   3   3 -12  364.25   16.54
   3   3 -12  317.57   15.65
   3   3 -12  327.68   16.87
   3  -3 -12  338.62   17.48
   3  -3 -12  363.23   17.02
   3   3 -12  401.56   18.21
   3  -3 -12  330.92   15.54
   3   3 -11   17.13    2.93
   3  -3 -11   13.89    2.96
   3  -3 -11   19.32    3.08
   3  -3 -11   14.11    2.92
   3   3 -11   15.69    2.92
   3  -3 -11   11.66    2.62
   3  -3 -11   11.82    2.87
   3  -3 -11   13.96    2.68
   3  -3 -11   15.54    3.00
   3   3 -11   20.12    3.58
   3   3 -11   16.74    2.69
   3   3 -10    5.51    1.76
   3  -3 -10    2.81    1.63
   3  -3 -10    4.37    1.67
   3  -3 -10    3.58    1.73
   3   3 -10    1.78    1.40
   3  -3 -10    2.55    1.53
   3  -3 -10    4.72    1.64
   3  -3 -10    3.85    1.67
   3   3 -10    4.99    1.92
   3   3 -10    4.67    1.65
   3  -3  -9   12.21    2.64
   3  -3  -9    8.79    2.12
   3  -3  -9    9.51    2.36
   3   3  -9   10.39    2.40
   3  -3  -9   20.95    3.21
   3  -3  -9   14.97    2.57
   3  -3  -9   14.82    2.45
   3  -3  -9   11.50    2.51
   3   3  -9   12.20    2.72
   3   3  -9    9.51    2.11
   3   3  -9   12.03    2.35
   3  -3  -8   19.56    3.27
   3  -3  -8   19.16    2.98
   3  -3  -8   22.52    3.46
   3  -3  -8   25.37    3.47
   3   3  -8   21.52    3.26
   3  -3  -8   22.02    3.08
   3  -3  -8   24.23    3.49
   3  -3  -8   23.88    3.08
   3   3  -8   22.20    3.05
   3   3  -8   28.12    3.39
   3   3  -8   26.68    3.73
   3  -3  -7   39.28    4.10
   3  -3  -7   34.99    4.25
   3  -3  -7   30.22    3.79
   3  -3  -7   40.09    4.42
   3   3  -7   32.36    3.98
   3  -3  -7   35.13    3.87
   3  -3  -7   38.75    3.87
   3   3  -7   45.74    4.38
   3   3  -7   39.22    3.99
   3   3  -7   38.75    4.37
   3  -3  -6   15.95    2.60
   3  -3  -6   13.56    2.66
   3  -3  -6   21.79    3.01
   3   3  -6   15.80    2.71
   3  -3  -6   14.49    2.64
   3  -3  -6   14.13    2.29
   3   3  -6   16.05    2.54
   3   3  -6   12.80    2.41
   3  -3  -6   20.15    2.81
  -3  -3   5  389.68   16.10
   3  -3  -5  360.47   16.48
   3  -3  -5  377.60   16.72
   3   3  -5  371.88   16.31
   3  -3  -5  385.84   16.28
   3  -3  -5  371.02   15.79
   3  -3  -5  380.22   15.81
   3   3  -5  386.99   16.57
   3   3  -5  371.52   16.11
   3  -3  -5  384.94   15.94
   3  -3  -5  339.43   15.76
  -3  -3   4    6.36    1.76
   3  -3  -4    7.45    1.63
   3  -3  -4    4.55    1.41
   3  -3  -4    6.08    1.53
   3  -3  -4    6.58    1.58
   3   3  -4    5.99    1.58
   3   3  -4    9.21    1.97
   3  -3  -4   10.70    2.16
   3  -3  -3    4.54    1.37
   3   3  -3    4.61    1.51
   3   3  -3    6.71    1.74
  -3  -3   3    6.34    1.77
   3  -3  -2   81.14    5.91
   3   3  -2   89.70    6.24
   3   3  -2   84.14    6.23
  -3  -3   2   93.03    6.15
   3  -3  -1   22.11    2.97
   3   3  -1   30.09    3.34
   3   3  -1   23.44    3.20
  -3  -3   1   22.11    3.00
   3  -3   0   84.00    5.99
   3   3   0   70.99    5.51
   3   3   0   82.06    6.15
  -3   3   0   87.81    5.90
   3   3   1  451.55   18.72
  -3  -3  -1  438.85   17.86
   3  -3   1  440.33   18.17
   3   3   1  428.86   17.85
  -3   3  -1  441.62   18.19
  -3   3  -2  256.76   12.23
  -3  -3  -2  271.15   12.13
   3   3   2  256.09   12.59
   3  -3   2  270.78   12.37
   3  -3   2  237.04   11.49
  -3   3  -3   96.54    6.52
   3  -3   3  100.72    6.30
   3   3   3   98.11    6.99
  -3  -3  -3  100.11    6.37
   3   3   3   94.98    6.72
   3  -3   3  110.15    6.84
   3  -3   3   93.29    6.12
   3  -3   3   90.36    6.12
  -3   3  -4   31.83    3.53
   3  -3   4   29.14    3.27
   3   3   4   28.63    3.78
  -3  -3  -4   30.15    3.29
   3   3   4   28.41    3.64
   3  -3   4   33.39    3.53
   3  -3   4   30.24    3.26
   3  -3   4   32.84    3.44
  -3   3  -5  996.19   34.94
   3  -3   5  954.04   34.32
   3   3   5  928.06   35.64
  -3  -3  -5  939.27   33.92
   3   3   5  950.71   35.49
   3  -3   5  996.14   34.42
   3  -3   5  943.30   34.05
   3  -3   6  242.30   11.72
  -3   3  -6  264.31   12.49
   3   3   6  248.52   12.92
   3  -3   6  260.02   12.30
   3   3   6  244.13   13.13
   3   3   6  240.77   12.83
   3  -3   7  322.26   14.43
   3   3   7  324.36   15.77
   3  -3   7  329.48   15.02
   3   3   7  348.13   16.31
  -3   3  -7  330.07   15.02
   3   3   7  310.95   15.67
   3   3   8    7.34    2.15
   3  -3   8    5.63    1.84
  -3   3  -8    5.00    1.67
   3   3   8    3.62    1.86
   3   3   9    8.82    2.35
   3   3   9    5.65    2.02
   3  -3   9    6.39    2.01
   3   3   9   11.03    2.64
  -3   3  -9    5.74    1.71
   3   3   9    9.76    2.69
   3   3  10  219.64   12.69
   3  -3  10  253.24   12.95
  -3   3 -10  233.85   11.93
   3   3  10  229.72   13.24
   3   3  11  317.29   16.45
   3   3  11  315.54   16.53
   3  -3  11  339.58   16.59
   3   3  11  365.38   17.52
   3   3  12   16.10    3.11
   3   3  12   11.77    2.76
   3   3  12   13.13    3.16
   3  -3  12   12.26    2.89
   3   3  13  156.89   10.85
   3  -3  13  170.91   10.97
   3   3  14    7.10    2.67
  -3   3 -14    5.52    2.25
   3  -3  14    0.45    1.60
   3   3  14    3.71    2.38
  -3   3 -15   11.77    3.06
   3   3  15   12.08    3.04
  -3  -3 -15   12.98    2.89
   3  -3  15    7.57    2.53
   3   3  15   12.78    3.48
  -3   3 -16    5.13    2.16
   3  -3  16    4.81    2.23
   3   3  16    6.25    2.66
  -3  -3 -16    6.93    2.22
   3   3  16    5.82    2.48
   3  -3  17   10.51    2.90
   3   3  17    8.41    3.10
  -3  -3 -17   13.60    2.85
   3  -3  17   10.01    2.82
   3   3  17   13.51    3.09
   3  -3  18  109.08    8.14
   3   3  18  111.09    8.72
  -3  -3 -18  117.07    8.03
   3   3  18  105.58    7.99
   3  -3  18  111.15    8.34
   3  -3  19   14.35    2.90
   3   3  19    8.67    2.74
  -3  -3 -19    8.52    2.09
   3   3  19    9.25    2.37
   3  -3  19    8.56    2.51
   3  -3  20  265.93   13.14
   3   3  20  272.62   13.75
  -3  -3 -20  277.87   12.98
   3  -3  20  269.02   13.35
  -3  -3 -21    6.08    1.62
   3  -3  21    9.44    2.02
   3   3  21    7.27    2.09
  -3  -3 -22  108.76    6.05
   3  -3  22  103.41    6.18
   3   3  22   96.48    6.29
  -3  -3 -23    0.44    0.58
   3  -3  23   -0.33    0.62
   3   3  23    0.37    0.93
   3   4 -23   43.66    3.44
   3   4 -23   43.52    3.22
   3  -4 -23   40.43    3.09
   3  -4 -23   38.13    3.24
   3   4 -22   83.08    5.55
   3   4 -22   80.17    5.21
   3  -4 -22   87.26    5.35
   3  -4 -22   75.28    5.33
   3   4 -21   11.65    2.23
   3   4 -21   11.21    2.05
   3  -4 -21    8.06    1.77
   3  -4 -21    8.54    1.95
   3   4 -20   55.44    4.99
   3  -4 -20   61.23    5.19
   3   4 -20   58.01    4.75
   3   4 -20   50.88    4.89
   3  -4 -20   56.93    5.28
   3   4 -19    2.15    1.40
   3  -4 -19   -0.36    1.04
   3   4 -19    2.44    1.31
   3  -4 -19    3.08    1.48
   3   4 -19    1.53    1.05
   3  -4 -19    2.72    1.58
   3   4 -18   17.20    3.12
   3   4 -18   13.70    2.85
   3  -4 -18   10.21    2.50
   3   4 -18   17.98    2.88
   3  -4 -18   13.92    2.86
   3  -4 -18   11.64    2.76
   3   4 -17    2.92    1.57
   3  -4 -17    4.26    1.91
   3   4 -17    3.62    1.64
   3  -4 -17    2.01    1.21
   3  -4 -17    2.44    1.53
   3   4 -17    1.47    1.26
   3  -4 -17    2.32    1.59
   3  -4 -16   39.70    5.12
   3   4 -16   34.32    4.20
   3  -4 -16   31.16    4.36
   3   4 -16   31.47    4.16
   3   4 -16   41.36    5.00
   3  -4 -16   37.95    5.10
   3  -4 -15   35.09    4.87
   3   4 -15   41.78    4.62
   3  -4 -15   38.06    4.34
   3  -4 -15   37.23    4.90
   3   4 -15   46.41    5.08
   3   4 -15   41.96    5.13
   3  -4 -15   34.37    4.98
   3   4 -14  103.35    7.67
   3  -4 -14  101.23    8.26
   3  -4 -14  110.53    7.69
   3  -4 -14  100.96    8.26
   3   4 -14   98.65    7.85
   3   4 -14   94.54    7.99
   3  -4 -14   99.86    7.36
   3  -4 -14  101.40    8.62
   3   4 -13   14.64    2.91
   3   4 -13   13.03    2.91
   3   4 -13    9.24    2.32
   3  -4 -13   12.69    3.02
   3  -4 -13   19.44    3.15
   3  -4 -13   12.67    2.91
   3   4 -13   11.25    2.67
   3  -4 -13   12.19    2.62
   3  -4 -13   13.36    2.84
   3  -4 -13   14.29    3.32
   3   4 -12    4.11    1.77
   3   4 -12    4.42    1.86
   3   4 -12    5.71    1.86
   3  -4 -12    5.31    2.10
   3  -4 -12    4.28    1.65
   3  -4 -12   10.27    2.59
   3  -4 -12    5.15    1.87
   3  -4 -12    1.20    1.07
   3  -4 -12    1.44    1.48
   3  -4 -11   56.07    5.80
   3  -4 -11   50.89    5.11
   3  -4 -11   66.48    6.21
   3   4 -11   56.72    5.46
   3  -4 -11   55.72    5.51
   3   4 -11   48.32    5.04
   3  -4 -11   48.82    4.92
   3  -4 -11   46.57    5.19
   3  -4 -11   52.79    5.87
   3  -4 -10    0.41    1.41
   3  -4 -10    0.34    0.91
   3  -4 -10   -0.80    1.30
   3  -4 -10    2.94    1.55
   3   4 -10    0.73    1.18
   3  -4 -10    0.66    1.07
   3   4 -10    0.84    1.44
   3   4 -10    0.89    1.12
   3  -4 -10    1.52    1.43
   3  -4 -10    1.33    1.36
   3  -4  -9   27.07    3.94
   3  -4  -9   29.24    3.73
   3  -4  -9   28.14    3.99
   3  -4  -9   30.87    3.96
   3   4  -9   33.37    4.08
   3  -4  -9   30.32    3.72
   3   4  -9   31.41    3.77
   3   4  -9   35.60    3.85
   3  -4  -9   32.12    4.08
   3   4  -9   35.15    4.41
   3  -4  -9   25.45    3.99
   3  -4  -8  370.13   17.22
   3  -4  -8  356.89   16.38
   3  -4  -8  356.69   16.96
   3  -4  -8  375.45   16.90
   3   4  -8  372.44   16.83
   3  -4  -8  370.53   16.37
   3   4  -8  364.44   16.37
   3   4  -8  340.78   15.80
   3  -4  -8  386.90   17.17
   3  -4  -8  364.22   17.54
   3  -4  -7  390.05   17.38
   3  -4  -7  388.80   17.96
   3  -4  -7  399.68   17.96
   3  -4  -7  393.04   17.66
   3   4  -7  420.57   18.04
   3  -4  -7  402.39   17.40
   3   4  -7  430.12   17.90
   3   4  -7  391.80   17.10
   3  -4  -7  408.64   17.49
   3  -4  -7  384.56   18.29
   3  -4  -6  571.59   23.02
   3  -4  -6  583.23   23.78
   3  -4  -6  588.22   23.70
   3   4  -6  622.47   23.75
   3  -4  -6  554.15   22.91
   3  -4  -6  611.07   22.94
   3   4  -6  583.76   23.46
   3   4  -6  537.30   22.67
   3  -4  -6  607.81   23.28
   3   4  -5    0.61    0.87
  -3  -4   5    1.43    1.28
   3  -4  -5    1.42    1.02
   3  -4  -5    1.14    0.76
   3  -4  -5    2.62    1.33
   3   4  -5    0.91    0.99
   3  -4  -5    1.56    1.02
   3  -4  -5    0.27    0.78
   3   4  -5    0.57    0.82
   3  -4  -5    2.26    1.22
   3   4  -5    1.29    1.21
   3  -4  -5    1.45    1.18
  -3  -4   4  679.66   25.53
   3   4  -4  663.31   25.01
   3  -4  -4  691.33   25.50
   3   4  -4  662.85   25.90
   3  -4  -4  684.68   26.10
   3  -4  -4  671.55   25.99
   3  -4  -4  635.68   25.12
   3  -4  -4  677.51   25.02
   3   4  -4  711.30   26.30
   3   4  -4  660.01   25.56
   3  -4  -4  619.37   25.14
   3  -4  -4  643.14   24.73
   3  -4  -4  673.43   24.73
  -3  -4   3  275.06   12.65
   3  -4  -3  272.25   12.44
   3   4  -3  258.81   12.18
   3   4  -3  273.94   13.17
   3  -4  -3  256.49   12.67
   3  -4  -3  251.53   12.31
   3   4  -3  265.42   13.03
   3   4  -3  258.71   12.58
   3  -4  -3  251.79   12.31
   3  -4  -3  259.48   12.03
   3  -4  -3  281.21   12.02
  -3  -4   2  517.35   20.66
   3  -4  -2  539.86   21.18
   3   4  -2  492.25   20.17
   3  -4  -2  500.59   20.18
   3  -4  -2  536.97   20.42
   3   4  -2  496.07   21.16
   3  -4  -2  525.84   20.82
   3   4  -2  491.41   20.88
   3   4  -2  486.75   20.61
   3  -4  -2  524.51   20.25
   3  -4  -2  531.41   19.84
  -3  -4   1  834.00   29.40
   3  -4  -1  779.92   29.56
   3   4  -1  762.66   28.78
   3  -4  -1  780.61   28.67
   3  -4  -1  812.69   28.83
   3   4  -1  774.84   29.86
   3  -4  -1  808.69   29.39
   3   4  -1  792.88   29.55
   3   4  -1  739.72   29.06
   3  -4  -1  758.36   28.54
   3  -4  -1  799.20   28.26
  -3   4   0   10.37    2.09
   3   4   0   15.76    2.82
  -3  -4   0   10.65    2.18
   3  -4   0    8.84    2.09
   3   4   0   13.37    2.27
   3  -4   0   12.17    2.13
   3  -4   0    7.60    1.73
   3  -4   0    8.40    1.91
   3   4   0    7.93    1.88
   3   4   0   16.86    2.62
   3  -4   0    8.52    1.70
   3  -4   0   10.31    1.92
   3  -4   0    9.30    1.91
  -3   4  -1   26.74    3.30
  -3  -4  -1   26.02    3.26
   3  -4   1   27.46    3.49
   3   4   1   30.55    3.52
   3  -4   1   21.72    2.84
   3  -4   1   23.60    2.92
   3   4   1   30.86    3.72
   3   4   1   25.65    3.55
   3  -4   1   32.17    3.59
   3   4   1   25.49    3.30
   3  -4   1   28.45    3.04
   3  -4   1   24.35    2.95
   3  -4   1   25.89    3.11
  -3   4  -2  401.19   17.05
  -3  -4  -2  402.75   16.71
   3  -4   2  445.33   17.68
   3   4   2  381.45   16.52
   3  -4   2  406.30   16.38
   3  -4   2  376.95   16.17
   3   4   2  361.49   17.18
   3   4   2  402.02   17.52
   3  -4   2  410.53   17.05
   3  -4   2  375.49   15.85
   3  -4   2  386.37   16.27
   3  -4   2  389.98   16.42
  -3   4  -3  861.28   31.15
  -3  -4  -3  844.15   30.53
   3   4   3  862.33   30.74
   3  -4   3  872.85   30.36
   3  -4   3  846.96   30.40
   3   4   3  794.33   31.64
   3   4   3  847.56   31.59
   3   4   3  753.93   31.03
   3  -4   3  881.47   31.12
   3  -4   3  851.68   29.97
   3  -4   3  826.36   30.26
   3  -4   3  778.81   30.17
  -3   4  -4  691.05   25.71
  -3  -4  -4  665.19   24.95
   3   4   4  623.18   24.80
   3  -4   4  681.06   24.84
   3   4   4  641.96   25.70
   3   4   4  643.61   26.10
   3  -4   4  638.78   24.29
   3  -4   4  656.01   24.81
   3  -4   4  651.81   24.84
   3  -4   4  707.14   25.43
   3  -4   4  673.19   25.03
   3   4   4  597.89   26.07
  -3   4  -5  629.07   24.53
   3  -4   5  639.76   24.14
   3   4   5  618.86   25.73
  -3  -4  -5  618.71   23.70
   3   4   5  597.84   25.26
   3   4   5  632.45   24.73
   3  -4   5  636.38   24.01
   3  -4   5  590.57   23.58
   3  -4   6    7.96    1.93
   3   4   6    8.07    2.37
  -3   4  -6    5.04    1.69
   3  -4   6    9.67    1.95
   3   4   6    5.46    2.04
   3   4   7  166.62   10.66
   3  -4   7  181.25    9.96
   3   4   7  178.09   11.07
  -3   4  -7  180.67   10.06
   3   4   7  169.96   10.76
   3   4   8  535.19   23.49
   3   4   8  549.27   23.77
   3  -4   8  528.57   22.15
  -3   4  -8  541.54   22.22
   3   4   8  549.22   23.89
   3   4   9 1094.66   42.41
   3   4   9 1052.92   42.21
   3  -4   9 1158.66   41.44
   3   4   9 1209.65   43.16
  -3   4  -9 1163.81   41.12
   3   4   9 1137.84   43.10
   3   4  10   11.14    2.75
   3   4  10    9.70    2.67
   3  -4  10   10.87    2.62
   3   4  10    9.98    2.68
  -3   4 -10   10.84    2.29
   3   4  10   10.44    2.89
   3   4  11   67.61    6.67
   3   4  11   71.13    7.00
   3  -4  11   73.92    6.51
   3   4  11   65.00    6.77
   3   4  12  347.09   17.91
   3   4  12  337.30   18.08
   3  -4  12  373.51   17.75
   3   4  12  372.27   18.78
   3  -4  12  391.23   18.07
   3  -4  13   10.94    2.63
   3  -4  13    7.01    2.39
   3   4  13   10.00    2.93
  -3   4 -13    5.48    2.24
   3  -4  14   79.08    7.05
  -3  -4 -14  108.19    7.98
   3   4  14   88.27    7.93
   3  -4  14   87.43    7.63
  -3   4 -14   82.80    7.84
   3  -4  15  107.69    8.20
  -3  -4 -15  106.92    8.01
   3   4  15  100.50    8.50
   3  -4  15  102.98    8.39
  -3   4 -15   99.96    8.71
   3  -4  16   74.90    6.68
  -3  -4 -16   78.55    6.68
   3   4  16   70.61    6.90
   3  -4  16   71.05    6.95
  -3   4 -16   68.62    7.10
   3  -4  17   40.83    4.77
   3   4  17   38.70    5.22
  -3  -4 -17   47.35    4.97
   3   4  17   36.62    4.81
   3  -4  17   38.49    4.93
  -3   4 -17   38.84    5.31
   3   4  18   50.49    5.35
   3  -4  18   58.87    5.84
   3  -4  18   52.75    5.28
   3   4  18   46.85    5.45
  -3  -4 -18   48.49    4.99
   3  -4  19    6.60    1.94
   3   4  19    8.49    2.42
  -3  -4 -19    7.19    2.02
  -3   4 -19    5.87    1.65
   3   4  19   11.02    2.52
   3  -4  19    6.82    2.35
   3  -4  20   32.91    3.73
   3   4  20   26.93    3.69
  -3  -4 -20   31.75    3.55
  -3   4 -20   30.20    3.10
   3   4  20   28.85    3.56
  -3  -4 -21    5.09    1.43
  -3   4 -21    7.55    1.51
   3  -4  21    8.02    1.78
   3   4  21    7.16    1.88
   3  -4  22    0.39    0.63
   3   4  22    1.52    1.08
  -3  -4 -22    2.24    0.93
  -3  -4 -23    0.14    0.45
   3  -5 -23   51.10    3.63
   3   5 -23   60.53    3.95
   3  -5 -22    5.94    1.43
   3   5 -22    8.39    1.66
   3  -5 -22    6.05    1.30
   3  -5 -21  116.04    7.18
   3   5 -21  109.07    6.88
   3  -5 -21  112.39    6.67
   3  -5 -20   21.50    3.13
   3   5 -20   15.73    2.69
   3  -5 -20   20.61    2.86
   3   5 -20   20.64    2.75
   3  -5 -19    2.96    1.51
   3   5 -19    3.75    1.62
   3  -5 -19    3.18    1.47
   3   5 -19    7.38    1.84
   3  -5 -18    1.24    1.35
   3   5 -18    0.75    1.15
   3  -5 -18    1.43    1.34
   3   5 -18    1.65    1.19
   3  -5 -17   80.38    7.16
   3  -5 -17   72.41    6.48
   3  -5 -17   72.47    6.69
   3   5 -17   78.58    6.13
   3   5 -17   76.21    6.71
   3   5 -17   76.40    6.34
   3  -5 -16   36.50    4.96
   3  -5 -16   35.65    4.72
   3   5 -16   39.87    4.45
   3  -5 -16   41.41    4.99
   3   5 -16   41.49    4.71
   3   5 -16   31.43    4.43
   3  -5 -15   -0.49    1.19
   3   5 -15    0.44    1.17
   3  -5 -15    0.90    1.54
   3   5 -15    0.36    1.03
   3  -5 -15   -0.42    1.30
   3   5 -15    0.80    1.07
   3  -5 -14    1.98    1.70
   3  -5 -14   -0.35    1.33
   3  -5 -14    0.91    1.56
   3   5 -14    1.48    1.39
   3   5 -14    0.90    1.09
   3  -5 -14    0.43    1.48
   3  -5 -13  141.99   10.30
   3  -5 -13  141.29    9.00
   3  -5 -13  146.49   10.26
   3   5 -13  137.30    9.16
   3  -5 -13  154.75    9.42
   3  -5 -13  144.16    9.85
   3   5 -13  123.94    8.60
   3   5 -13  131.57    9.61
   3  -5 -12  113.85    9.12
   3  -5 -12  122.48    8.24
   3  -5 -12  115.57    8.92
   3   5 -12  121.87    8.49
   3  -5 -12  121.23    8.30
   3  -5 -12  127.83    9.14
   3   5 -12  105.77    7.78
   3  -5 -11    2.82    1.69
   3  -5 -11    3.13    1.56
   3  -5 -11    4.35    2.06
   3   5 -11    3.02    1.64
   3  -5 -11    2.15    1.51
   3  -5 -11    3.32    1.75
   3  -5 -10   26.28    4.12
   3  -5 -10   22.22    3.47
   3   5 -10   24.50    3.28
   3  -5 -10   28.02    3.69
   3   5 -10   25.72    3.80
   3  -5 -10   20.58    3.66
   3  -5 -10   20.35    3.20
   3  -5 -10   26.24    3.89
   3  -5  -9  990.81   36.54
   3  -5  -9  941.23   37.46
   3   5  -9  991.05   35.98
   3   5  -9  943.28   35.28
   3  -5  -9 1002.23   36.66
   3  -5  -9 1011.20   36.18
   3   5  -9 1020.11   36.74
   3  -5  -9  923.88   37.02
   3  -5  -9  969.45   36.12
   3  -5  -9  945.41   36.79
   3  -5  -8    1.41    1.15
   3  -5  -8    5.45    1.98
   3  -5  -8    2.15    1.51
   3   5  -8    1.20    1.03
   3   5  -8    2.37    1.22
   3  -5  -8    3.59    1.55
   3   5  -8    3.21    1.60
   3  -5  -8    1.55    1.57
   3  -5  -8    6.62    1.87
   3  -5  -8    3.02    1.54
   3   5  -8    3.43    1.65
   3  -5  -7   95.07    6.89
   3  -5  -7   85.96    7.12
   3   5  -7   79.83    6.43
   3   5  -7   77.85    6.13
   3  -5  -7   88.37    6.61
   3   5  -7   99.32    7.11
   3  -5  -7   84.41    6.65
   3  -5  -7   81.41    6.78
   3  -5  -7   82.40    6.41
   3  -5  -7   91.98    7.04
   3   5  -7   86.38    6.84
   3  -5  -6  384.30   17.31
   3  -5  -6  413.58   18.53
   3   5  -6  406.66   17.68
   3  -5  -6  379.67   17.08
   3  -5  -6  399.19   17.86
   3  -5  -6  387.40   17.52
   3   5  -6  385.66   17.51
   3   5  -6  387.54   17.03
   3  -5  -6  399.99   17.30
  -3  -5   5  146.70    8.87
   3  -5  -5  153.58    8.94
   3  -5  -5  155.86    9.67
   3   5  -5  134.38    8.28
   3  -5  -5  171.72    9.42
   3   5  -5  153.61    9.24
   3  -5  -5  161.04    9.39
   3   5  -5  150.51    9.04
   3  -5  -5  163.30    9.05
   3  -5  -5  148.65    9.23
   3  -5  -5  152.73    8.71
   3   5  -5  154.66    9.37
   3   5  -5  146.26    8.78
   3  -5  -5  150.43    8.89
   3  -5  -5  150.56    8.44
  -3  -5   4  598.55   22.89
   3  -5  -4  546.15   22.53
   3  -5  -4  556.74   23.30
   3   5  -4  564.23   22.24
   3  -5  -4  568.15   22.51
   3   5  -4  553.17   22.98
   3  -5  -4  549.58   22.84
   3  -5  -4  583.61   22.54
   3   5  -4  556.72   23.16
   3   5  -4  551.00   22.49
   3  -5  -4  530.35   22.29
   3  -5  -4  553.20   21.91
   3  -5  -4  609.22   22.14
   3   5  -3    5.58    1.82
  -3  -5   3    6.97    2.01
   3  -5  -3    4.72    1.54
   3  -5  -3    4.43    1.70
   3   5  -3    5.35    1.63
   3  -5  -3    7.49    1.88
   3  -5  -3    5.08    1.70
   3  -5  -3    5.10    1.57
   3   5  -3    7.65    1.86
   3   5  -3    4.83    1.68
   3  -5  -3    7.47    1.70
   3  -5  -3    5.54    1.55
   3  -5  -3    5.23    1.58
  -3  -5   2   83.79    6.26
   3  -5  -2   98.71    6.89
   3   5  -2   90.50    6.29
   3  -5  -2   94.80    6.93
   3  -5  -2   84.88    6.14
   3  -5  -2   84.90    6.10
   3   5  -2   83.79    6.68
   3  -5  -2   86.79    6.35
   3   5  -2   88.00    6.70
   3   5  -2   91.47    6.58
   3  -5  -2   88.04    6.08
   3  -5  -2   89.26    5.92
  -3  -5   1   32.70    3.86
   3  -5  -1   35.71    4.09
   3  -5  -1   29.75    3.77
   3   5  -1   31.42    3.70
   3  -5  -1   33.23    3.66
   3  -5  -1   38.80    3.88
   3   5  -1   36.31    4.27
   3   5  -1   35.51    4.01
   3  -5  -1   38.05    4.03
   3   5  -1   32.84    4.00
   3  -5  -1   30.45    3.50
   3  -5  -1   31.67    3.32
  -3   5   0 1727.57   57.46
  -3  -5   0 1722.02   57.26
   3  -5   0 1738.60   57.99
   3   5   0 1675.77   57.10
   3  -5   0 1741.27   56.87
   3  -5   0 1743.96   56.89
   3   5   0 1548.85   57.97
   3  -5   0 1680.64   57.50
   3   5   0 1623.69   57.56
   3   5   0 1601.02   57.48
   3  -5   0 1663.11   56.77
   3  -5   0 1696.26   56.25
  -3   5  -1   84.67    6.17
  -3  -5  -1   75.28    5.81
   3  -5   1   76.86    6.10
   3   5   1   74.90    5.80
   3  -5   1   79.02    5.65
   3  -5   1   77.40    5.64
   3   5   1   67.15    5.88
   3   5   1   75.42    6.34
   3  -5   1   86.84    6.24
   3   5   1   68.65    5.72
   3   5   1   66.69    5.81
   3  -5   1   85.81    5.96
   3  -5   1   78.58    5.42
  -3   5  -2  273.74   13.00
  -3  -5  -2  252.96   12.32
   3  -5   2  256.36   12.88
   3   5   2  245.41   12.44
   3  -5   2  254.11   12.03
   3  -5   2  266.42   12.23
   3   5   2  249.59   13.21
   3   5   2  254.71   13.23
   3  -5   2  276.00   12.91
   3  -5   2  257.22   11.80
   3  -5   2  241.61   12.08
  -3   5  -3   35.93    4.03
  -3  -5  -3   37.60    4.03
   3  -5   3   41.22    4.37
   3   5   3   43.12    4.34
   3  -5   3   43.06    4.08
   3  -5   3   44.51    4.14
   3   5   3   40.37    4.69
   3   5   3   40.22    4.51
   3  -5   3   45.88    4.38
   3  -5   3   35.57    3.61
   3  -5   3   35.80    3.84
   3   5   3   37.07    4.12
  -3   5  -4  413.76   18.20
  -3  -5  -4  408.92   17.55
   3  -5   4  444.01   18.37
   3   5   4  430.40   18.05
   3  -5   4  433.74   17.48
   3   5   4  386.67   18.73
   3   5   4  413.32   18.57
   3  -5   4  403.02   16.97
   3  -5   4  421.81   17.68
   3  -5   4  437.51   17.99
   3  -5   4  420.48   17.61
   3   5   4  392.91   19.08
  -3   5  -5  179.15   10.20
   3  -5   5  181.85    9.84
   3   5   5  171.77   11.16
  -3  -5  -5  178.42    9.70
   3   5   5  171.04   10.26
   3   5   5  177.60   11.08
   3  -5   5  201.43   10.15
   3  -5   5  182.38    9.38
   3   5   6  851.66   33.62
   3  -5   6  876.06   31.73
   3   5   6  850.22   33.97
  -3   5  -6  842.32   32.01
   3  -5   6  833.32   30.71
   3   5   7   21.89    3.74
   3  -5   7   16.63    2.84
   3   5   7   22.05    3.87
  -3   5  -7   20.81    3.17
   3   5   7   15.96    3.31
   3  -5   7   19.37    2.68
  -3   5  -8   41.54    4.49
   3   5   8   40.94    5.19
   3  -5   8   40.87    4.51
   3   5   8   32.81    4.81
   3   5   8   37.85    5.00
  -3   5  -9  288.60   14.30
   3   5   9  284.43   15.91
   3  -5   9  298.44   14.48
   3   5   9  298.43   15.98
   3   5   9  274.21   15.41
  -3   5 -10  399.40   18.21
   3   5  10  408.95   20.30
   3  -5  10  437.30   18.94
   3   5  10  410.46   19.92
   3   5  10  400.48   19.85
   3   5  10  387.37   19.97
   3   5  11  465.21   22.44
   3  -5  11  497.01   21.03
   3   5  11  491.04   22.19
   3   5  11  453.92   21.83
   3   5  11  434.65   21.94
   3  -5  12  229.34   12.77
   3   5  12  236.43   14.32
   3  -5  12  232.15   13.16
  -3   5 -12  228.89   13.85
   3  -5  13   35.63    4.53
  -3  -5 -13   36.32    4.45
   3   5  13   26.23    4.65
   3  -5  13   28.72    4.40
  -3   5 -13   26.57    4.43
   3  -5  14    7.29    2.20
  -3  -5 -14    6.30    2.19
   3   5  14    5.67    2.57
   3  -5  14    3.97    2.15
  -3   5 -14    4.68    2.19
   3  -5  15   25.49    3.96
  -3  -5 -15   27.85    3.92
   3   5  15   29.86    4.73
   3  -5  15   40.34    5.07
  -3   5 -15   23.50    4.22
   3  -5  16  100.58    7.57
  -3  -5 -16   88.74    7.12
   3   5  16   87.13    7.83
   3  -5  16  104.98    8.18
  -3   5 -16   99.59    8.55
   3  -5  17   -0.36    1.30
  -3  -5 -17   -0.35    1.15
   3   5  17    0.44    1.70
  -3   5 -17   -0.50    1.71
   3  -5  18   48.97    4.93
  -3  -5 -18   54.96    5.08
   3   5  18   54.39    5.59
  -3   5 -18   42.13    5.48
   3  -5  19   11.30    2.38
  -3  -5 -19    9.06    2.01
  -3   5 -19   13.49    2.23
   3   5  19   14.65    2.84
   3  -5  20   47.96    4.37
  -3   5 -20   52.56    4.05
   3   5  20   53.01    4.74
  -3  -5 -20   57.57    4.65
  -3  -5 -21   20.76    2.59
  -3   5 -21   23.52    2.44
  -3  -5 -22   -0.17    0.59
  -3   5 -22    0.52    0.66
   3  -6 -22   60.48    4.34
   3   6 -22   63.99    4.42
   3  -6 -21   17.10    2.51
   3  -6 -21   19.18    2.36
   3   6 -21   18.92    2.56
   3  -6 -20   86.28    6.37
   3  -6 -20   87.02    5.88
   3   6 -20   95.22    6.03
   3   6 -20   96.82    6.47
   3  -6 -19   45.73    4.80
   3  -6 -19   50.06    4.67
   3   6 -19   53.18    4.68
   3   6 -19   52.44    4.88
   3  -6 -18    0.78    1.47
   3   6 -18    1.07    1.29
   3  -6 -18    0.66    1.01
   3   6 -18    0.32    0.85
   3  -6 -17    5.14    2.13
   3   6 -17    2.71    1.46
   3  -6 -17    6.88    2.05
   3   6 -17    3.85    1.53
   3  -6 -16   69.30    6.74
   3  -6 -16   71.40    6.36
   3   6 -16   68.57    6.07
   3   6 -16   62.29    6.10
   3  -6 -15   13.29    3.17
   3  -6 -15   18.28    3.22
   3   6 -15   18.53    3.41
   3   6 -15   17.50    3.21
   3  -6 -14  151.06   10.60
   3  -6 -14  143.42    9.13
   3   6 -14  148.03    9.45
   3  -6 -14  154.58   10.10
   3   6 -14  138.32    9.84
   3  -6 -13  133.65    9.91
   3  -6 -13  132.56    8.73
   3   6 -13  130.20    8.94
   3  -6 -13  155.17    9.96
   3   6 -13  126.91    8.56
   3   6 -13  128.53    9.41
   3  -6 -12   10.60    2.79
   3  -6 -12   14.44    2.92
   3   6 -12   11.49    2.68
   3  -6 -12    8.80    2.39
   3  -6 -11  886.42   35.62
   3  -6 -11  959.79   37.21
   3  -6 -11  983.69   35.46
   3   6 -11  969.57   35.84
   3  -6 -11  897.02   35.88
   3  -6 -10  236.30   13.47
   3  -6 -10  248.07   14.24
   3  -6 -10  270.38   13.38
   3   6 -10  257.24   13.51
   3  -6 -10  253.72   13.75
   3   6 -10  257.80   13.85
   3  -6  -9    1.79    1.61
   3  -6  -9    3.16    1.77
   3   6  -9    4.34    1.65
   3   6  -9    1.75    1.26
   3  -6  -9    3.11    1.64
   3  -6  -9    1.76    1.33
   3   6  -9    2.26    1.64
   3  -6  -9    1.98    1.42
   3   6  -9    4.88    1.98
   3  -6  -8   91.89    7.30
   3  -6  -8   98.93    7.92
   3   6  -8   95.30    7.12
   3   6  -8   91.81    6.65
   3  -6  -8   98.69    7.16
   3  -6  -8   95.11    7.20
   3  -6  -8   86.66    6.83
   3   6  -8  103.77    7.54
   3  -6  -8   86.96    7.18
   3   6  -8   91.27    7.41
   3  -6  -7  446.97   19.37
   3  -6  -7  433.29   19.87
   3   6  -7  417.95   18.98
   3   6  -7  395.61   18.11
   3  -6  -7  458.88   18.99
   3  -6  -7  410.49   18.55
   3   6  -7  455.73   19.33
   3  -6  -7  438.97   19.43
   3   6  -7  411.45   19.31
   3  -6  -7  433.93   18.97
   3  -6  -6   62.78    6.03
   3  -6  -6   50.52    5.16
   3  -6  -6   59.93    5.31
   3   6  -6   64.15    5.68
   3  -6  -6   67.07    5.69
   3  -6  -6   65.37    5.83
   3   6  -6   59.81    5.61
   3   6  -6   57.20    5.18
   3  -6  -6   57.26    5.26
  -3  -6   5  170.30    9.66
   3  -6  -5  151.91    9.10
   3   6  -5  163.65    9.18
   3  -6  -5  150.36    9.20
   3  -6  -5  156.52    9.91
   3   6  -5  148.84    9.35
   3  -6  -5  145.71    8.86
   3   6  -5  161.51    9.37
   3  -6  -5  142.45    9.20
   3  -6  -5  140.76    8.98
   3  -6  -5  136.57    8.55
   3   6  -5  140.28    9.27
   3   6  -5  138.51    8.77
   3  -6  -5  163.62    9.31
  -3  -6   4  181.63   10.30
   3  -6  -4  162.82    9.88
   3  -6  -4  181.19   10.78
   3   6  -4  169.55    9.76
   3  -6  -4  198.27   10.49
   3   6  -4  160.54   10.19
   3   6  -4  191.94   10.29
   3  -6  -4  190.09   10.57
   3  -6  -4  178.15    9.96
   3   6  -4  182.05   10.75
   3   6  -4  165.27    9.79
   3  -6  -4  170.57    9.83
   3  -6  -4  189.47    9.77
  -3  -6   3  311.80   14.78
   3  -6  -3  304.15   14.86
   3   6  -3  302.89   15.33
   3  -6  -3  316.03   15.35
   3   6  -3  331.30   14.74
   3  -6  -3  332.19   14.82
   3  -6  -3  310.08   14.65
   3   6  -3  285.32   14.96
   3   6  -3  304.37   14.64
   3  -6  -3  300.56   14.35
   3  -6  -3  324.32   14.12
  -3  -6   2   76.28    6.08
   3  -6  -2   69.74    5.99
   3   6  -2   81.76    6.17
   3  -6  -2   68.19    5.63
   3  -6  -2   65.66    5.93
   3   6  -2   74.99    6.51
   3  -6  -2   62.15    5.59
   3   6  -2   79.37    6.52
   3   6  -2   72.73    5.99
   3  -6  -2   72.89    5.45
  -3  -6   1  527.23   21.01
   3  -6  -1  491.64   21.24
   3   6  -1  467.56   20.44
   3  -6  -1  501.73   21.19
   3  -6  -1  524.58   20.58
   3  -6  -1  531.07   20.52
   3   6  -1  454.29   21.36
   3  -6  -1  522.87   21.21
   3   6  -1  482.44   21.30
   3   6  -1  459.08   20.68
   3  -6  -1  515.51   20.01
  -3   6   0   68.76    5.77
  -3  -6   0   57.99    5.37
   3  -6   0   63.14    5.80
   3   6   0   72.62    5.97
   3  -6   0   80.93    5.87
   3  -6   0   78.09    5.72
   3   6   0   67.96    6.30
   3  -6   0   79.42    6.18
   3   6   0   68.71    6.04
   3   6   0   67.85    5.89
   3  -6   0   75.92    5.49
  -3   6  -1   93.80    7.01
  -3  -6  -1  101.99    7.07
   3  -6   1  110.32    7.75
   3   6   1   98.89    7.18
   3  -6   1  111.78    7.04
   3  -6   1  104.27    6.84
   3   6   1   99.48    7.51
   3   6   1  104.70    7.96
   3  -6   1  100.04    7.23
   3   6   1   99.01    7.42
   3  -6   1   97.73    6.47
  -3   6  -2  369.86   16.65
  -3  -6  -2  346.65   16.02
   3  -6   2  386.36   17.12
   3   6   2  385.41   16.76
   3  -6   2  388.81   15.99
   3  -6   2  376.27   15.90
   3   6   2  350.95   17.18
   3  -6   2  351.56   15.49
   3   6   2  340.05   17.09
   3  -6   2  358.04   16.50
   3   6   2  322.59   16.40
   3  -6   2  375.93   15.59
   3   6   2  343.80   16.30
  -3   6  -3 1336.11   47.26
  -3  -6  -3 1264.44   46.45
   3  -6   3 1464.06   47.91
   3   6   3 1390.95   47.41
   3  -6   3 1358.52   46.17
   3  -6   3 1286.55   45.88
   3  -6   3 1330.86   46.24
   3   6   3 1242.03   48.23
   3   6   3 1302.35   48.01
   3  -6   3 1405.68   47.27
   3  -6   3 1316.57   45.72
   3   6   3 1308.31   47.16
  -3   6  -4  336.44   15.68
  -3  -6  -4  317.80   14.86
   3  -6   4  327.25   15.44
   3   6   4  345.60   15.56
   3  -6   4  336.84   14.66
   3   6   4  303.56   15.65
   3   6   4  288.43   15.93
   3   6   4  331.49   15.83
   3  -6   4  323.04   14.26
   3  -6   4  340.66   15.29
   3  -6   4  328.30   14.78
   3   6   4  316.22   16.69
   3  -6   4  309.96   14.41
  -3  -6  -5  200.07   10.81
   3  -6   5  221.35   11.10
   3  -6   5  208.64   10.84
   3   6   5  194.04   12.48
  -3   6  -5  221.38   11.69
   3  -6   5  205.65   10.37
   3   6   5  190.55   12.20
   3  -6   6   18.12    2.94
   3  -6   6   18.89    2.92
   3   6   6   16.75    3.48
  -3   6  -6   25.51    3.56
   3  -6   6   22.06    2.91
   3   6   6   19.62    3.69
   3   6   7   32.40    4.87
   3  -6   7   46.31    4.65
   3   6   7   47.64    5.90
  -3   6  -7   38.76    4.48
   3   6   8   66.01    6.93
   3  -6   8   67.59    5.76
   3   6   8   68.53    7.10
  -3   6  -8   56.73    5.55
   3   6   8   61.87    6.68
   3   6   9  245.51   14.98
   3  -6   9  262.39   13.52
   3   6   9  266.77   15.53
  -3   6  -9  281.38   13.95
   3   6   9  277.92   15.71
   3   6  10  152.48   11.18
  -3   6 -10  162.74   10.02
   3   6  10  177.03   12.02
   3  -6  10  162.65   10.06
   3   6  10  180.83   12.04
   3   6  11  308.55   17.51
   3  -6  11  316.58   15.59
   3   6  11  327.66   17.35
   3  -6  12   30.03    4.09
   3   6  12   26.53    4.44
  -3  -6 -12   28.54    3.89
   3   6  12   22.59    4.55
  -3   6 -12   25.69    4.40
   3  -6  13   58.71    5.77
   3   6  13   65.30    7.07
  -3   6 -13   59.64    6.71
  -3  -6 -13   53.58    5.43
   3  -6  14    3.44    1.76
  -3  -6 -14    8.22    2.22
   3   6  14    4.23    2.63
  -3   6 -14   -0.53    1.62
   3  -6  15    4.45    1.76
  -3  -6 -15    3.65    1.64
   3   6  15    5.56    2.63
  -3   6 -15    2.62    1.89
   3  -6  16  272.91   14.06
  -3  -6 -16  283.34   14.20
   3   6  16  287.75   15.70
  -3   6 -16  316.54   16.72
   3  -6  17    8.21    2.12
  -3  -6 -17    7.52    2.05
   3   6  17    7.34    2.44
  -3   6 -17    6.86    2.27
   3  -6  18   12.25    2.39
   3   6  18   14.19    3.05
  -3   6 -18   13.29    3.09
  -3  -6 -18   11.97    2.33
  -3  -6 -19    2.94    1.26
  -3   6 -19    2.08    1.13
   3   6  19    1.98    1.72
  -3  -6 -20   14.78    2.18
  -3   6 -20    9.40    1.76
   3   6  20   11.11    2.34
  -3  -6 -21    5.77    1.39
  -3   6 -21    4.95    1.21
   3   6  21    7.38    1.63
  -3  -6 -22   87.63    4.85
  -3   6 -22   88.25    4.53
   3  -6  22   80.00    4.97
   3  -7 -22   97.65    5.51
   3   7 -22  116.89    5.92
   3  -7 -21   38.52    3.58
   3   7 -21   46.15    3.80
   3  -7 -20    0.53    0.96
   3   7 -20    0.26    0.88
   3   7 -20    0.22    0.68
   3  -7 -19  226.98   11.68
   3  -7 -19  232.38   10.99
   3   7 -19  225.61   11.00
   3   7 -19  219.42   11.29
   3  -7 -18  573.41   23.42
   3  -7 -18  547.29   22.28
   3   7 -18  547.84   22.35
   3   7 -18  577.40   23.06
   3  -7 -17   10.02    2.60
   3   7 -17   16.43    2.93
   3  -7 -17    9.27    2.24
   3   7 -17   13.78    2.58
   3   7 -16   57.16    5.80
   3  -7 -16   64.77    6.37
   3  -7 -16   61.26    5.73
   3   7 -16   71.25    6.13
   3   7 -16   73.88    6.44
   3  -7 -15    8.18    2.62
   3   7 -15    6.54    2.13
   3   7 -15    5.82    1.98
   3  -7 -15    6.88    2.04
   3   7 -14   53.44    5.72
   3  -7 -14   62.35    6.40
   3  -7 -14   60.57    5.55
   3  -7 -14   51.68    5.49
   3   7 -14   54.31    5.84
   3  -7 -13   17.60    3.59
   3   7 -13   17.40    3.28
   3  -7 -13   19.25    3.37
   3  -7 -13   21.96    3.39
   3  -7 -13   20.71    3.49
   3  -7 -12  196.69   12.22
   3   7 -12  218.43   12.75
   3  -7 -12  218.63   13.37
   3  -7 -12  244.84   12.50
   3  -7 -12  236.53   12.91
   3  -7 -11   27.30    4.20
   3   7 -11   41.70    4.85
   3  -7 -11   35.34    4.81
   3  -7 -11   29.78    3.99
   3  -7 -11   26.52    4.00
   3   7 -11   29.65    4.19
   3  -7 -10   80.60    7.02
   3   7 -10   69.02    6.38
   3  -7 -10   56.58    6.33
   3  -7 -10   63.27    5.87
   3  -7 -10   71.87    6.49
   3   7 -10   73.70    6.46
   3   7 -10   64.56    6.32
   3  -7  -9   91.94    7.72
   3  -7  -9   83.84    7.61
   3   7  -9  107.99    7.92
   3   7  -9   94.16    7.21
   3   7  -9  100.78    7.02
   3  -7  -9  106.12    7.57
   3  -7  -9   91.39    7.47
   3   7  -9  112.95    8.07
   3   7  -9  100.87    7.93
   3  -7  -8  536.60   23.56
   3  -7  -8  534.20   23.01
   3   7  -8  541.11   22.52
   3   7  -8  525.68   22.41
   3   7  -8  499.08   21.41
   3  -7  -8  498.45   21.78
   3  -7  -8  500.04   22.45
   3   7  -8  570.75   23.03
   3   7  -8  548.71   23.42
   3  -7  -7  101.94    7.97
   3  -7  -7   96.02    7.43
   3   7  -7   84.26    6.76
   3   7  -7   83.64    6.95
   3   7  -7   85.83    6.49
   3  -7  -7   76.45    6.40
   3  -7  -7   89.62    7.22
   3   7  -7  100.95    7.45
   3   7  -7   82.34    7.15
   3   7  -6   10.00    2.36
   3  -7  -6   11.70    2.74
   3  -7  -6    9.48    2.46
   3  -7  -6    8.20    2.24
   3   7  -6   13.10    2.76
   3   7  -6   11.98    2.66
   3  -7  -6    8.69    2.26
   3  -7  -6    9.92    2.31
  -3   7   5   59.16    5.86
   3  -7  -5   56.03    5.24
   3  -7  -5   61.67    5.98
   3   7  -5   55.92    5.26
   3  -7  -5   54.46    5.44
   3   7  -5   54.49    5.46
   3  -7  -5   52.41    5.13
   3  -7  -5   50.63    4.92
   3   7  -5   56.71    5.73
   3   7  -5   54.13    5.12
   3  -7  -5   53.97    5.15
   3  -7  -4  546.08   22.99
   3  -7  -4  588.70   23.99
   3  -7  -4  586.38   23.26
  -3   7   4  575.30   23.97
   3  -7  -4  558.57   22.38
   3   7  -4  541.00   23.67
   3  -7  -4  535.57   22.67
   3   7  -4  571.44   23.97
   3   7  -4  518.43   22.42
   3  -7  -4  517.12   22.37
   3   7  -3    5.50    2.01
   3  -7  -3    5.00    1.96
   3  -7  -3    6.06    1.83
   3  -7  -3    7.75    2.12
   3  -7  -3    4.22    1.61
  -3   7   3    4.00    1.80
   3   7  -3    4.22    1.78
   3  -7  -3    4.97    1.69
   3   7  -3    5.90    1.96
   3   7  -3    2.93    1.51
   3  -7  -3    7.45    1.96
   3   7  -2   18.72    3.46
  -3  -7   2   17.24    3.20
   3  -7  -2   20.83    3.47
   3   7  -2   21.48    3.48
   3  -7  -2   22.55    3.58
   3  -7  -2   20.18    3.12
   3  -7  -2   20.75    3.01
  -3   7   2   19.40    3.41
   3   7  -2   13.03    3.04
   3  -7  -2   22.94    3.38
   3   7  -2   19.64    3.16
   3   7  -2   18.44    3.30
   3  -7  -2   18.43    2.95
   3  -7  -2   25.77    3.26
  -3  -7   1  552.53   23.42
   3  -7  -1  587.61   24.26
   3   7  -1  605.40   23.92
   3  -7  -1  597.72   23.19
   3  -7  -1  561.90   22.58
   3  -7  -1  571.57   22.89
  -3   7   1  593.08   24.19
   3   7  -1  521.00   24.23
   3   7  -1  543.18   24.54
   3   7  -1  604.05   24.66
   3  -7  -1  559.57   23.66
   3   7  -1  539.15   23.54
   3  -7  -1  565.77   22.47
  -3   7   0  202.60   11.21
  -3  -7   0  193.41   11.08
   3  -7   0  212.85   11.97
   3   7   0  220.29   11.74
   3  -7   0  201.51   10.77
  -3   7   0  213.77   11.81
   3  -7   0  221.90   11.04
[truncated: 145,100 more chars]
