# Supplementary material for: Synthesis and crystal structure of bis­(2-aminobenzimidazolium) catena-[metavanadate(V)]
Source: Acta Crystallogr E Crystallogr Commun. 2024 Jun 18;80(Pt 7):751–4. doi: 10.1107/S2056989024005528 (PMC11223690; doi:10.1107/S2056989024005528)
Supplement: Supplementary file 2 [file e-80-00751-Isup3.hkl]

data_I                                                                          
_shelx_title ' 1323'                                                            
_shelx_refln_list_code          4                                               
_shelx_F_calc_maximum      255.13                                               
_exptl_crystal_F_000       944.00                                               
_reflns_d_resolution_high  0.8131                                               
                                                                                
loop_                                                                           
 _space_group_symop_operation_xyz                                               
 'x, y, z'                                                                      
 '-x, y+1/2, -z+1/2'                                                            
 '-x, -y, -z'                                                                   
 'x, -y-1/2, z-1/2'                                                             
                                                                                
_cell_length_a     4.8817                                                       
_cell_length_b    16.8263                                                       
_cell_length_c    22.4354                                                       
_cell_angle_alpha  90.000                                                       
_cell_angle_beta   90.675                                                       
_cell_angle_gamma  90.000                                                       
                                                                                
_shelx_F_squared_multiplier     1.000                                           
                                                                                
loop_                                                                           
 _refln_index_h                                                                 
 _refln_index_k                                                                 
 _refln_index_l                                                                 
 _refln_F_squared_calc                                                          
 _refln_F_squared_meas                                                          
 _refln_F_squared_sigma                                                         
 _refln_observed_status                                                         
   1   0   0        733.03        764.84        13.30 o                         
   2   0   0       7232.57       6401.70       122.38 o                         
   3   0   0        391.91        413.69        29.95 o                         
   4   0   0       1349.91       1178.03        48.26 o                         
   5   0   0         36.76         40.17         9.76 o                         
   1   1   0       1949.26       1891.01        19.35 o                         
   2   1   0         40.00         51.48         3.55 o                         
   3   1   0        661.96        601.71        27.11 o                         
   4   1   0        795.22        734.17        20.28 o                         
   5   1   0        115.00        110.35         9.11 o                         
   0   2   0       3336.16       3528.33        67.12 o                         
   1   2   0       5279.13       5409.82        78.30 o                         
   2   2   0        318.22        262.44         7.78 o                         
   3   2   0        129.41        198.16        12.17 o                         
   4   2   0        337.08        311.17        11.10 o                         
   5   2   0        428.46        430.00        15.57 o                         
   1   3   0        930.90        943.43        16.97 o                         
   2   3   0        511.18        491.37        11.12 o                         
   3   3   0        473.28        506.44        18.29 o                         
   4   3   0        526.10        489.53        15.33 o                         
   5   3   0        380.10        397.73        21.14 o                         
   0   4   0         11.42          6.14         2.72 o                         
   1   4   0       9529.28       9423.00       139.85 o                         
   2   4   0        299.01        361.62        11.08 o                         
   3   4   0         67.98         66.77         4.13 o                         
   4   4   0       1888.60       1876.42        36.82 o                         
   5   4   0         51.33         62.24         7.82 o                         
   1   5   0      16012.69      15043.24       216.20 o                         
   2   5   0       5590.65       5519.04        87.00 o                         
   3   5   0      11179.65      10611.46       104.23 o                         
   4   5   0       1366.26       1356.02        27.97 o                         
   5   5   0        608.66        637.80        28.36 o                         
   0   6   0       6084.28       5747.79       180.05 o                         
   1   6   0         40.17         66.10         9.21 o                         
   2   6   0       8444.99       7950.09       122.66 o                         
   3   6   0        433.74        445.41        11.47 o                         
   4   6   0        814.74        786.55        22.62 o                         
   5   6   0         80.62         86.70         8.65 o                         
   1   7   0       1307.84       1272.97        52.43 o                         
   2   7   0        961.97        931.01        31.84 o                         
   3   7   0       1251.92       1266.32        18.90 o                         
   4   7   0        259.95        245.74        13.99 o                         
   5   7   0          4.15          4.69         3.89 o                         
   0   8   0        516.23        555.55        56.62 o                         
   1   8   0        116.67        137.73         8.92 o                         
   2   8   0       1927.62       1960.23        45.03 o                         
   3   8   0        901.93        826.08        16.21 o                         
   4   8   0         87.81        101.54        11.18 o                         
   5   8   0        311.38        299.39        15.03 o                         
   1   9   0       2554.90       2438.06        63.46 o                         
   2   9   0       1311.19       1322.74        34.00 o                         
   3   9   0       2870.18       2846.69        41.08 o                         
   4   9   0        169.14        165.04        11.09 o                         
   5   9   0         13.80         10.91         3.39 o                         
   0  10   0       3368.06       2940.48       127.02 o                         
   1  10   0          3.09          8.53         3.73 o                         
   2  10   0       5419.56       5127.59        75.24 o                         
   3  10   0        697.08        653.89        20.59 o                         
   4  10   0        574.80        591.80        20.70 o                         
   5  10   0        303.67        309.94        12.07 o                         
   1  11   0       6319.95       6091.04       112.38 o                         
   2  11   0          6.16          9.45         3.68 o                         
   3  11   0       3352.25       3443.57       148.48 o                         
   4  11   0        153.85        168.54        11.94 o                         
   5  11   0       1279.26       1314.09        27.13 o                         
   0  12   0       7621.38       8581.03       217.87 o                         
   1  12   0         35.81         61.03         5.74 o                         
   2  12   0         63.19         80.88        13.39 o                         
   3  12   0        980.01       1075.56        30.86 o                         
   4  12   0         47.93         51.93         6.10 o                         
   1  13   0       2363.55       2348.02        40.95 o                         
   2  13   0          7.30         18.29         5.84 o                         
   3  13   0        150.97        142.56        10.54 o                         
   4  13   0        968.08       1003.45        37.54 o                         
   0  14   0         63.09         68.76        13.23 o                         
   1  14   0       1090.42       1035.31        37.52 o                         
   2  14   0        454.56        446.16        20.15 o                         
   3  14   0         81.48         85.68         8.10 o                         
   4  14   0        143.26        103.42         8.86 o                         
   1  15   0       1159.68       1207.30        35.55 o                         
   2  15   0        149.61        141.59        10.21 o                         
   3  15   0        860.95        925.97        23.33 o                         
   4  15   0         57.03         39.05         4.66 o                         
   0  16   0       9010.10       9634.61       242.80 o                         
   1  16   0          1.48          1.23         4.19 o                         
   2  16   0       2182.48       2370.19        66.95 o                         
   3  16   0         81.09         82.86         6.58 o                         
   1  17   0          0.77         -0.73         5.03 o                         
   2  17   0        277.55        264.92        11.25 o                         
   3  17   0         16.89         19.85         3.87 o                         
   0  18   0       1997.60       2012.39        67.42 o                         
   1  18   0        144.61        145.13        11.16 o                         
   2  18   0       1071.91       1084.43        24.20 o                         
   1  19   0          4.98          6.51         3.74 o                         
   2  19   0        255.62        232.66         8.42 o                         
   0  20   0        600.86        553.56        37.56 o                         
   1  20   0        152.89        153.19         7.42 o                         
  -5   1   1        417.15        417.72        19.22 o                         
  -4   1   1       3383.74       3264.99        61.15 o                         
  -3   1   1         29.55         25.56         4.65 o                         
  -2   1   1        155.93        115.03         5.07 o                         
  -1   1   1        127.60        152.10         2.59 o                         
   0   1   1       9854.14      10303.82       131.15 o                         
   1   1   1        118.44        155.23         3.01 o                         
   2   1   1       1405.83       1297.58        22.07 o                         
   3   1   1        844.09        868.85        27.53 o                         
   4   1   1          9.50         15.03         4.23 o                         
   5   1   1        315.24        321.85        13.43 o                         
  -5   2   1         53.90         52.17         7.91 o                         
  -4   2   1        484.37        442.19        14.20 o                         
  -3   2   1        101.10        109.05        13.77 o                         
  -2   2   1        563.88        430.11        11.45 o                         
  -1   2   1         82.35         77.61         3.06 o                         
   0   2   1       1838.29       2070.23        38.31 o                         
   1   2   1         78.50         70.53         2.28 o                         
   2   2   1       3256.97       2906.34        40.07 o                         
   3   2   1        104.21        110.48         9.13 o                         
   4   2   1       6628.62       6289.73        87.96 o                         
   5   2   1         12.41         11.37         4.15 o                         
  -5   3   1        294.14        284.59        15.56 o                         
  -4   3   1        171.23        162.12        11.43 o                         
  -3   3   1        190.46        153.00        10.41 o                         
  -2   3   1        164.98        208.03         7.86 o                         
  -1   3   1       3198.26       3154.47        46.69 o                         
   0   3   1       3596.60       3843.94        57.79 o                         
   1   3   1      65090.53      66941.38      1346.85 o                         
   2   3   1        192.45        215.19         7.40 o                         
   3   3   1       2989.91       2749.31        50.70 o                         
   4   3   1        273.64        256.56        10.74 o                         
   5   3   1       3126.88       3282.71        69.90 o                         
  -5   4   1       1228.38       1312.60        51.06 o                         
  -4   4   1        109.75        106.05         6.44 o                         
  -3   4   1       5117.11       4925.24        54.89 o                         
  -2   4   1       3250.57       3277.94        49.81 o                         
  -1   4   1        283.64        300.84         8.07 o                         
   0   4   1       1478.82       1798.62        45.26 o                         
   1   4   1       6132.08       6362.95       107.25 o                         
   2   4   1          2.46         16.49         2.73 o                         
   3   4   1        149.25        166.62         5.60 o                         
   4   4   1       1122.84       1111.74        25.07 o                         
   5   4   1         19.41         21.88         4.98 o                         
  -5   5   1         78.07         82.21        10.93 o                         
  -4   5   1         37.00         36.95         4.77 o                         
  -3   5   1        238.17        210.75         6.85 o                         
  -2   5   1        347.11        307.97        15.05 o                         
  -1   5   1       3640.12       3821.01        60.96 o                         
   0   5   1        639.81        745.37        30.79 o                         
   1   5   1        486.85        485.47        12.61 o                         
   2   5   1        853.59        919.73        21.65 o                         
   3   5   1        474.86        479.84        10.14 o                         
   4   5   1        200.06        193.91        11.53 o                         
   5   5   1        245.68        260.16        11.95 o                         
  -5   6   1        521.14        527.64        36.70 o                         
  -4   6   1         13.99         14.93         3.73 o                         
  -3   6   1       3216.78       3121.92        48.17 o                         
  -2   6   1       6358.32       6577.86       104.17 o                         
  -1   6   1      18758.78      18770.80       280.26 o                         
   0   6   1       6971.29       7797.51       264.26 o                         
   1   6   1       1717.86       1523.40        33.90 o                         
   2   6   1       2025.83       1973.71        38.80 o                         
   3   6   1        716.39        635.79        13.51 o                         
   4   6   1        127.79        142.93         9.42 o                         
   5   6   1         66.81         75.73         8.35 o                         
  -5   7   1        175.12        169.39        10.42 o                         
  -4   7   1        178.15        178.40        10.44 o                         
  -3   7   1       3742.53       3564.98        40.95 o                         
  -2   7   1        561.91        527.77        31.25 o                         
  -1   7   1        218.80        324.28        11.76 o                         
   0   7   1        298.82        296.93        12.72 o                         
   1   7   1        745.73        633.23        23.93 o                         
   2   7   1       1430.53       1548.28        34.02 o                         
   3   7   1       1140.45       1064.61        18.87 o                         
   4   7   1       1242.45       1250.78        38.22 o                         
   5   7   1        317.95        321.63        20.66 o                         
  -5   8   1        189.63        214.35        12.48 o                         
  -4   8   1       3837.11       3850.69        72.56 o                         
  -3   8   1        181.40        165.57         7.20 o                         
  -2   8   1       9396.82       9161.67       154.79 o                         
  -1   8   1        125.08         90.98         6.19 o                         
   0   8   1       1754.08       1636.87        96.31 o                         
   1   8   1          4.38          3.74         3.76 o                         
   2   8   1       3091.01       2829.91        72.13 o                         
   3   8   1        335.84        313.79        10.27 o                         
   4   8   1       5763.06       5682.27       140.39 o                         
   5   8   1         90.25         93.00         8.57 o                         
  -5   9   1        482.42        507.08        16.91 o                         
  -4   9   1        249.66        252.12        13.61 o                         
  -3   9   1         22.91         27.69         3.50 o                         
  -2   9   1        637.24        596.50        14.65 o                         
  -1   9   1        159.64        177.51        11.33 o                         
   0   9   1        337.32        311.49        25.14 o                         
   1   9   1         11.74         21.37         6.32 o                         
   2   9   1       1106.95        981.05        22.89 o                         
   3   9   1       1269.55       1308.01        27.41 o                         
   4   9   1        672.30        637.85        21.99 o                         
   5   9   1         91.94        100.85         8.25 o                         
  -5  10   1        149.54        169.73         8.77 o                         
  -4  10   1         49.88         46.27         6.14 o                         
  -3  10   1         60.79         60.65         6.03 o                         
  -2  10   1        200.65        213.89         9.25 o                         
  -1  10   1        242.68        194.69        19.26 o                         
   0  10   1         14.83         15.45         7.23 o                         
   1  10   1       2740.03       2523.91       103.23 o                         
   2  10   1       1314.29       1306.41        34.91 o                         
   3  10   1        582.11        510.05        20.17 o                         
   4  10   1        554.80        538.85        22.38 o                         
   5  10   1        147.07        127.47         8.70 o                         
  -5  11   1        443.79        471.02        13.86 o                         
  -4  11   1       1041.71       1055.72        29.47 o                         
  -3  11   1        384.38        404.37        17.82 o                         
  -2  11   1         43.03         52.89         5.18 o                         
  -1  11   1        318.97        333.17        13.34 o                         
   0  11   1       1121.34        988.94        70.98 o                         
   1  11   1        105.92         95.16         7.28 o                         
   2  11   1        901.94        880.35        35.22 o                         
   3  11   1       2317.94       2301.22        93.65 o                         
   4  11   1         10.41         10.92         3.70 o                         
   5  11   1        121.69        137.61        10.01 o                         
  -4  12   1        934.03        868.67        21.91 o                         
  -3  12   1       4150.12       4155.46       107.65 o                         
  -2  12   1       1050.37       1047.08        22.31 o                         
  -1  12   1        489.57        460.79        13.99 o                         
   0  12   1         26.76         38.69         5.03 o                         
   1  12   1       1634.54       1675.23        34.90 o                         
   2  12   1         29.09         36.11         4.64 o                         
   3  12   1         13.99         14.90         5.79 o                         
   4  12   1        593.59        658.03        20.79 o                         
  -4  13   1        272.29        239.60        12.63 o                         
  -3  13   1        541.57        578.92        24.00 o                         
  -2  13   1         54.58         53.42         8.56 o                         
  -1  13   1       3867.39       3853.54        69.38 o                         
   0  13   1        253.89        262.77        15.41 o                         
   1  13   1       4149.10       4074.86       102.08 o                         
   2  13   1          7.33         16.22         5.92 o                         
   3  13   1       1924.73       2063.11        51.71 o                         
   4  13   1         12.24         11.14         3.76 o                         
  -4  14   1        625.19        575.34        26.27 o                         
  -3  14   1        620.20        663.20        20.23 o                         
  -2  14   1         22.19         21.92         5.68 o                         
  -1  14   1        448.51        502.13        28.18 o                         
   0  14   1        360.40        318.67        19.64 o                         
   1  14   1        847.52        890.55        29.35 o                         
   2  14   1       2299.27       2358.44        57.33 o                         
   3  14   1        895.10        867.25        23.56 o                         
   4  14   1        307.93        320.35        13.59 o                         
  -4  15   1         91.04        102.77         6.66 o                         
  -3  15   1        217.54        223.39        10.77 o                         
  -2  15   1        752.18        731.92        25.94 o                         
  -1  15   1          8.39         12.76         5.62 o                         
   0  15   1         38.32         47.78         9.02 o                         
   1  15   1       1836.58       1910.48        53.19 o                         
   2  15   1        709.17        725.94        31.87 o                         
   3  15   1        418.51        421.29        14.98 o                         
   4  15   1        141.84         97.19         6.48 o                         
  -3  16   1       1464.20       1659.18        34.65 o                         
  -2  16   1         30.48         35.16         5.04 o                         
  -1  16   1         68.24         64.81         7.87 o                         
   0  16   1        604.48        587.31        23.75 o                         
   1  16   1        966.72        971.62        30.45 o                         
   2  16   1         96.08        101.14         7.61 o                         
   3  16   1        278.64        263.68        11.46 o                         
  -3  17   1         55.15         67.16         5.14 o                         
  -2  17   1       1382.84       1406.05        29.46 o                         
  -1  17   1        546.32        560.16        24.74 o                         
   0  17   1        265.35        286.22        15.88 o                         
   1  17   1        220.22        214.76        22.77 o                         
   2  17   1         50.42         50.85         5.47 o                         
   3  17   1         50.95         51.68         4.58 o                         
  -2  18   1        926.89        922.31        22.92 o                         
  -1  18   1        122.48        126.87        14.40 o                         
   0  18   1        647.73        686.80        23.93 o                         
   1  18   1        202.24        192.90        17.24 o                         
   2  18   1       1222.34       1279.43        28.57 o                         
  -2  19   1          2.87          5.39         2.38 o                         
  -1  19   1        660.76        638.53        21.93 o                         
   0  19   1          1.85          2.30         3.96 o                         
   1  19   1       1243.15       1204.55        27.69 o                         
   2  19   1        345.16        301.41         9.44 o                         
  -1  20   1        168.93        167.56         8.68 o                         
   0  20   1        274.70        227.81        17.61 o                         
   1  20   1        467.05        405.44        12.41 o                         
  -5   0   2          1.57          2.43         9.90 o                         
  -4   0   2        140.05        137.49        21.10 o                         
  -3   0   2         76.24         79.29        13.38 o                         
  -2   0   2         34.07         38.38         5.15 o                         
  -1   0   2       7934.96       7246.98        79.70 o                         
   0   0   2        513.64        544.53         8.10 o                         
   1   0   2        597.53        512.98         9.12 o                         
   2   0   2       4294.58       3836.99        66.58 o                         
   3   0   2         96.13        100.39        14.25 o                         
   4   0   2       1877.85       1619.39        64.54 o                         
   5   0   2       2195.42       2266.74        52.99 o                         
  -5   1   2         27.82         32.59         7.60 o                         
  -4   1   2        912.30        822.19        24.46 o                         
  -3   1   2         28.89         18.52         5.36 o                         
  -2   1   2       2838.46       2677.71        43.59 o                         
  -1   1   2       5960.45       5639.14        49.39 o                         
   0   1   2       7323.69       7288.45       104.23 o                         
   1   1   2       5974.55       5922.34        62.94 o                         
   2   1   2         95.49        150.74         4.51 o                         
   3   1   2       1349.10       1329.28        37.19 o                         
   4   1   2       2347.34       2225.21        49.78 o                         
   5   1   2        235.05        225.91        11.21 o                         
  -5   2   2        664.93        760.48        26.50 o                         
  -4   2   2        206.08        187.83         8.78 o                         
  -3   2   2       2077.58       2056.43        63.84 o                         
  -2   2   2       1611.84       1630.56        29.46 o                         
  -1   2   2      27419.91      27744.18       324.48 o                         
   0   2   2       4464.70       4470.81        43.15 o                         
   1   2   2       6637.31       6838.56        89.44 o                         
   2   2   2        758.03        743.77        13.91 o                         
   3   2   2         42.54         53.22         6.64 o                         
   4   2   2        347.51        313.75        12.58 o                         
   5   2   2        238.35        245.62        11.84 o                         
  -5   3   2        788.46        800.41        32.11 o                         
  -4   3   2        702.82        623.63        15.58 o                         
  -3   3   2        589.80        542.66        19.08 o                         
  -2   3   2        152.96        123.31         7.36 o                         
  -1   3   2         77.62        104.20         4.23 o                         
   0   3   2      32282.51      34366.52       688.06 o                         
   1   3   2       8028.68       8059.85       116.50 o                         
   2   3   2       3425.40       3088.86        46.57 o                         
   3   3   2       1745.17       1611.95        33.87 o                         
   4   3   2        746.94        696.47        16.42 o                         
   5   3   2        417.74        441.97        19.41 o                         
  -5   4   2        567.38        566.98        26.42 o                         
  -4   4   2        897.35        839.86        18.58 o                         
  -3   4   2       3438.73       3210.65        38.72 o                         
  -2   4   2       1010.86        887.36        22.39 o                         
  -1   4   2       2060.95       2465.86        42.45 o                         
   0   4   2        860.22        920.11        16.53 o                         
   1   4   2      24690.10      24208.48       379.93 o                         
   2   4   2        211.12        222.20         8.11 o                         
   3   4   2       2714.51       2468.04        30.81 o                         
   4   4   2         45.73         48.64         5.18 o                         
   5   4   2        526.91        537.49        21.62 o                         
  -5   5   2        346.82        333.51        30.88 o                         
  -4   5   2        164.87        146.29         8.51 o                         
  -3   5   2        565.10        552.43        11.48 o                         
  -2   5   2        311.67        331.20        12.48 o                         
  -1   5   2       5069.03       4695.79        78.99 o                         
   0   5   2        209.79        235.40         8.98 o                         
   1   5   2      11519.93      11141.08       181.52 o                         
   2   5   2         40.21         51.96         4.70 o                         
   3   5   2       1814.69       1604.64        23.56 o                         
   4   5   2        341.87        371.11        16.18 o                         
   5   5   2       2326.21       2333.92        64.55 o                         
  -5   6   2        470.84        457.62        17.41 o                         
  -4   6   2         14.75         13.37         4.01 o                         
  -3   6   2        480.72        450.94        11.73 o                         
  -2   6   2        283.07        356.02        15.85 o                         
  -1   6   2       1366.76       1342.79        27.17 o                         
   0   6   2        539.23        517.82        11.95 o                         
   1   6   2         88.11         65.70         5.69 o                         
   2   6   2      10182.71      10213.73       154.01 o                         
   3   6   2       2345.53       2261.66        32.07 o                         
   4   6   2         51.96         48.46         6.40 o                         
   5   6   2        313.40        337.83        15.02 o                         
  -5   7   2        897.75        890.08        25.06 o                         
  -4   7   2       1671.38       1613.75        66.29 o                         
  -3   7   2        131.57        126.00         5.42 o                         
  -2   7   2      11344.90      11176.57       243.88 o                         
  -1   7   2       6468.76       6529.44       211.37 o                         
   0   7   2       1941.09       1753.63        54.09 o                         
   1   7   2       3493.60       3514.34        67.96 o                         
   2   7   2       1885.97       1877.18        44.19 o                         
   3   7   2        129.94        104.72         5.06 o                         
   4   7   2        342.43        347.18        17.91 o                         
   5   7   2        158.14        158.78        10.02 o                         
  -5   8   2         66.17         75.26         7.23 o                         
  -4   8   2        287.38        259.46        13.92 o                         
  -3   8   2        500.89        471.51        12.46 o                         
  -2   8   2       1297.41       1203.58        32.37 o                         
  -1   8   2        136.99        133.95         7.44 o                         
   0   8   2          0.52          2.14         2.28 o                         
   1   8   2       1351.61       1409.33        42.77 o                         
   2   8   2       1979.20       2010.01        67.50 o                         
   3   8   2        625.55        597.16        13.38 o                         
   4   8   2         31.20         29.05         7.18 o                         
   5   8   2         33.21         53.04         6.60 o                         
  -5   9   2       1250.57       1308.89        33.11 o                         
  -4   9   2        451.57        468.82        19.52 o                         
  -3   9   2       1677.79       1545.99        25.71 o                         
  -2   9   2       8057.69       7934.40        99.62 o                         
  -1   9   2       2653.57       2972.57       195.09 o                         
   0   9   2       4403.88       4040.65       173.91 o                         
   1   9   2       1605.18       1791.11        65.42 o                         
   2   9   2       9043.46       8665.45       110.34 o                         
   3   9   2       1195.37       1188.97        21.80 o                         
   4   9   2       1106.52       1088.17        39.03 o                         
   5   9   2        208.87        200.97        11.46 o                         
  -5  10   2        612.67        657.95        18.18 o                         
  -4  10   2          9.06          9.80         3.70 o                         
  -3  10   2        223.49        214.08        10.65 o                         
  -2  10   2        564.43        554.99        15.30 o                         
  -1  10   2         96.37        131.48        10.55 o                         
   0  10   2       3576.15       3403.04       104.49 o                         
   1  10   2       1403.83       1331.55        97.07 o                         
   2  10   2       3752.76       3871.79        81.65 o                         
   3  10   2        355.80        337.95        18.54 o                         
   4  10   2        590.94        564.90        22.92 o                         
   5  10   2        446.34        468.34        16.84 o                         
  -5  11   2         77.17         81.38         5.46 o                         
  -4  11   2        128.53        131.71         8.49 o                         
  -3  11   2         62.15         75.77         6.62 o                         
  -2  11   2        338.03        338.60        12.71 o                         
  -1  11   2        774.66        784.34        29.26 o                         
   0  11   2        317.91        300.77        13.05 o                         
   1  11   2        321.47        316.55        14.89 o                         
   2  11   2       2017.59       1975.02        62.00 o                         
   3  11   2        450.17        464.91        27.70 o                         
   4  11   2        207.44        176.01        12.26 o                         
   5  11   2        673.99        692.22        20.79 o                         
  -4  12   2       1362.16       1396.32        32.51 o                         
  -3  12   2        531.76        533.74        20.23 o                         
  -2  12   2         79.41         74.14         6.31 o                         
  -1  12   2       1461.21       1466.71        43.93 o                         
   0  12   2        394.37        392.43        15.77 o                         
   1  12   2       3533.95       3507.12        63.34 o                         
   2  12   2        665.98        636.29        39.23 o                         
   3  12   2       1030.49       1153.33        42.62 o                         
   4  12   2         22.22         28.33         5.40 o                         
  -4  13   2        185.54        184.20        10.91 o                         
  -3  13   2         14.88         14.76         4.64 o                         
  -2  13   2         73.35         73.44         9.75 o                         
  -1  13   2       1306.61       1361.44        28.57 o                         
   0  13   2        511.57        551.17        27.30 o                         
   1  13   2         10.37         13.01         4.07 o                         
   2  13   2        210.05        236.41        17.16 o                         
   3  13   2         12.76         22.99         6.04 o                         
   4  13   2        112.90        110.57         8.72 o                         
  -4  14   2        853.02        831.40        23.39 o                         
  -3  14   2       1857.97       2016.41        40.29 o                         
  -2  14   2        655.84        703.22        30.64 o                         
  -1  14   2       5020.72       5172.70       100.77 o                         
   0  14   2         16.11         15.08         4.81 o                         
   1  14   2       5153.51       5329.73       103.33 o                         
   2  14   2        246.70        233.13        12.03 o                         
   3  14   2        518.40        529.15        17.62 o                         
   4  14   2        272.06        252.42        16.08 o                         
  -4  15   2         93.24         91.57         6.11 o                         
  -3  15   2          8.44          8.39         3.40 o                         
  -2  15   2         68.92         68.90         8.25 o                         
  -1  15   2       1350.64       1335.97        37.70 o                         
   0  15   2        847.94        832.76        29.14 o                         
   1  15   2         26.12         33.23         6.46 o                         
   2  15   2       1705.91       1811.02        41.29 o                         
   3  15   2        554.56        614.74        22.47 o                         
   4  15   2        457.48        412.64        13.63 o                         
  -3  16   2         45.56         52.67         5.21 o                         
  -2  16   2        262.96        286.97        13.40 o                         
  -1  16   2         24.78         35.19         6.16 o                         
   0  16   2        272.06        281.60        16.36 o                         
   1  16   2         77.83         77.55         8.58 o                         
   2  16   2       1662.56       1688.25        37.61 o                         
   3  16   2        178.69        151.95         8.67 o                         
  -3  17   2        726.43        700.89        17.61 o                         
  -2  17   2       1351.25       1389.30        29.03 o                         
  -1  17   2        264.19        240.24        27.25 o                         
   0  17   2       1302.84       1361.94        33.94 o                         
   1  17   2          2.02          1.74         4.35 o                         
   2  17   2        581.16        609.01        17.89 o                         
   3  17   2         18.45         12.73         2.78 o                         
  -2  18   2        222.69        226.80        11.24 o                         
  -1  18   2        558.10        572.75        24.73 o                         
   0  18   2         36.06         32.41         6.47 o                         
   1  18   2         24.24         19.22         4.48 o                         
   2  18   2        752.02        786.56        19.06 o                         
  -2  19   2       2888.39       2800.61        47.82 o                         
  -1  19   2         45.42         42.58         6.06 o                         
   0  19   2       1078.64       1034.03        28.29 o                         
   1  19   2         72.47         74.06         6.37 o                         
   2  19   2       1099.79       1074.79        20.15 o                         
  -1  20   2        252.37        247.89         9.33 o                         
   0  20   2        533.95        495.15        18.62 o                         
   1  20   2        680.76        582.07        15.21 o                         
  -5   1   3       1645.73       1820.93        45.45 o                         
  -4   1   3       3703.73       3513.24        81.97 o                         
  -3   1   3        635.76        652.17        38.99 o                         
  -2   1   3       2032.54       1837.52        36.05 o                         
  -1   1   3       8166.88       8004.57        65.24 o                         
   0   1   3       1884.59       2007.29        19.03 o                         
   1   1   3        728.68        776.70        15.20 o                         
   2   1   3       6040.84       5450.95        75.51 o                         
   3   1   3        141.96        129.63         9.80 o                         
   4   1   3       1318.31       1138.01        25.23 o                         
   5   1   3        796.42        803.30        20.28 o                         
  -5   2   3        707.91        718.62        25.40 o                         
  -4   2   3       1202.76       1157.91        23.87 o                         
  -3   2   3        964.93        917.98        36.57 o                         
  -2   2   3        715.44        677.17        16.46 o                         
  -1   2   3      34724.76      34967.27       360.30 o                         
   0   2   3        306.29        295.78         4.28 o                         
   1   2   3       1247.27       1374.59        20.89 o                         
   2   2   3        567.43        573.38        11.19 o                         
   3   2   3        159.85        164.76        11.45 o                         
   4   2   3        654.19        608.34        16.05 o                         
   5   2   3        268.31        286.98        13.78 o                         
  -5   3   3        556.50        586.34        22.90 o                         
  -4   3   3       1278.01       1196.39        24.59 o                         
  -3   3   3         28.74         34.42         4.89 o                         
  -2   3   3       4262.08       4045.19        64.14 o                         
  -1   3   3      22721.66      22652.89       234.90 o                         
   0   3   3         68.32         80.04         2.28 o                         
   1   3   3      11066.85      11253.26       160.15 o                         
   2   3   3       3336.80       3563.73        49.04 o                         
   3   3   3        574.05        610.68        14.26 o                         
   4   3   3         70.85         63.94         4.84 o                         
   5   3   3         78.62         75.30         8.49 o                         
  -5   4   3        236.71        226.02        14.82 o                         
  -4   4   3        444.50        455.23        15.30 o                         
  -3   4   3       1840.71       1648.68        23.46 o                         
  -2   4   3       2141.79       2081.12        41.99 o                         
  -1   4   3      12777.64      12570.91       149.06 o                         
   0   4   3       1209.62       1231.45        14.79 o                         
   1   4   3       5331.60       4687.47        71.39 o                         
   2   4   3          0.67          6.71         2.48 o                         
   3   4   3       5719.75       5244.42        57.80 o                         
   4   4   3        172.59        163.49         9.65 o                         
   5   4   3       1970.29       2093.86        50.29 o                         
  -5   5   3         44.14         58.73         8.55 o                         
  -4   5   3         62.41         59.06         5.65 o                         
  -3   5   3         29.84         36.55         2.92 o                         
  -2   5   3       4687.44       4951.61       105.41 o                         
  -1   5   3       2706.21       2776.83        44.76 o                         
   0   5   3       1874.40       1933.11        28.26 o                         
   1   5   3          7.07          7.97         2.76 o                         
   2   5   3        495.36        663.73        20.05 o                         
   3   5   3        260.05        249.31         7.46 o                         
   4   5   3         39.28         40.30         5.81 o                         
   5   5   3        597.03        614.87        30.94 o                         
  -5   6   3       1132.80       1182.87        31.66 o                         
  -4   6   3       1632.73       1627.05        35.57 o                         
  -3   6   3       2168.87       1945.87        27.78 o                         
  -2   6   3       2323.89       2246.05        50.08 o                         
  -1   6   3        102.39        107.21         6.40 o                         
   0   6   3       2435.55       2505.65        48.92 o                         
   1   6   3       2639.41       2073.67        43.13 o                         
   2   6   3       1646.19       1736.30        35.42 o                         
   3   6   3       8884.22       8400.29        91.06 o                         
   4   6   3        645.88        695.13        23.17 o                         
   5   6   3        697.63        718.70        20.50 o                         
  -5   7   3         76.57         79.80         7.10 o                         
  -4   7   3       2066.92       2072.44        51.17 o                         
  -3   7   3         35.95         32.73         3.40 o                         
  -2   7   3       2121.21       2063.24        44.98 o                         
  -1   7   3        595.41        622.67        18.12 o                         
   0   7   3         77.27        155.25         5.81 o                         
   1   7   3       1750.67       1923.59        42.52 o                         
   2   7   3      14037.35      13526.72       226.85 o                         
   3   7   3         10.49         11.02         2.24 o                         
   4   7   3        131.83        150.91        11.79 o                         
   5   7   3         58.04         51.64         5.95 o                         
  -5   8   3         79.39        124.16         8.43 o                         
  -4   8   3        362.69        353.25        15.91 o                         
  -3   8   3        480.34        469.98        12.67 o                         
  -2   8   3       8196.06       8320.35       144.83 o                         
  -1   8   3       3193.29       3422.60       176.53 o                         
   0   8   3       3125.22       3357.54        84.18 o                         
   1   8   3        840.27        905.91        23.99 o                         
   2   8   3         15.81         29.54         6.52 o                         
   3   8   3        149.02        168.10         7.29 o                         
   4   8   3         74.01         88.97         9.47 o                         
   5   8   3         39.35         44.21         5.26 o                         
  -5   9   3        254.90        268.08        14.01 o                         
  -4   9   3        664.56        642.38        26.83 o                         
  -3   9   3         21.49         27.23         3.20 o                         
  -2   9   3       1037.41        956.15        18.84 o                         
  -1   9   3       1363.25       1682.93        38.72 o                         
   0   9   3       2811.03       2801.51        66.87 o                         
   1   9   3        461.62        511.23        24.20 o                         
   2   9   3       5647.62       5433.29        75.27 o                         
   3   9   3        287.39        274.97         9.67 o                         
   4   9   3        432.94        471.11        19.06 o                         
   5   9   3        361.60        364.30        13.84 o                         
  -5  10   3        275.35        264.64        13.39 o                         
  -4  10   3        775.19        767.81        21.64 o                         
  -3  10   3       1480.96       1455.43        33.09 o                         
  -2  10   3        175.55        160.00         7.09 o                         
  -1  10   3        107.12        128.36         7.68 o                         
   0  10   3       2488.08       2508.00        91.03 o                         
   1  10   3       2644.95       2274.68       121.10 o                         
   2  10   3        436.94        453.78        12.85 o                         
   3  10   3       1655.49       1591.44        39.45 o                         
   4  10   3         22.89         28.55         5.34 o                         
   5  10   3        413.82        414.43        19.92 o                         
  -5  11   3         48.31         59.73         5.04 o                         
  -4  11   3        140.55        164.95        10.19 o                         
  -3  11   3         21.82         27.35         4.90 o                         
  -2  11   3       4361.09       4431.09        62.51 o                         
  -1  11   3        263.54        261.53         9.25 o                         
   0  11   3       4700.83       4814.70        79.48 o                         
   1  11   3        229.67        233.82        10.61 o                         
   2  11   3       2513.79       2493.70        55.09 o                         
   3  11   3       3613.88       3694.34        81.17 o                         
   4  11   3        904.50        842.02        30.45 o                         
   5  11   3        201.75        180.44        12.75 o                         
  -4  12   3        427.91        451.79        21.12 o                         
  -3  12   3        402.12        388.96        15.46 o                         
  -2  12   3        242.83        227.65        10.65 o                         
  -1  12   3       1206.65       1255.12        29.70 o                         
   0  12   3       2096.05       2217.34        47.34 o                         
   1  12   3       3609.00       3634.95        57.27 o                         
   2  12   3        862.41        854.83        23.27 o                         
   3  12   3        637.36        666.82        30.57 o                         
   4  12   3         80.79         62.70         7.02 o                         
  -4  13   3        897.85        881.92        22.56 o                         
  -3  13   3        280.80        310.64        15.17 o                         
  -2  13   3         68.50         69.33        20.63 o                         
  -1  13   3        377.12        384.39        13.75 o                         
   0  13   3         78.51         88.96         6.53 o                         
   1  13   3       2346.86       2363.21        43.48 o                         
   2  13   3         39.76         47.40         7.27 o                         
   3  13   3        873.86        841.73        28.98 o                         
   4  13   3        287.01        235.03        14.43 o                         
  -4  14   3          0.65         -0.56         2.95 o                         
  -3  14   3        110.36        117.32         8.31 o                         
  -2  14   3         30.25         41.79         7.19 o                         
  -1  14   3        325.63        341.55        15.72 o                         
   0  14   3          0.26          8.18         4.63 o                         
   1  14   3        498.60        572.05        22.75 o                         
   2  14   3        105.83         99.80         8.91 o                         
   3  14   3       1569.98       1639.22        47.58 o                         
   4  14   3          2.42          3.30         2.73 o                         
  -4  15   3          5.38          5.32         2.27 o                         
  -3  15   3       2040.51       2125.49        55.47 o                         
  -2  15   3        136.50        126.95        11.23 o                         
  -1  15   3       1002.63       1040.70        29.58 o                         
   0  15   3        460.14        469.64        22.53 o                         
   1  15   3        772.21        800.81        27.47 o                         
   2  15   3       1862.00       2010.94        74.31 o                         
   3  15   3        249.98        246.55        15.04 o                         
   4  15   3       1094.76        943.78        58.89 o                         
  -3  16   3         30.51         34.27         4.20 o                         
  -2  16   3        206.23        201.49        10.68 o                         
  -1  16   3       1209.10       1235.92        32.14 o                         
   0  16   3         80.93         78.01         9.38 o                         
   1  16   3         47.49         48.15         6.33 o                         
   2  16   3         70.35         79.76         6.71 o                         
   3  16   3        127.80        135.31         8.05 o                         
  -3  17   3        296.22        286.71        13.27 o                         
  -2  17   3       1922.53       1904.31        33.58 o                         
  -1  17   3        459.07        461.77        23.50 o                         
   0  17   3        482.63        475.89        18.18 o                         
   1  17   3         49.30         57.02         6.83 o                         
   2  17   3       1817.68       1847.98        35.26 o                         
   3  17   3         62.66         66.56         5.76 o                         
  -2  18   3         31.55         40.33         4.78 o                         
  -1  18   3       1434.66       1429.11        42.81 o                         
   0  18   3         24.67         19.27         5.03 o                         
   1  18   3         35.18         35.09         5.12 o                         
   2  18   3         87.35         77.66         5.73 o                         
  -2  19   3        145.54        136.24         6.29 o                         
  -1  19   3        876.38        879.55        29.52 o                         
   0  19   3       1187.81       1202.34        35.88 o                         
   1  19   3        292.07        270.51        11.35 o                         
   2  19   3         75.17         66.40         4.40 o                         
  -1  20   3        290.82        260.82         9.92 o                         
   0  20   3          9.07          4.12         4.00 o                         
   1  20   3        409.27        363.80        10.18 o                         
  -5   0   4       2049.61       2022.49        68.25 o                         
  -4   0   4       3504.43       3291.29        80.62 o                         
  -3   0   4       3731.57       3436.05       133.55 o                         
  -2   0   4        170.15        131.15        16.65 o                         
  -1   0   4        179.59        231.18         8.04 o                         
   0   0   4      26587.00      27111.11       295.28 o                         
   1   0   4        181.79        220.28         6.10 o                         
   2   0   4       3541.44       3223.74        83.04 o                         
   3   0   4        226.66        190.18        21.10 o                         
   4   0   4        485.64        418.92        28.93 o                         
   5   0   4       1674.87       1709.53        43.41 o                         
  -5   1   4         27.09         33.17         5.36 o                         
  -4   1   4        140.33        125.53         7.62 o                         
  -3   1   4         28.75         40.50         7.97 o                         
  -2   1   4       4018.11       3890.04        61.11 o                         
  -1   1   4       4519.66       4444.98        43.84 o                         
   0   1   4      28291.24      27948.88       248.64 o                         
   1   1   4        134.66        156.64         6.07 o                         
   2   1   4       1142.49       1036.83        21.37 o                         
   3   1   4        758.14        734.33        26.04 o                         
   4   1   4       1474.14       1357.75        26.34 o                         
   5   1   4        569.85        570.23        21.73 o                         
  -5   2   4        829.21        868.72        25.15 o                         
  -4   2   4        347.55        333.98        11.02 o                         
  -3   2   4       1610.88       1568.46        42.82 o                         
  -2   2   4         90.64         69.23         4.43 o                         
  -1   2   4      27567.71      27876.83       273.64 o                         
   0   2   4       8357.94       8519.16        77.68 o                         
   1   2   4       1170.39       1077.50        26.97 o                         
   2   2   4       7868.57       8055.61        94.57 o                         
   3   2   4       1543.52       1270.92        29.37 o                         
   4   2   4        241.35        216.29         9.36 o                         
   5   2   4         51.20         48.71         5.56 o                         
  -5   3   4        110.99        115.32        11.41 o                         
  -4   3   4        142.30        151.58         7.95 o                         
  -3   3   4         64.21         44.26         3.65 o                         
  -2   3   4         16.95         20.53         2.49 o                         
  -1   3   4      20133.12      19807.95       196.39 o                         
   0   3   4        775.13        684.80         8.64 o                         
   1   3   4        405.89        381.56        10.84 o                         
   2   3   4        318.76        249.52         6.71 o                         
   3   3   4        178.25        191.06         7.60 o                         
   4   3   4       1062.31        987.70        20.42 o                         
   5   3   4         44.30         38.23         5.83 o                         
  -5   4   4        102.90        114.97        10.07 o                         
  -4   4   4         90.08         87.99         7.41 o                         
  -3   4   4       4339.14       4175.80        44.10 o                         
  -2   4   4         46.45         46.42         4.27 o                         
  -1   4   4       1817.94       1579.21        18.53 o                         
   0   4   4       2910.72       2974.26        34.89 o                         
   1   4   4      12773.20      13140.46       171.01 o                         
   2   4   4       1136.44       1237.32        28.26 o                         
   3   4   4       4409.84       4111.94        45.50 o                         
   4   4   4         45.71         47.32         5.58 o                         
   5   4   4        364.89        398.72        21.18 o                         
  -5   5   4       1758.73       1781.35        66.32 o                         
  -4   5   4        295.70        272.23        11.49 o                         
  -3   5   4       3777.31       3525.47        39.17 o                         
  -2   5   4         97.25         68.36         5.93 o                         
  -1   5   4      15218.06      15377.65       154.92 o                         
   0   5   4       7539.28       7649.95        85.13 o                         
   1   5   4        811.49        632.65        15.21 o                         
   2   5   4        976.17        984.98        23.33 o                         
   3   5   4       2768.00       2610.71        32.43 o                         
   4   5   4        185.55        163.67        10.79 o                         
   5   5   4        663.62        688.97        27.90 o                         
  -5   6   4        595.88        607.21        21.98 o                         
  -4   6   4        245.44        244.53        12.05 o                         
  -3   6   4       1172.22       1114.96        17.83 o                         
  -2   6   4        444.51        412.70        15.85 o                         
  -1   6   4       5241.53       5200.57        63.83 o                         
   0   6   4       1050.28        975.04        16.60 o                         
   1   6   4        620.03        530.58        14.45 o                         
   2   6   4        999.13        985.40        24.25 o                         
   3   6   4       2092.17       2023.65        26.42 o                         
   4   6   4         25.51         34.58         5.48 o                         
   5   6   4          9.87         20.50         4.47 o                         
  -5   7   4        577.40        581.46        18.64 o                         
  -4   7   4         80.85         83.37         8.09 o                         
  -3   7   4       3631.20       3461.60        46.28 o                         
  -2   7   4       1140.25       1209.36        30.67 o                         
  -1   7   4        220.72        156.32         6.37 o                         
   0   7   4       1583.35       1537.80        27.88 o                         
   1   7   4        181.64        146.41         9.30 o                         
   2   7   4       6274.83       6151.21       124.35 o                         
   3   7   4         18.79         28.65         3.67 o                         
   4   7   4       2153.29       2149.47        52.83 o                         
   5   7   4          4.96          4.67         2.98 o                         
  -5   8   4        183.08        185.56         9.86 o                         
  -4   8   4         26.70         21.97         5.05 o                         
  -3   8   4          5.32         11.14         3.05 o                         
  -2   8   4         28.09         28.42         4.29 o                         
  -1   8   4        205.95        295.35        10.62 o                         
   0   8   4        324.26        361.99        14.54 o                         
   1   8   4       1298.19       1231.77        39.82 o                         
   2   8   4         15.18         14.07         3.61 o                         
   3   8   4       1001.07        973.01        18.81 o                         
   4   8   4         20.71         19.21         5.47 o                         
   5   8   4        247.13        249.06        11.81 o                         
  -5   9   4         32.54         35.89         4.44 o                         
  -4   9   4         25.87         23.35         4.77 o                         
  -3   9   4        602.42        568.27        13.43 o                         
  -2   9   4         25.89         49.09         4.78 o                         
  -1   9   4        253.21        226.80        10.74 o                         
   0   9   4       1807.58       1732.10        54.83 o                         
   1   9   4       2852.96       2775.85       109.99 o                         
   2   9   4       9853.68       9578.43       112.81 o                         
   3   9   4        206.61        177.90         7.79 o                         
   4   9   4       1159.38       1206.92        41.82 o                         
   5   9   4        112.18        107.44         7.26 o                         
  -5  10   4       1846.80       1872.90        72.82 o                         
  -4  10   4        336.51        328.49        14.99 o                         
  -3  10   4        814.98        781.69        24.80 o                         
  -2  10   4       1460.81       1555.72        24.52 o                         
  -1  10   4         74.19         74.02         5.88 o                         
   0  10   4       1656.15       1530.18        39.18 o                         
   1  10   4         96.39         63.62         6.07 o                         
   2  10   4       3674.75       3587.78        48.41 o                         
   3  10   4       4030.93       4020.68        97.42 o                         
   4  10   4         13.38         19.40         5.19 o                         
   5  10   4        145.64        149.40         7.81 o                         
  -5  11   4        796.05        841.92        75.50 o                         
  -4  11   4       1356.66       1435.80        36.37 o                         
  -3  11   4       1354.04       1377.16        29.29 o                         
  -2  11   4        835.22        864.51        20.03 o                         
  -1  11   4       1925.07       2105.42        32.82 o                         
   0  11   4        943.19        854.45        22.67 o                         
   1  11   4       2935.54       2830.25        44.59 o                         
   2  11   4        436.26        424.45        13.48 o                         
   3  11   4       1472.29       1431.48        42.48 o                         
   4  11   4         36.53         36.86         5.64 o                         
   5  11   4         33.27         45.25         9.46 o                         
  -4  12   4        147.47        175.40         9.89 o                         
  -3  12   4        120.59        127.20         8.94 o                         
  -2  12   4        579.17        610.98        19.53 o                         
  -1  12   4       2773.80       2970.24        42.57 o                         
   0  12   4       1715.24       1722.83        33.14 o                         
   1  12   4       3535.04       3594.44        60.83 o                         
   2  12   4         88.63         89.93         6.47 o                         
   3  12   4        720.89        798.09        29.70 o                         
   4  12   4         50.59         65.29         9.03 o                         
  -4  13   4          5.32          2.89         3.01 o                         
  -3  13   4        396.64        355.88        15.74 o                         
  -2  13   4        412.74        423.62        19.99 o                         
  -1  13   4        157.91        164.33         8.02 o                         
   0  13   4       1115.78       1234.16        29.03 o                         
   1  13   4        632.94        630.30        20.56 o                         
   2  13   4        124.18        106.62         8.98 o                         
   3  13   4         33.37         35.61         7.02 o                         
   4  13   4        186.67        165.69        10.85 o                         
  -4  14   4         20.52         16.88         3.36 o                         
  -3  14   4          8.58         18.82         3.92 o                         
  -2  14   4        104.50        101.37        10.21 o                         
  -1  14   4       4039.03       4176.43        70.51 o                         
   0  14   4       1403.53       1456.64        36.02 o                         
   1  14   4        390.03        387.26        17.07 o                         
   2  14   4         64.71         73.73         7.65 o                         
   3  14   4       2003.57       2156.63        47.26 o                         
   4  14   4        792.85        770.94        34.29 o                         
  -4  15   4        527.44        543.16        33.26 o                         
  -3  15   4        534.38        476.88        18.72 o                         
  -2  15   4       2051.00       2146.83        50.72 o                         
  -1  15   4        196.70        211.36        11.50 o                         
   0  15   4       1890.75       1913.87        44.28 o                         
   1  15   4        471.31        472.34        17.09 o                         
   2  15   4        207.57        202.88        10.89 o                         
   3  15   4          9.71         17.65         3.83 o                         
   4  15   4         46.41         41.89         9.09 o                         
  -3  16   4        414.20        404.26        14.28 o                         
  -2  16   4       1412.79       1519.71        30.02 o                         
  -1  16   4        122.27        126.72         8.85 o                         
   0  16   4       3422.57       3535.18        67.72 o                         
   1  16   4          7.45          6.08         3.74 o                         
   2  16   4        788.84        792.57        21.34 o                         
   3  16   4         83.81         78.60         6.15 o                         
  -3  17   4        210.54        191.10         8.31 o                         
  -2  17   4        583.42        613.66        15.02 o                         
  -1  17   4        269.72        274.90        15.85 o                         
   0  17   4         66.68         69.71         7.64 o                         
   1  17   4        410.80        390.41        15.88 o                         
   2  17   4        134.48        155.28         8.28 o                         
   3  17   4         28.78         28.24         3.75 o                         
  -2  18   4        202.61        198.39         8.73 o                         
  -1  18   4        125.29        121.14        11.44 o                         
   0  18   4        234.63        222.86        11.44 o                         
   1  18   4        666.63        660.66        21.09 o                         
   2  18   4        377.03        346.68        11.47 o                         
  -2  19   4        718.84        610.73        17.23 o                         
  -1  19   4        812.97        750.20        34.02 o                         
   0  19   4        799.71        748.32        22.43 o                         
   1  19   4        503.71        477.45        25.40 o                         
   2  19   4       1002.89        859.16        27.06 o                         
  -1  20   4        359.77        308.32        15.06 o                         
   0  20   4        263.58        229.95        11.58 o                         
   1  20   4        203.55        177.39         8.08 o                         
  -5   1   5         28.63         26.15         4.68 o                         
  -4   1   5       2550.82       2554.19        40.53 o                         
  -3   1   5       1705.63       1783.83        40.42 o                         
  -2   1   5       2046.11       2169.12        41.88 o                         
  -1   1   5       1469.98       1502.45        17.54 o                         
   0   1   5        786.09        770.49         9.46 o                         
   1   1   5       4134.13       3993.31        47.49 o                         
   2   1   5        387.55        352.72        10.87 o                         
   3   1   5       2706.06       2599.36        41.27 o                         
   4   1   5       3538.19       3266.47        70.79 o                         
   5   1   5        537.48        550.34        17.47 o                         
  -5   2   5        657.34        681.63        26.45 o                         
  -4   2   5       2820.32       2802.18        43.62 o                         
  -3   2   5       3437.53       3397.21        59.86 o                         
  -2   2   5       1073.66        825.98        20.70 o                         
  -1   2   5       3839.33       3698.08        41.66 o                         
   0   2   5      16296.53      16029.25       176.87 o                         
   1   2   5      10177.44      10158.04       131.60 o                         
   2   2   5        466.32        340.28         9.03 o                         
   3   2   5       1995.53       1960.99        33.75 o                         
   4   2   5       4350.36       3952.78        56.48 o                         
   5   2   5         19.51         27.38         4.51 o                         
  -5   3   5        806.63        791.37        23.31 o                         
  -4   3   5        965.87        987.09        23.21 o                         
  -3   3   5       2619.47       2340.37        30.42 o                         
  -2   3   5      12948.98      12498.49       165.32 o                         
  -1   3   5      13673.79      12637.61       120.99 o                         
   0   3   5       4022.18       3871.62        38.97 o                         
   1   3   5      12231.45      11721.75       151.88 o                         
   2   3   5         14.00         23.70         2.53 o                         
   3   3   5       6607.70       6015.20        82.19 o                         
   4   3   5          3.67          5.57         2.73 o                         
   5   3   5        436.04        471.34        15.82 o                         
  -5   4   5        152.05        147.71        12.78 o                         
  -4   4   5        854.18        793.37        20.57 o                         
  -3   4   5          3.66          7.45         1.77 o                         
  -2   4   5        160.50        161.27         7.64 o                         
  -1   4   5        320.09        300.47         6.56 o                         
   0   4   5        712.58        665.77         9.11 o                         
   1   4   5        633.67        753.33        16.37 o                         
   2   4   5        510.46        459.42        12.49 o                         
   3   4   5       4081.30       3882.79        54.01 o                         
   4   4   5        142.70        125.81         9.39 o                         
   5   4   5        448.90        407.41        22.91 o                         
  -5   5   5         89.26         96.56        10.19 o                         
  -4   5   5        790.43        785.63        22.10 o                         
  -3   5   5       1021.65        952.76        14.48 o                         
  -2   5   5         83.43         79.52         5.09 o                         
  -1   5   5          8.39         19.37         2.65 o                         
   0   5   5       1091.70       1161.81        15.12 o                         
   1   5   5       4539.04       4699.40        73.39 o                         
   2   5   5        231.43        249.96        10.48 o                         
   3   5   5       1150.37       1129.04        22.41 o                         
   4   5   5        321.99        330.04        15.20 o                         
   5   5   5        114.24        122.17        13.60 o                         
  -5   6   5         31.08         30.18         5.28 o                         
  -4   6   5        163.99        173.49        10.99 o                         
  -3   6   5        958.25        940.64        15.55 o                         
  -2   6   5        691.35        669.33        18.19 o                         
  -1   6   5       7290.98       7781.16       137.31 o                         
   0   6   5         16.08         17.94         2.17 o                         
   1   6   5       1176.49       1191.68        29.93 o                         
   2   6   5       1295.51       1322.27        33.80 o                         
   3   6   5       1330.80       1290.36        26.59 o                         
   4   6   5        577.74        597.12        23.53 o                         
   5   6   5        780.54        867.11        27.32 o                         
  -5   7   5         72.68         83.71         7.66 o                         
  -4   7   5       1218.63       1187.99        31.33 o                         
  -3   7   5        375.95        344.04        10.07 o                         
  -2   7   5       1803.65       2009.37        40.04 o                         
  -1   7   5       4208.17       4412.52        65.01 o                         
   0   7   5        578.73        727.54        27.58 o                         
   1   7   5       5539.70       5606.73       100.73 o                         
   2   7   5        406.57        348.98        15.96 o                         
   3   7   5       2494.27       2309.65        38.33 o                         
   4   7   5        790.40        760.10        27.20 o                         
   5   7   5         24.01         25.56         5.04 o                         
  -5   8   5       1546.41       1661.03        39.88 o                         
  -4   8   5       1646.34       1691.92        39.21 o                         
  -3   8   5        848.07        809.60        16.58 o                         
  -2   8   5       4149.68       3901.38        48.21 o                         
  -1   8   5       1191.45       1188.03        31.14 o                         
   0   8   5       8281.88       8024.50       168.63 o                         
   1   8   5       4635.54       4791.63       106.51 o                         
   2   8   5      13207.81      12627.01       176.35 o                         
   3   8   5         69.03         62.01         6.27 o                         
   4   8   5       2898.02       2940.73        65.88 o                         
   5   8   5         51.82         46.25         7.01 o                         
  -5   9   5        101.00        103.06         7.72 o                         
  -4   9   5        408.98        401.95        16.52 o                         
  -3   9   5       1548.98       1526.04        32.39 o                         
  -2   9   5        517.94        528.60        13.46 o                         
  -1   9   5        652.26        755.12        37.26 o                         
   0   9   5       2631.27       2550.18        90.32 o                         
   1   9   5        934.15       1022.57        27.94 o                         
   2   9   5         32.73         35.89         4.96 o                         
   3   9   5         67.75         55.10         5.81 o                         
   4   9   5        631.15        676.93        25.37 o                         
   5   9   5        106.24         86.52         8.60 o                         
  -5  10   5        125.31        137.62        12.25 o                         
  -4  10   5        123.06        111.90         7.82 o                         
  -3  10   5       1776.34       1724.08        31.64 o                         
  -2  10   5        875.39        845.55        18.40 o                         
  -1  10   5          5.52         10.01         2.37 o                         
   0  10   5       3723.16       3956.55        96.27 o                         
   1  10   5        404.78        461.29        14.88 o                         
   2  10   5        553.43        530.60        15.72 o                         
   3  10   5        786.21        762.74        25.21 o                         
   4  10   5        677.16        669.14        24.68 o                         
   5  10   5        285.57        254.59        13.31 o                         
  -4  11   5         23.31         27.29         4.68 o                         
  -3  11   5         19.70         19.87         4.09 o                         
  -2  11   5         35.11         37.94         4.17 o                         
  -1  11   5         76.19         71.30         5.42 o                         
   0  11   5        968.84       1090.57        43.12 o                         
   1  11   5        301.00        282.98        16.24 o                         
   2  11   5        335.65        374.30        13.57 o                         
   3  11   5         29.09         28.66         8.57 o                         
   4  11   5        393.20        424.16        18.49 o                         
  -4  12   5        229.11        250.89        11.47 o                         
  -3  12   5          8.05         12.13         3.72 o                         
  -2  12   5       2329.40       2419.04        46.29 o                         
  -1  12   5        189.15        185.80         7.81 o                         
   0  12   5        619.32        687.38        19.51 o                         
   1  12   5        173.13        167.70         9.33 o                         
   2  12   5         58.34         48.00         6.69 o                         
   3  12   5       1363.47       1424.93        41.58 o                         
   4  12   5         38.35         20.97         5.20 o                         
  -4  13   5       2766.47       2865.95        49.69 o                         
  -3  13   5        879.86        916.57        36.59 o                         
  -2  13   5       1650.07       1747.93        41.10 o                         
  -1  13   5       3708.14       3749.35        80.74 o                         
   0  13   5       1730.59       1872.69        37.78 o                         
   1  13   5       9241.30       9394.01       125.27 o                         
   2  13   5         17.09         15.87         4.02 o                         
   3  13   5       2540.66       2503.91        59.16 o                         
   4  13   5          2.65         10.45         4.63 o                         
  -4  14   5        294.03        291.47        16.35 o                         
  -3  14   5         52.50         51.04         5.81 o                         
  -2  14   5        499.49        550.16        22.76 o                         
  -1  14   5        111.56        113.87         8.59 o                         
   0  14   5        140.27        144.37        11.07 o                         
   1  14   5        433.66        449.58        16.80 o                         
   2  14   5        555.23        546.90        21.21 o                         
   3  14   5         29.20         44.49         5.37 o                         
   4  14   5         62.84         66.46         8.34 o                         
  -3  15   5          9.01         16.36         4.29 o                         
  -2  15   5        310.72        338.60        16.61 o                         
  -1  15   5        101.07         89.45         7.63 o                         
   0  15   5        193.14        190.27        12.42 o                         
   1  15   5       1093.10       1118.95        28.92 o                         
   2  15   5       2143.29       2149.16        46.93 o                         
   3  15   5        159.20        165.65         9.28 o                         
  -3  16   5         10.30          6.86         2.76 o                         
  -2  16   5         46.97         42.78         4.89 o                         
  -1  16   5        143.02        159.37        10.80 o                         
   0  16   5          1.86          2.59         4.86 o                         
   1  16   5         93.03         92.61         7.75 o                         
   2  16   5          0.27          3.04         3.23 o                         
   3  16   5         64.79         60.24         5.81 o                         
  -3  17   5        158.88        149.00        12.91 o                         
  -2  17   5         50.21         53.96         5.11 o                         
  -1  17   5        389.18        381.69        16.20 o                         
   0  17   5         24.14         27.43         4.91 o                         
   1  17   5         27.79         30.65         5.13 o                         
   2  17   5         14.01         11.97         3.07 o                         
   3  17   5        180.22        155.05        11.60 o                         
  -2  18   5       1717.48       1717.11        34.24 o                         
  -1  18   5       2285.94       2180.29        44.13 o                         
   0  18   5       3327.78       3353.89        69.67 o                         
   1  18   5        476.80        463.36        15.79 o                         
   2  18   5        505.12        485.32        18.86 o                         
  -1  19   5        495.17        490.18        22.47 o                         
   0  19   5         16.81         13.88         3.83 o                         
   1  19   5        262.14        215.07        10.69 o                         
   2  19   5         35.07         40.45         4.66 o                         
  -1  20   5          8.24         12.32         5.60 o                         
   0  20   5         79.36         66.15         7.24 o                         
   1  20   5         68.26         64.26         6.73 o                         
  -5   0   6         43.30         54.07        11.58 o                         
  -4   0   6         31.93         43.15         7.87 o                         
  -3   0   6        155.27        130.55         9.05 o                         
  -2   0   6       8647.86       8465.25       198.63 o                         
  -1   0   6       5747.34       5530.43        90.52 o                         
   0   0   6      18798.00      18004.48       212.62 o                         
   1   0   6       5074.43       5034.06        75.06 o                         
   2   0   6       2723.49       2172.07        61.78 o                         
   3   0   6       1819.19       1786.33        48.80 o                         
   4   0   6       5524.47       5077.65       197.76 o                         
   5   0   6        178.48        163.71        16.50 o                         
  -5   1   6       1268.54       1311.80        37.77 o                         
  -4   1   6        167.04        162.15        10.82 o                         
  -3   1   6       2998.79       2976.49        47.44 o                         
  -2   1   6         68.40         68.72         4.37 o                         
  -1   1   6        106.90         84.50         3.14 o                         
   0   1   6          6.33         13.83         1.26 o                         
   1   1   6        522.73        479.21         9.48 o                         
   2   1   6       1041.40       1076.10        26.08 o                         
   3   1   6         18.19         17.99         2.76 o                         
   4   1   6         13.21         13.54         6.21 o                         
   5   1   6       1463.31       1454.38        65.86 o                         
  -5   2   6       3256.35       3316.82        61.08 o                         
  -4   2   6         13.59         14.36         4.30 o                         
  -3   2   6        890.43        852.12        17.11 o                         
  -2   2   6         11.30         21.52         4.84 o                         
  -1   2   6        723.72        884.31        14.61 o                         
   0   2   6        543.74        572.29         9.77 o                         
   1   2   6       9540.94       9518.83       147.34 o                         
   2   2   6       1600.25       1539.88        30.23 o                         
   3   2   6        249.31        206.24         8.23 o                         
   4   2   6         30.49         29.26         7.50 o                         
   5   2   6         83.28         90.24        12.56 o                         
  -5   3   6         39.45         31.13         5.11 o                         
  -4   3   6        582.05        560.82        22.90 o                         
  -3   3   6        112.78        100.84         5.41 o                         
  -2   3   6       4654.97       4360.74        63.46 o                         
  -1   3   6       2064.28       2278.53        25.46 o                         
   0   3   6         42.81         39.72         2.02 o                         
   1   3   6       8329.02       9461.00       141.66 o                         
   2   3   6         43.80         41.99         4.28 o                         
   3   3   6       1816.45       1561.70        31.92 o                         
   4   3   6         77.45         71.62         8.21 o                         
   5   3   6         20.15         18.19         5.71 o                         
  -5   4   6        151.64        144.83         9.30 o                         
  -4   4   6       1125.20       1100.68        25.22 o                         
  -3   4   6       3763.15       3657.03        48.48 o                         
  -2   4   6       1389.21       1401.11        28.24 o                         
  -1   4   6        806.24        974.38        23.63 o                         
   0   4   6        579.26        559.32        10.18 o                         
   1   4   6        398.92        427.61        18.76 o                         
   2   4   6        944.03        889.14        28.49 o                         
   3   4   6         36.91         46.65         5.46 o                         
   4   4   6          6.33         12.49         6.59 o                         
   5   4   6        489.58        494.66        22.97 o                         
  -5   5   6        155.86        175.62        11.47 o                         
  -4   5   6       2026.00       2021.02        40.24 o                         
  -3   5   6       2490.65       2456.86        36.45 o                         
  -2   5   6       1310.12       1209.18        29.69 o                         
  -1   5   6       1323.25       1107.38        19.73 o                         
   0   5   6         98.01        164.97         6.91 o                         
   1   5   6       3908.84       3489.61        64.06 o                         
   2   5   6       5455.68       5883.65       143.50 o                         
   3   5   6       5991.83       5330.81        90.62 o                         
   4   5   6          3.93          8.79         4.98 o                         
   5   5   6       3408.44       3739.96       106.95 o                         
  -5   6   6          1.92          5.58         4.42 o                         
  -4   6   6        834.71        793.78        24.28 o                         
  -3   6   6        363.74        376.31        11.42 o                         
  -2   6   6        982.26        949.22        25.62 o                         
  -1   6   6        769.92        959.33        19.17 o                         
   0   6   6         87.02         67.23         3.93 o                         
   1   6   6        362.71        362.67        21.15 o                         
   2   6   6       4558.45       4489.42       121.07 o                         
   3   6   6        114.89        127.14         8.13 o                         
   4   6   6       2805.19       2771.14        73.68 o                         
   5   6   6        188.73        187.15        13.81 o                         
  -5   7   6       1592.26       1635.75        64.79 o                         
  -4   7   6       1127.98       1148.26        30.43 o                         
  -3   7   6         62.11         64.63         5.39 o                         
  -2   7   6         96.15         79.88         7.05 o                         
  -1   7   6       1126.77       1258.66        29.65 o                         
   0   7   6        180.71        265.34         9.09 o                         
   1   7   6       4225.38       4700.52        86.22 o                         
   2   7   6       1589.23       1582.87        47.32 o                         
   3   7   6        633.04        559.49        20.37 o                         
   4   7   6         86.60         62.54         9.57 o                         
   5   7   6        705.06        822.39        37.35 o                         
  -5   8   6          2.07          2.35         2.93 o                         
  -4   8   6        141.24        140.30         9.79 o                         
  -3   8   6        422.98        411.43        15.88 o                         
  -2   8   6        134.88        118.13         5.64 o                         
  -1   8   6         25.38         19.93         3.04 o                         
   0   8   6        289.75        291.53        10.28 o                         
   1   8   6         18.48         20.81         4.58 o                         
   2   8   6        135.86        127.96         9.55 o                         
   3   8   6        181.82        192.92        11.14 o                         
   4   8   6        337.19        356.76        23.78 o                         
   5   8   6          4.41          4.33         3.56 o                         
  -5   9   6       1083.93       1180.90        29.21 o                         
  -4   9   6       1090.11       1025.11        27.78 o                         
  -3   9   6        586.71        609.31        19.13 o                         
  -2   9   6       1250.12       1268.83        22.85 o                         
  -1   9   6          8.83          9.65         3.02 o                         
   0   9   6        661.22        593.41        17.61 o                         
   1   9   6         30.34         27.49         4.65 o                         
   2   9   6        100.58        115.59         8.49 o                         
   3   9   6          0.72          4.84         4.72 o                         
   4   9   6          5.26          2.66         5.34 o                         
   5   9   6         29.75         25.37         5.12 o                         
  -5  10   6        553.90        580.65        19.57 o                         
  -4  10   6        917.76        892.76        29.87 o                         
  -3  10   6       1049.66       1014.66        25.77 o                         
  -2  10   6        663.99        676.50        16.96 o                         
  -1  10   6        532.93        515.51        13.19 o                         
   0  10   6       8556.76       8843.59       170.79 o                         
   1  10   6        269.35        232.61         9.73 o                         
   2  10   6       4518.08       4561.23       102.82 o                         
   3  10   6          9.71         16.07         8.33 o                         
   4  10   6       1944.20       1955.19        56.51 o                         
   5  10   6        226.35        238.26        12.51 o                         
  -4  11   6        904.39        895.48        24.38 o                         
  -3  11   6        272.39        299.48        18.71 o                         
  -2  11   6        416.93        416.65        13.25 o                         
  -1  11   6       1678.75       1682.88        28.96 o                         
   0  11   6        927.97        849.18        22.24 o                         
   1  11   6       4577.36       4526.79        85.94 o                         
   2  11   6        879.52        891.44        23.49 o                         
   3  11   6       2810.78       3213.86       130.49 o                         
   4  11   6        190.13        222.87        24.58 o                         
  -4  12   6        508.28        537.54        19.18 o                         
  -3  12   6       1189.56       1193.99        28.31 o                         
  -2  12   6        500.27        527.44        21.84 o                         
  -1  12   6        747.50        765.14        25.00 o                         
   0  12   6         16.28         16.46         4.40 o                         
   1  12   6        762.76        762.11        23.47 o                         
   2  12   6        532.72        518.85        28.06 o                         
   3  12   6          5.06         12.58         8.22 o                         
   4  12   6        502.50        525.60        40.87 o                         
  -4  13   6          1.56         10.51         3.36 o                         
  -3  13   6        128.20        115.61        10.73 o                         
  -2  13   6         67.26         60.23         9.07 o                         
  -1  13   6        277.77        257.11        10.91 o                         
   0  13   6          2.32          6.39         3.56 o                         
   1  13   6          4.56          5.68         3.65 o                         
   2  13   6        713.57        671.89        25.86 o                         
   3  13   6        321.94        344.50        25.62 o                         
   4  13   6          1.60          2.47         4.26 o                         
  -4  14   6        328.12        319.02        15.77 o                         
  -3  14   6        570.93        610.92        34.67 o                         
  -2  14   6         44.11         26.18         5.92 o                         
  -1  14   6         87.63         86.57         9.28 o                         
   0  14   6          1.30          6.25         5.63 o                         
   1  14   6        484.56        437.77        22.66 o                         
   2  14   6         16.11         21.91         6.53 o                         
   3  14   6        305.73        287.12        21.91 o                         
   4  14   6          8.87         11.75         4.25 o                         
  -3  15   6        300.35        357.72        21.98 o                         
  -2  15   6         32.82         55.75         9.07 o                         
  -1  15   6       3254.47       3579.75        76.15 o                         
   0  15   6          5.24          5.71         6.36 o                         
   1  15   6       1017.12       1069.00        33.65 o                         
   2  15   6         95.51         90.40        11.64 o                         
   3  15   6       1354.60       1490.61        37.18 o                         
  -3  16   6       1258.09       1360.15        38.96 o                         
  -2  16   6       1545.49       1663.82        49.20 o                         
  -1  16   6       1404.57       1442.24        40.26 o                         
   0  16   6       2536.37       2670.67        70.32 o                         
   1  16   6        424.93        422.57        19.37 o                         
   2  16   6       2199.95       2293.48        71.91 o                         
   3  16   6        281.56        289.96        15.52 o                         
  -3  17   6         12.89         17.43         9.99 o                         
  -2  17   6        224.48        242.49        14.91 o                         
  -1  17   6        390.09        413.36        21.86 o                         
   0  17   6        480.47        467.05        20.34 o                         
   1  17   6         46.60         41.63         6.64 o                         
   2  17   6          1.82          2.82         3.85 o                         
   3  17   6         27.68         25.18         3.59 o                         
  -2  18   6         25.17         17.64         4.53 o                         
  -1  18   6         20.58         15.34         5.97 o                         
   0  18   6         22.25         26.28         6.11 o                         
   1  18   6        607.47        580.12        19.58 o                         
   2  18   6         65.34         80.42         8.62 o                         
  -1  19   6         83.28         84.88         9.01 o                         
   0  19   6        130.72        129.24        11.42 o                         
   1  19   6         56.93         53.38         6.14 o                         
   0  20   6         23.90         21.22         6.22 o                         
  -5   1   7       1738.17       1908.74        72.37 o                         
  -4   1   7       1134.86       1115.62        24.18 o                         
  -3   1   7       3264.73       3050.31        39.79 o                         
  -2   1   7       3258.09       3074.30        61.55 o                         
  -1   1   7        984.66        834.82        13.24 o                         
   0   1   7      13883.36      13444.12       134.57 o                         
   1   1   7       6743.41       6936.55        86.63 o                         
   2   1   7      10906.52      10227.83       138.61 o                         
   3   1   7        136.79        140.34         6.45 o                         
   4   1   7        783.63        748.67        30.63 o                         
   5   1   7         29.52         21.58         6.04 o                         
  -5   2   7        320.58        313.87        18.59 o                         
  -4   2   7        631.55        653.31        18.75 o                         
  -3   2   7         84.32         85.40         5.10 o                         
  -2   2   7       2066.50       1977.39        40.32 o                         
  -1   2   7        332.20        373.78         9.51 o                         
   0   2   7       2279.41       2085.53        37.61 o                         
   1   2   7       2332.87       2576.64        35.50 o                         
   2   2   7       7392.64       7048.48       108.09 o                         
   3   2   7          1.48          4.12         1.91 o                         
   4   2   7       2593.95       2458.56        57.24 o                         
   5   2   7         26.06         30.42         6.97 o                         
  -5   3   7         44.91         53.83         8.26 o                         
  -4   3   7          1.36          8.67         3.88 o                         
  -3   3   7        254.42        234.25         8.04 o                         
  -2   3   7       3937.26       3991.31        73.43 o                         
  -1   3   7       2036.95       2028.93        25.99 o                         
   0   3   7        220.71        187.69         6.90 o                         
   1   3   7       1811.55       1627.88        31.59 o                         
   2   3   7        901.97        794.84        19.83 o                         
   3   3   7       2299.64       2043.96        39.06 o                         
   4   3   7       1800.39       1769.25        40.92 o                         
   5   3   7       2486.74       2565.08        81.65 o                         
  -5   4   7        747.90        789.90        30.27 o                         
  -4   4   7       5249.27       5337.15        93.24 o                         
  -3   4   7       2621.10       2505.40        34.95 o                         
  -2   4   7      21951.93      22433.37       358.53 o                         
  -1   4   7       4587.71       4485.22        49.24 o                         
   0   4   7       2074.28       2031.88        27.25 o                         
   1   4   7        153.16        128.30         7.78 o                         
   2   4   7         36.50         89.80         8.94 o                         
   3   4   7       1298.44       1095.65        29.20 o                         
   4   4   7        832.62        749.00        31.29 o                         
   5   4   7       1548.55       1619.87        52.11 o                         
  -5   5   7         11.76         23.83         5.99 o                         
  -4   5   7         16.46         19.80         4.07 o                         
  -3   5   7        572.29        539.60        12.59 o                         
  -2   5   7       4263.69       4245.21       111.10 o                         
  -1   5   7        700.92        772.59        14.41 o                         
   0   5   7        493.25        648.03        12.76 o                         
   1   5   7       2198.33       2368.45        46.83 o                         
   2   5   7       2996.95       2912.20        82.55 o                         
   3   5   7        131.85        120.70         8.09 o                         
   4   5   7          6.00         10.30         5.30 o                         
   5   5   7        332.87        364.58        19.26 o                         
  -5   6   7         14.54          8.03         4.36 o                         
  -4   6   7         81.68         83.34         8.73 o                         
  -3   6   7       2732.44       2688.40        37.65 o                         
  -2   6   7       8934.28       8868.43       175.75 o                         
  -1   6   7       5491.27       5413.42        71.65 o                         
   0   6   7       5471.13       5838.90       109.64 o                         
   1   6   7       6592.65       6562.86       130.82 o                         
   2   6   7        328.43        327.47        43.58 o                         
   3   6   7        295.08        259.25        20.48 o                         
   4   6   7       1051.75       1077.29        39.34 o                         
   5   6   7         19.22         24.50         5.72 o                         
  -5   7   7        396.43        457.43        17.25 o                         
  -4   7   7        824.75        824.25        25.37 o                         
  -3   7   7        572.25        553.11        15.86 o                         
  -2   7   7        656.95        668.33        13.22 o                         
  -1   7   7       6167.81       6307.84        90.97 o                         
   0   7   7          9.35          7.77         2.72 o                         
   1   7   7       7683.43       7700.79       137.90 o                         
   2   7   7        300.84        297.25        14.07 o                         
   3   7   7       1120.62       1054.17        32.01 o                         
   4   7   7        655.25        660.03        29.42 o                         
   5   7   7         91.05         86.64        23.96 o                         
  -5   8   7         37.73         37.60         4.92 o                         
  -4   8   7          5.89          3.86         4.07 o                         
  -3   8   7       5856.94       5812.86        83.96 o                         
  -2   8   7         54.17         46.67         3.54 o                         
  -1   8   7        506.33        532.93        14.92 o                         
   0   8   7       1181.86       1094.54        39.81 o                         
   1   8   7         23.21         31.77         4.86 o                         
   2   8   7       1891.37       1857.97        39.79 o                         
   3   8   7        852.80        833.02        37.67 o                         
   4   8   7       2485.48       2683.00        71.36 o                         
   5   8   7         50.52         50.43         7.09 o                         
  -5   9   7        673.60        710.96        42.22 o                         
  -4   9   7         20.51         20.39         5.17 o                         
  -3   9   7        391.48        386.75        15.24 o                         
  -2   9   7       2794.45       2851.26        40.86 o                         
  -1   9   7        984.65        954.34        23.61 o                         
   0   9   7       1243.04       1132.51        43.64 o                         
   1   9   7        314.63        281.74        10.34 o                         
   2   9   7       6706.15       6782.25       101.25 o                         
   3   9   7        931.41        921.18        35.70 o                         
   4   9   7         28.92         28.05         6.98 o                         
   5   9   7         64.33         70.71         7.32 o                         
  -5  10   7        101.35         81.82         6.64 o                         
  -4  10   7        766.23        773.37        25.53 o                         
  -3  10   7       1378.04       1406.29        29.65 o                         
  -2  10   7        580.92        621.31        16.28 o                         
  -1  10   7       1409.49       1410.82        25.03 o                         
   0  10   7       3780.93       4137.53        80.51 o                         
   1  10   7       1609.92       1592.03        29.75 o                         
   2  10   7        178.01        196.81        12.23 o                         
   3  10   7        132.77        129.11        17.16 o                         
   4  10   7        692.64        706.02        37.47 o                         
  -4  11   7         51.90         66.81         6.98 o                         
  -3  11   7        927.07        902.96        22.37 o                         
  -2  11   7        728.87        727.46        18.10 o                         
  -1  11   7       2892.06       3060.01        54.59 o                         
   0  11   7       1847.90       1755.02        35.55 o                         
   1  11   7        200.09        219.49        10.32 o                         
   2  11   7       2646.93       2716.01        48.72 o                         
   3  11   7         32.74         50.98        23.40 o                         
   4  11   7        140.90        137.75        12.19 o                         
  -4  12   7       1719.21       1833.15        41.61 o                         
  -3  12   7       1211.02       1247.44        31.86 o                         
  -2  12   7        144.36        149.25        11.40 o                         
  -1  12   7        428.03        405.71        13.45 o                         
   0  12   7       2120.15       2161.12        52.06 o                         
   1  12   7       1247.65       1208.08        46.00 o                         
   2  12   7       1224.85       1224.69        41.48 o                         
   3  12   7         84.83         93.79        24.02 o                         
   4  12   7         28.41         41.99         8.73 o                         
  -4  13   7         47.95         59.24         5.53 o                         
  -3  13   7          3.04          2.18         3.77 o                         
  -2  13   7        159.02        147.16        11.42 o                         
  -1  13   7       1017.87       1014.50        30.47 o                         
   0  13   7       2673.66       2756.54        58.55 o                         
   1  13   7       3743.97       3871.25       105.56 o                         
   2  13   7         14.44         15.54         5.09 o                         
   3  13   7       1147.06       1270.59        75.24 o                         
   4  13   7        230.34        253.20        17.34 o                         
  -4  14   7         31.48         27.45         5.45 o                         
  -3  14   7         12.79         18.09         5.27 o                         
  -2  14   7        100.82         93.69        10.66 o                         
  -1  14   7        694.57        739.10        26.96 o                         
   0  14   7        931.95       1011.61        37.93 o                         
   1  14   7         17.89         29.33         6.18 o                         
   2  14   7        657.85        685.89        28.99 o                         
   3  14   7         18.72         23.16         8.32 o                         
   4  14   7        582.50        507.30        22.81 o                         
  -3  15   7        496.00        553.18        27.45 o                         
  -2  15   7        703.16        756.78        31.21 o                         
  -1  15   7        895.07        935.57        36.81 o                         
   0  15   7       4096.35       4317.89       100.47 o                         
   1  15   7          0.53          3.42         4.54 o                         
   2  15   7        584.74        604.46        26.21 o                         
   3  15   7         34.87         43.36         6.22 o                         
  -3  16   7          9.71         12.12         6.72 o                         
  -2  16   7       1456.44       1520.66        45.73 o                         
  -1  16   7       1191.98       1213.43        41.75 o                         
   0  16   7        176.49        163.06        12.64 o                         
   1  16   7       1045.00       1050.28        32.15 o                         
   2  16   7        168.79        147.33        15.80 o                         
   3  16   7         24.40         24.61         4.28 o                         
  -3  17   7       1098.76       1080.38        55.30 o                         
  -2  17   7       1090.76       1202.58        36.56 o                         
  -1  17   7       1343.97       1450.92        55.54 o                         
   0  17   7         47.43         31.97         6.82 o                         
   1  17   7        356.87        360.31        16.52 o                         
   2  17   7        620.77        671.32        76.30 o                         
  -2  18   7         21.07         35.98         6.11 o                         
  -1  18   7        152.61        142.95        12.01 o                         
   0  18   7        168.13        157.38        10.70 o                         
   1  18   7         76.77         80.08         8.22 o                         
   2  18   7       1964.44       1910.44        45.45 o                         
  -1  19   7         13.20         10.64         4.20 o                         
   0  19   7         45.51         46.25         6.21 o                         
   1  19   7         29.59         32.09         4.52 o                         
  -5   0   8        108.60        107.23        13.38 o                         
  -4   0   8        322.75        339.37        17.61 o                         
  -3   0   8        885.40        747.65        22.97 o                         
  -2   0   8        767.67        973.43        27.65 o                         
  -1   0   8       2372.06       2745.06       151.65 o                         
   0   0   8       2878.06       2845.76        38.01 o                         
   1   0   8       3493.55       3783.30        66.62 o                         
   2   0   8       2725.79       2996.79        67.59 o                         
   3   0   8        652.48        592.99        18.89 o                         
   4   0   8        246.00        238.29        27.83 o                         
   5   0   8       1367.27       1363.85        72.99 o                         
  -5   1   8        268.29        257.11        16.72 o                         
  -4   1   8        632.26        636.28        17.43 o                         
  -3   1   8       2631.76       2549.90        33.47 o                         
  -2   1   8       7333.35       7555.81       127.25 o                         
  -1   1   8        527.97        493.56        12.65 o                         
   0   1   8        371.57        278.00         6.09 o                         
   1   1   8       1492.68       1451.48        20.05 o                         
   2   1   8       3185.84       2964.94        47.48 o                         
   3   1   8       1919.01       1781.00        28.69 o                         
   4   1   8       1514.99       1412.43        39.40 o                         
   5   1   8         48.46         45.92         7.44 o                         
  -5   2   8        914.29        864.72        31.92 o                         
  -4   2   8       1997.34       2072.27        36.25 o                         
  -3   2   8         31.86         36.17         3.38 o                         
  -2   2   8       5498.18       5298.15        93.04 o                         
  -1   2   8       8768.74       9492.47       138.30 o                         
   0   2   8       1634.89       2114.30        35.45 o                         
   1   2   8         65.54        112.58         5.04 o                         
   2   2   8       6914.59       7095.09        99.91 o                         
   3   2   8       6344.70       5733.50        73.06 o                         
   4   2   8        792.35        725.02        26.40 o                         
   5   2   8        905.08        953.78        33.61 o                         
  -5   3   8        417.44        456.83        29.62 o                         
  -4   3   8          1.50          1.54         3.66 o                         
  -3   3   8        154.93        144.90         6.14 o                         
  -2   3   8       1824.64       1771.82        44.57 o                         
  -1   3   8       3366.46       3431.59        43.91 o                         
   0   3   8        854.69        808.91        15.57 o                         
   1   3   8       1331.55       1277.48        25.55 o                         
   2   3   8       3162.92       3019.11        53.11 o                         
   3   3   8         30.45         33.49         5.78 o                         
   4   3   8         95.57         95.60         7.78 o                         
   5   3   8        317.54        301.10        17.44 o                         
  -5   4   8        163.85        162.43        20.83 o                         
  -4   4   8        488.31        542.46        20.34 o                         
  -3   4   8       2331.40       2282.55        33.02 o                         
  -2   4   8        204.85        312.06        13.15 o                         
  -1   4   8         79.68         88.76         6.22 o                         
   0   4   8       1777.33       1691.80        23.97 o                         
   1   4   8       9548.01       9590.58       385.84 o                         
   2   4   8       4466.73       4027.53        93.27 o                         
   3   4   8       3820.53       3378.34        64.47 o                         
   4   4   8        559.60        522.52        22.57 o                         
   5   4   8       1398.52       1422.93        52.06 o                         
  -5   5   8         50.87         56.26         9.54 o                         
  -4   5   8        101.56        102.79         7.34 o                         
  -3   5   8         11.43         18.00         2.69 o                         
  -2   5   8         29.21         33.47         5.80 o                         
  -1   5   8          6.69          8.55         2.03 o                         
   0   5   8       6714.27       7434.90       101.33 o                         
   1   5   8        440.95        536.90        16.71 o                         
   2   5   8        154.48        150.39        11.43 o                         
   3   5   8        285.62        243.82        13.30 o                         
   4   5   8        648.60        697.49        30.19 o                         
   5   5   8       1046.39       1075.90        42.59 o                         
  -5   6   8        965.08       1088.21        34.66 o                         
  -4   6   8         75.67         66.32         7.18 o                         
  -3   6   8        588.61        585.68        14.19 o                         
  -2   6   8        628.78        618.74        20.45 o                         
  -1   6   8        276.40        245.02         8.94 o                         
   0   6   8       2367.27       2575.50        45.05 o                         
   1   6   8        187.89        296.61        12.43 o                         
   2   6   8        423.42        401.40        17.55 o                         
   3   6   8        423.99        398.40        17.56 o                         
   4   6   8         46.15         56.73         9.14 o                         
   5   6   8        194.10        185.97        13.00 o                         
  -5   7   8        332.98        340.35        14.13 o                         
  -4   7   8        481.25        490.44        18.77 o                         
  -3   7   8       3326.97       3299.60        47.03 o                         
  -2   7   8       2462.71       2472.98        39.89 o                         
  -1   7   8       6215.72       6226.66       110.92 o                         
   0   7   8       3307.50       3320.15        63.90 o                         
   1   7   8       1732.41       1734.67        43.70 o                         
   2   7   8       2033.14       1933.81        41.60 o                         
   3   7   8       1131.87       1111.75        49.09 o                         
   4   7   8       2460.46       2610.16        70.04 o                         
   5   7   8         27.46         22.65         6.63 o                         
  -5   8   8        214.91        213.30        10.47 o                         
  -4   8   8         68.95         65.10         7.03 o                         
  -3   8   8        507.78        504.09        15.10 o                         
  -2   8   8         14.70         16.91         2.63 o                         
  -1   8   8       1080.29       1138.15        29.55 o                         
   0   8   8         45.17         62.78         5.79 o                         
   1   8   8       1372.20       1365.62        31.20 o                         
   2   8   8        727.17        730.36        27.23 o                         
   3   8   8        175.83        183.67        15.17 o                         
   4   8   8         50.95         61.10         9.43 o                         
   5   8   8         71.15         70.79         9.25 o                         
  -5   9   8        745.94        715.82        26.86 o                         
  -4   9   8        179.08        190.56        16.85 o                         
  -3   9   8        376.44        387.97        18.07 o                         
  -2   9   8       1993.78       2037.42        30.56 o                         
  -1   9   8       2396.33       2310.07        31.89 o                         
   0   9   8       2146.41       1961.02        52.42 o                         
   1   9   8       2589.19       2530.72        42.28 o                         
   2   9   8       2011.42       2041.38        42.85 o                         
   3   9   8       1096.07       1148.04        41.01 o                         
   4   9   8        666.21        744.41        31.00 o                         
   5   9   8          5.40          6.90         3.25 o                         
  -4  10   8        127.86        104.73         8.95 o                         
  -3  10   8       3567.04       3644.08        62.97 o                         
  -2  10   8         17.31         18.72         2.88 o                         
  -1  10   8       1696.21       1786.29        29.83 o                         
   0  10   8       2302.79       2382.46        44.71 o                         
   1  10   8         85.39        108.26         6.91 o                         
   2  10   8        145.29        158.34         9.62 o                         
   3  10   8         68.60         61.59        16.71 o                         
   4  10   8         28.37         39.85         9.91 o                         
  -4  11   8       1331.00       1333.95        34.12 o                         
  -3  11   8        261.50        282.31        13.77 o                         
  -2  11   8       1146.42       1186.27        23.21 o                         
  -1  11   8        134.24        143.83        11.58 o                         
   0  11   8        998.54       1058.39        26.10 o                         
   1  11   8        447.04        448.18        19.11 o                         
   2  11   8         89.69         83.87         7.31 o                         
   3  11   8        118.65        136.99        17.58 o                         
   4  11   8        567.46        654.16        28.19 o                         
  -4  12   8        644.31        648.01        20.38 o                         
  -3  12   8         32.54         33.19         5.39 o                         
  -2  12   8         62.50         57.71         6.89 o                         
  -1  12   8        718.88        784.27        25.67 o                         
   0  12   8       2251.54       2282.11        47.09 o                         
   1  12   8       5989.06       5953.71       108.46 o                         
   2  12   8         87.30         88.86         9.68 o                         
   3  12   8       2736.91       2969.12        96.50 o                         
   4  12   8        488.13        578.63        29.38 o                         
  -4  13   8        101.92        108.23         8.38 o                         
  -3  13   8        124.16        127.82        10.17 o                         
  -2  13   8          0.08          0.01         3.70 o                         
  -1  13   8        124.30        127.36        10.99 o                         
   0  13   8        223.15        215.11        12.29 o                         
   1  13   8       1142.34       1172.88        33.76 o                         
   2  13   8        773.34        764.68        26.50 o                         
   3  13   8        223.81        232.62        24.37 o                         
   4  13   8         38.86         35.76         7.18 o                         
  -4  14   8       1129.77       1087.33        33.83 o                         
  -3  14   8       1326.15       1316.37        34.38 o                         
  -2  14   8        371.35        365.08        17.45 o                         
  -1  14   8       1938.90       2068.02        51.18 o                         
   0  14   8        642.96        626.28        27.99 o                         
   1  14   8        594.17        595.47        22.19 o                         
   2  14   8       1803.70       1815.84        59.72 o                         
   3  14   8       2389.69       2871.62       106.54 o                         
   4  14   8        948.05        757.24        40.21 o                         
  -3  15   8        447.94        482.24        18.12 o                         
  -2  15   8        663.49        689.18        25.24 o                         
  -1  15   8        502.32        498.02        32.61 o                         
   0  15   8        804.82        707.73        35.30 o                         
   1  15   8         12.53         11.73         5.39 o                         
   2  15   8        317.94        337.18        32.12 o                         
   3  15   8       1354.69       1488.17        86.70 o                         
  -3  16   8         85.80         98.61        11.50 o                         
  -2  16   8          3.29          5.85         4.89 o                         
  -1  16   8        750.80        793.73        40.04 o                         
   0  16   8        157.14        164.25        12.63 o                         
   1  16   8        390.45        400.25        18.55 o                         
   2  16   8          3.70          3.49         5.33 o                         
   3  16   8         12.23          8.58         2.94 o                         
  -2  17   8        533.39        621.49        30.60 o                         
  -1  17   8        425.54        458.98        22.93 o                         
   0  17   8         41.95         41.81         6.83 o                         
   1  17   8        529.63        555.67        18.38 o                         
   2  17   8        101.15        111.14        19.23 o                         
  -2  18   8        466.40        450.40        18.55 o                         
  -1  18   8        514.44        473.12        21.90 o                         
   0  18   8         90.85         86.82         7.96 o                         
   1  18   8        542.26        516.79        19.96 o                         
   2  18   8         80.75         70.34         6.15 o                         
  -1  19   8       1617.75       1368.73        47.00 o                         
   0  19   8       1177.31       1102.21        39.20 o                         
   1  19   8         26.58         26.41         4.09 o                         
  -5   1   9       1166.08       1264.38        34.91 o                         
  -4   1   9       1086.43       1150.76        22.21 o                         
  -3   1   9       1428.23       1385.60        22.04 o                         
  -2   1   9        811.99        838.05        21.98 o                         
  -1   1   9      12507.41      12950.73       367.31 o                         
   0   1   9        656.74        583.18        10.23 o                         
   1   1   9        434.81        345.32         8.40 o                         
   2   1   9       4384.33       4219.74        59.30 o                         
   3   1   9       1903.79       1756.03        30.55 o                         
   4   1   9       4015.15       3843.69        80.07 o                         
   5   1   9        257.33        266.98        16.16 o                         
  -5   2   9       1417.03       1541.65        50.30 o                         
  -4   2   9         50.45         47.70         5.08 o                         
  -3   2   9       1604.97       1543.20        22.84 o                         
  -2   2   9        291.75        333.09        12.86 o                         
  -1   2   9         91.86         90.74         5.28 o                         
   0   2   9        995.49       1019.81        18.80 o                         
   1   2   9       7362.27       7398.34       144.34 o                         
   2   2   9          2.50          5.42         2.62 o                         
   3   2   9        533.12        540.45        15.14 o                         
   4   2   9        416.26        402.07        19.05 o                         
   5   2   9        404.21        424.82        20.56 o                         
  -5   3   9          6.38          0.85         4.17 o                         
  -4   3   9       2231.65       2386.34        40.53 o                         
  -3   3   9         75.29         78.40         4.94 o                         
  -2   3   9       4628.42       4435.52        91.63 o                         
  -1   3   9        270.32        213.86         7.09 o                         
   0   3   9        104.90        186.26         5.68 o                         
   1   3   9        142.11         95.05         6.04 o                         
   2   3   9         40.68         25.65         3.74 o                         
   3   3   9         44.25         48.49         5.49 o                         
   4   3   9        789.93        744.96        24.40 o                         
   5   3   9         13.14         13.15         4.79 o                         
  -5   4   9         27.29         26.17         5.84 o                         
  -4   4   9         30.00         36.45         5.22 o                         
  -3   4   9        185.32        193.00         7.40 o                         
  -2   4   9       4832.81       4631.07        85.65 o                         
  -1   4   9       4992.68       5169.14        63.79 o                         
   0   4   9        398.75        319.70         9.12 o                         
   1   4   9       1109.87       1128.26        29.52 o                         
   2   4   9        329.34        247.41        14.73 o                         
   3   4   9       8057.48       7148.22       115.46 o                         
   4   4   9        679.33        684.07        23.37 o                         
   5   4   9        958.17       1030.67        29.51 o                         
  -5   5   9        265.62        282.33        23.40 o                         
  -4   5   9        485.29        492.83        15.97 o                         
  -3   5   9       6153.87       6109.52        72.25 o                         
  -2   5   9        324.23        360.68        15.06 o                         
  -1   5   9        256.19        273.61         8.45 o                         
   0   5   9         21.62         46.98         5.44 o                         
   1   5   9        531.81        586.31        20.15 o                         
   2   5   9        967.14       1000.65        26.76 o                         
   3   5   9       1908.50       1804.01        42.30 o                         
   4   5   9        916.93        897.50        30.65 o                         
   5   5   9          1.25          7.48         3.75 o                         
  -5   6   9         17.76         31.17         8.40 o                         
  -4   6   9        663.41        641.27        19.82 o                         
  -3   6   9         13.44         16.59         3.21 o                         
  -2   6   9       8892.79       8661.83        94.93 o                         
  -1   6   9       1331.87       1374.23        36.76 o                         
   0   6   9       5383.64       5659.28        92.68 o                         
   1   6   9       4557.34       4638.88       114.88 o                         
   2   6   9       2329.56       2094.33        51.27 o                         
   3   6   9       1787.99       1667.60        40.88 o                         
   4   6   9         37.62         50.55         8.95 o                         
   5   6   9        653.03        657.78        30.70 o                         
  -5   7   9          1.18          5.21         2.96 o                         
  -4   7   9        681.14        713.55        21.04 o                         
  -3   7   9        614.53        618.72        16.64 o                         
  -2   7   9       2205.19       2149.55        29.49 o                         
  -1   7   9        348.95        310.49        12.02 o                         
   0   7   9       3598.17       3506.01        68.00 o                         
   1   7   9        718.32        845.35        25.10 o                         
   2   7   9       2179.15       2093.26        51.00 o                         
   3   7   9         35.86         32.72         7.15 o                         
   4   7   9        755.05        838.86        42.77 o                         
   5   7   9        161.71        181.00        14.92 o                         
  -5   8   9       1256.63       1293.30        82.10 o                         
  -4   8   9        181.79        206.68        11.56 o                         
  -3   8   9       1385.04       1442.08        33.12 o                         
  -2   8   9       5536.90       5739.52       105.23 o                         
  -1   8   9       2600.40       2555.15        59.47 o                         
   0   8   9        207.48        215.95         9.95 o                         
   1   8   9       4811.13       5063.02        73.53 o                         
   2   8   9        579.50        608.25        27.94 o                         
   3   8   9        198.13        180.41        13.55 o                         
   4   8   9         50.31         49.18        10.33 o                         
   5   8   9        104.73         97.66        10.19 o                         
  -5   9   9         64.86         70.13         6.01 o                         
  -4   9   9        549.81        599.26        31.90 o                         
  -3   9   9          9.94         21.73         4.53 o                         
  -2   9   9         82.92         93.91         7.15 o                         
  -1   9   9        945.41        960.42        19.80 o                         
   0   9   9       2126.82       2071.72        55.93 o                         
   1   9   9       5146.65       5352.62        78.08 o                         
   2   9   9       3126.29       3168.33        77.45 o                         
   3   9   9        123.09        129.53        12.71 o                         
   4   9   9         50.19         61.38         9.32 o                         
  -4  10   9        273.67        282.66        18.99 o                         
  -3  10   9         96.65         82.20         7.32 o                         
  -2  10   9        252.69        227.48        10.62 o                         
  -1  10   9         16.11         31.12         3.76 o                         
   0  10   9       2044.48       2073.16        50.21 o                         
   1  10   9        191.22        204.80        10.03 o                         
   2  10   9         80.78         92.72        10.70 o                         
   3  10   9        402.84        423.40        25.43 o                         
   4  10   9       1152.48       1291.98        41.30 o                         
  -4  11   9        203.89        193.93        12.46 o                         
  -3  11   9        843.45        887.53        23.97 o                         
  -2  11   9       1506.57       1522.23        33.85 o                         
  -1  11   9        456.25        431.13        17.92 o                         
   0  11   9       1962.83       1966.15        43.86 o                         
   1  11   9        910.35        886.00        36.47 o                         
   2  11   9        938.79        902.04        28.55 o                         
   3  11   9       1079.63       1220.88        45.21 o                         
   4  11   9        731.66        742.22        36.31 o                         
  -4  12   9        133.57        137.68         8.87 o                         
  -3  12   9         15.91         17.20         3.93 o                         
  -2  12   9        486.95        515.26        21.78 o                         
  -1  12   9       2190.82       2225.67        46.98 o                         
   0  12   9       3154.68       3358.25        77.35 o                         
   1  12   9       3147.94       3243.39        59.26 o                         
   2  12   9         46.62         43.81         6.72 o                         
   3  12   9       1982.01       2270.71       101.67 o                         
   4  12   9        544.75        584.16        28.68 o                         
  -4  13   9       2440.37       2422.36        78.01 o                         
  -3  13   9        221.27        208.27        14.90 o                         
  -2  13   9       2887.53       2973.40        65.70 o                         
  -1  13   9       3914.48       3949.66        95.46 o                         
   0  13   9       1564.25       1657.98        52.88 o                         
   1  13   9        666.94        697.49        27.92 o                         
   2  13   9         14.57         13.17         4.68 o                         
   3  13   9        200.69        216.59        20.18 o                         
   4  13   9        104.34        122.71        11.35 o                         
  -3  14   9        576.39        624.28        29.29 o                         
  -2  14   9        344.22        346.35        15.56 o                         
  -1  14   9         37.43         48.34        12.17 o                         
   0  14   9        539.88        532.58        20.38 o                         
   1  14   9       1249.07       1321.85        35.22 o                         
   2  14   9          0.76          2.09         5.44 o                         
   3  14   9        130.18        165.54        13.62 o                         
  -3  15   9        120.49        126.36         8.93 o                         
  -2  15   9         45.49         57.30         7.51 o                         
  -1  15   9        686.18        715.49        38.52 o                         
   0  15   9        246.54        242.91        15.65 o                         
   1  15   9         92.05         98.84         9.70 o                         
   2  15   9        198.27        203.68        17.44 o                         
   3  15   9        308.55        306.30        17.14 o                         
  -3  16   9         80.59         80.42        10.13 o                         
  -2  16   9        346.89        375.12        24.88 o                         
  -1  16   9         43.56         58.03        11.54 o                         
   0  16   9        806.84        762.07        26.96 o                         
   1  16   9        112.10        116.15         9.19 o                         
   2  16   9        630.47        626.13        37.96 o                         
   3  16   9        445.98        504.82        24.85 o                         
  -2  17   9        279.77        275.65        20.13 o                         
  -1  17   9        721.65        710.20        24.33 o                         
   0  17   9        267.00        254.12        16.80 o                         
   1  17   9        292.84        306.62        14.49 o                         
   2  17   9       1787.95       1721.31        43.83 o                         
  -2  18   9        113.64        101.01         8.20 o                         
  -1  18   9       1126.22       1048.14        51.19 o                         
   0  18   9       2520.11       2474.37        73.86 o                         
   1  18   9         19.96         25.56         4.88 o                         
   2  18   9          7.04          5.07         2.18 o                         
  -1  19   9        150.37        146.76        11.40 o                         
   0  19   9        989.07        942.51        28.56 o                         
   1  19   9         55.13         52.03        13.29 o                         
  -5   0  10       3236.62       3499.84       100.85 o                         
  -4   0  10        199.82        207.07        12.33 o                         
  -3   0  10      15815.97      15909.77       216.94 o                         
  -2   0  10       5129.79       5210.81       133.27 o                         
  -1   0  10       3281.94       3114.79        91.07 o                         
   0   0  10       3800.88       3550.12        63.70 o                         
   1   0  10       5373.86       4983.68       102.04 o                         
   2   0  10       4802.89       4198.74        91.68 o                         
   3   0  10        989.49        871.58        24.92 o                         
   4   0  10        955.11        885.99        56.57 o                         
   5   0  10        839.09        857.03        52.21 o                         
  -5   1  10        655.18        714.27        27.71 o                         
  -4   1  10        486.68        507.94        13.83 o                         
  -3   1  10        145.26        143.89         7.44 o                         
  -2   1  10         28.65         67.06        17.02 o                         
  -1   1  10        179.42        224.93        11.33 o                         
   0   1  10        133.86        193.83         6.46 o                         
   1   1  10       2762.62       2988.02        39.71 o                         
   2   1  10        811.78        618.61        16.63 o                         
   3   1  10       1182.39       1118.24        22.49 o                         
   4   1  10        120.53         82.17        10.76 o                         
   5   1  10        266.14        278.21        19.78 o                         
  -5   2  10         35.01         49.77         7.23 o                         
  -4   2  10         55.10         72.08         5.68 o                         
  -3   2  10        233.72        207.62         7.69 o                         
  -2   2  10         11.95         21.03        11.48 o                         
  -1   2  10         98.91        155.95         7.88 o                         
   0   2  10        555.55        544.68        15.52 o                         
   1   2  10       2014.80       2303.12        39.45 o                         
   2   2  10       3511.35       3512.05        61.48 o                         
   3   2  10        319.16        303.88        11.08 o                         
   4   2  10       1648.76       1592.39        50.23 o                         
   5   2  10        787.33        827.37        29.28 o                         
  -5   3  10         14.26         19.29         5.13 o                         
  -4   3  10         42.85         39.90         4.84 o                         
  -3   3  10         27.13         23.75         3.24 o                         
  -2   3  10          8.20         25.16         4.85 o                         
  -1   3  10        327.72        303.32        10.42 o                         
   0   3  10        452.37        532.01        13.55 o                         
   1   3  10        948.03       1031.65        22.39 o                         
   2   3  10          5.24          3.35         2.30 o                         
   3   3  10       1583.63       1462.69        39.51 o                         
   4   3  10        482.80        478.48        20.95 o                         
   5   3  10         90.18         90.32         8.05 o                         
  -5   4  10          0.33          2.09         3.90 o                         
  -4   4  10        249.97        248.99        11.40 o                         
  -3   4  10          5.63          5.12         2.42 o                         
  -2   4  10       1252.29       1336.87        38.84 o                         
  -1   4  10       3270.51       3548.19        46.80 o                         
   0   4  10        435.63        450.52        11.32 o                         
   1   4  10        882.27        882.80        25.47 o                         
   2   4  10         96.84         87.45         7.33 o                         
   3   4  10         59.89         65.58         6.68 o                         
   4   4  10       1241.22       1172.86        31.99 o                         
   5   4  10        874.65        938.31        27.12 o                         
  -5   5  10        259.55        251.37        14.35 o                         
  -4   5  10       3564.17       3653.07        58.29 o                         
  -3   5  10        177.53        151.12         7.93 o                         
  -2   5  10       6961.71       6674.27        64.18 o                         
  -1   5  10       4586.45       4755.64        78.81 o                         
   0   5  10       2096.59       1792.84        49.46 o                         
   1   5  10       2388.60       2296.65        59.64 o                         
   2   5  10       2418.16       2516.57        43.19 o                         
   3   5  10       2720.99       2547.81        49.66 o                         
   4   5  10        643.94        613.69        24.48 o                         
   5   5  10       1750.75       1830.53        48.19 o                         
  -5   6  10        896.47        912.99        43.46 o                         
  -4   6  10          4.66         11.01         3.64 o                         
  -3   6  10       1563.51       1586.27        34.84 o                         
  -2   6  10        119.26         96.06         4.52 o                         
  -1   6  10       3272.43       3177.16        59.87 o                         
   0   6  10       3207.35       3396.92        52.78 o                         
   1   6  10        344.60        298.48        12.92 o                         
   2   6  10         12.92         19.00         4.69 o                         
   3   6  10       1094.54       1038.67        30.53 o                         
   4   6  10        567.91        522.50        26.89 o                         
   5   6  10         70.08         68.72         9.39 o                         
  -5   7  10          6.45          8.09         3.38 o                         
  -4   7  10        567.29        526.48        16.29 o                         
  -3   7  10        375.20        427.97        15.26 o                         
  -2   7  10       1468.89       1408.24        21.44 o                         
  -1   7  10        156.84        241.90        13.36 o                         
   0   7  10        958.78       1088.23        25.15 o                         
   1   7  10         54.26         59.20         6.02 o                         
   2   7  10         93.28         95.79         8.60 o                         
   3   7  10       2229.28       2275.01        66.56 o                         
   4   7  10       1097.15       1114.29        49.74 o                         
   5   7  10       1430.31       1433.61       138.67 o                         
  -5   8  10         40.33         30.59         5.70 o                         
  -4   8  10        112.04        119.79         8.05 o                         
  -3   8  10         14.29         16.32         4.10 o                         
  -2   8  10        766.58        801.41        18.80 o                         
  -1   8  10        157.81        129.03         6.10 o                         
   0   8  10        206.31        201.92         9.81 o                         
   1   8  10        518.21        549.10        14.64 o                         
   2   8  10        810.25        700.19        47.43 o                         
   3   8  10          7.71          9.10         4.59 o                         
   4   8  10          2.08          1.01         5.28 o                         
   5   8  10         70.59         55.27         7.30 o                         
  -4   9  10        324.69        290.65        16.70 o                         
  -3   9  10        351.07        383.00        16.99 o                         
  -2   9  10          1.48          4.17         2.66 o                         
  -1   9  10        117.19        110.12         6.34 o                         
   0   9  10       2797.10       3128.48        64.28 o                         
   1   9  10        201.49        191.91         8.73 o                         
   2   9  10       2001.03       1858.16        93.87 o                         
   3   9  10       2221.74       2455.91        62.37 o                         
   4   9  10        875.72        936.51        45.02 o                         
  -4  10  10         18.58         21.77         5.40 o                         
  -3  10  10       1069.59       1242.74        32.94 o                         
  -2  10  10        878.95        870.17        20.46 o                         
  -1  10  10       2912.61       2936.10        50.33 o                         
   0  10  10       4641.95       4875.76       126.46 o                         
   1  10  10       1851.91       1882.50        44.86 o                         
   2  10  10       1181.00       1138.53        33.76 o                         
   3  10  10        560.06        598.91        26.48 o                         
   4  10  10        528.58        609.73        25.57 o                         
  -4  11  10       2847.05       2736.21        70.14 o                         
  -3  11  10        137.30        118.00         9.04 o                         
  -2  11  10       1401.39       1440.76        32.82 o                         
  -1  11  10        195.57        178.98        11.62 o                         
   0  11  10       3898.52       4027.60        89.94 o                         
   1  11  10        517.21        518.86        18.57 o                         
   2  11  10       1612.63       1653.60        45.20 o                         
   3  11  10       1286.49       1389.36        81.43 o                         
   4  11  10        276.27        285.16        16.01 o                         
  -4  12  10        167.93        166.28         9.26 o                         
  -3  12  10         10.82          8.26         3.63 o                         
  -2  12  10        156.12        158.72        12.07 o                         
  -1  12  10         91.19        106.50        15.62 o                         
   0  12  10       1289.10       1360.62        34.43 o                         
   1  12  10         11.11         12.43         5.77 o                         
   2  12  10       1833.27       1906.77        75.00 o                         
   3  12  10         10.60         11.25         5.68 o                         
   4  12  10        456.83        519.60        26.78 o                         
  -4  13  10        513.50        460.60        16.91 o                         
  -3  13  10          2.05          6.08         4.04 o                         
  -2  13  10          4.49         11.08         4.51 o                         
  -1  13  10        159.41        138.16        15.53 o                         
   0  13  10          8.76          9.74         5.36 o                         
   1  13  10        122.55        132.88        12.45 o                         
   2  13  10        291.34        283.35        15.75 o                         
   3  13  10        274.84        335.80        20.07 o                         
   4  13  10          0.55          6.94         4.23 o                         
  -3  14  10          6.80          7.49         3.63 o                         
  -2  14  10         34.86         39.58         7.88 o                         
  -1  14  10          2.04          5.30         6.82 o                         
   0  14  10        410.42        400.24        17.40 o                         
   1  14  10         63.30         64.15         8.03 o                         
   2  14  10        241.90        279.58        24.93 o                         
   3  14  10        195.31        220.70        14.93 o                         
  -3  15  10        136.27        129.79        10.17 o                         
  -2  15  10        871.44        916.93        28.41 o                         
  -1  15  10        112.06        108.51        15.60 o                         
   0  15  10       3167.47       3294.14        72.21 o                         
   1  15  10        138.25        126.43        14.64 o                         
   2  15  10        508.97        561.73        28.72 o                         
   3  15  10        583.84        608.07        23.27 o                         
  -3  16  10       1377.99       1308.93        43.58 o                         
  -2  16  10        159.18        146.58        15.11 o                         
  -1  16  10       1806.50       1879.75        46.55 o                         
   0  16  10       1140.47       1145.37        33.86 o                         
   1  16  10       1485.21       1489.23        34.90 o                         
   2  16  10        742.73        746.94        27.46 o                         
   3  16  10        452.51        453.59        22.27 o                         
  -2  17  10        181.27        150.21        11.09 o                         
  -1  17  10        109.73        100.01         8.74 o                         
   0  17  10          1.74          7.80         4.49 o                         
   1  17  10        115.96        107.95         7.73 o                         
   2  17  10        497.55        518.47        22.12 o                         
  -2  18  10          4.07          4.85         3.92 o                         
  -1  18  10        317.73        311.74        21.59 o                         
   0  18  10        366.61        335.39        12.53 o                         
   1  18  10         49.46         48.02         5.76 o                         
   0  19  10        458.83        406.05        19.06 o                         
  -5   1  11        427.81        468.66        16.13 o                         
  -4   1  11        150.34        158.07         8.17 o                         
  -3   1  11       3838.55       3912.56        46.03 o                         
  -2   1  11       1292.29       1302.60        76.30 o                         
  -1   1  11        562.15        641.67        21.96 o                         
   0   1  11        143.08        211.62         7.67 o                         
   1   1  11         84.77        114.50         5.48 o                         
   2   1  11         32.17         41.89         5.13 o                         
   3   1  11         15.83         13.28         3.20 o                         
   4   1  11        468.08        424.19        29.36 o                         
   5   1  11        115.46         97.08        11.36 o                         
  -5   2  11        727.69        733.72        23.21 o                         
  -4   2  11        539.68        574.64        16.00 o                         
  -3   2  11       1811.93       1805.11        26.19 o                         
  -2   2  11       1019.24        932.86        47.36 o                         
  -1   2  11       3652.99       3664.92        68.10 o                         
   0   2  11        153.90        217.50         8.50 o                         
   1   2  11       1723.14       1583.54        28.36 o                         
   2   2  11       2950.03       2733.99        47.61 o                         
   3   2  11        683.79        614.41        17.82 o                         
   4   2  11       2624.58       2483.23       207.36 o                         
   5   2  11        132.85        127.37        12.88 o                         
  -5   3  11         19.01         23.06         5.17 o                         
  -4   3  11       2757.40       2846.74        45.51 o                         
  -3   3  11         83.98         97.07         5.45 o                         
  -2   3  11       7144.28       6906.66        93.21 o                         
  -1   3  11       6323.93       6918.23       118.27 o                         
   0   3  11       5568.07       5882.87        76.79 o                         
   1   3  11       5391.62       5359.29        84.46 o                         
   2   3  11       8863.09       8533.93       100.59 o                         
   3   3  11       2317.62       2088.25        64.96 o                         
   4   3  11        814.23        836.37        28.45 o                         
   5   3  11       1530.43       1614.28        38.31 o                         
  -5   4  11          1.25          1.71         4.05 o                         
  -4   4  11        241.64        263.14        11.69 o                         
  -3   4  11        323.47        332.84        11.23 o                         
  -2   4  11         15.94         19.19         2.29 o                         
  -1   4  11       6471.53       6890.36        89.87 o                         
   0   4  11         67.42         52.97         3.77 o                         
   1   4  11        263.13        262.67        11.65 o                         
   2   4  11       1484.12       1549.93        31.35 o                         
   3   4  11        503.17        433.59        20.95 o                         
   4   4  11          2.67          4.07         4.45 o                         
   5   4  11         49.37         58.07         6.04 o                         
  -5   5  11          5.09          6.26         3.39 o                         
  -4   5  11         85.10         74.32         6.31 o                         
  -3   5  11         17.32         19.13         4.26 o                         
  -2   5  11       2066.15       2134.39        26.28 o                         
  -1   5  11        196.79        228.06         9.05 o                         
   0   5  11       1346.98       1416.80        29.67 o                         
   1   5  11         26.89         26.78         3.87 o                         
   2   5  11          9.38         10.77         3.19 o                         
   3   5  11       3195.35       2934.68        65.07 o                         
   4   5  11        227.49        246.64        15.56 o                         
   5   5  11        295.67        291.44        15.13 o                         
  -5   6  11         47.26         46.85         5.78 o                         
  -4   6  11        418.42        436.23        15.86 o                         
  -3   6  11       5723.54       5890.94       118.24 o                         
  -2   6  11        223.91        202.97         6.90 o                         
  -1   6  11        268.80        277.93        10.23 o                         
   0   6  11        475.18        514.90        15.75 o                         
   1   6  11        134.36         96.27         7.36 o                         
   2   6  11         12.59         20.16         3.92 o                         
   3   6  11       2031.17       1981.80        60.30 o                         
   4   6  11         55.03         61.80        10.96 o                         
   5   6  11        187.97        177.08        11.14 o                         
  -5   7  11        152.06        143.71         9.01 o                         
  -4   7  11        124.58        119.33         7.42 o                         
  -3   7  11        221.17        197.84        12.69 o                         
  -2   7  11        192.09        199.78         7.16 o                         
  -1   7  11       2631.09       2774.67        42.67 o                         
   0   7  11       1862.66       1901.07        48.35 o                         
   1   7  11       3366.35       3381.92        51.77 o                         
   2   7  11         26.77         22.13         4.58 o                         
   3   7  11         60.78         43.70         7.80 o                         
   4   7  11        820.67        911.59        35.51 o                         
   5   7  11        112.05        122.21        11.78 o                         
  -5   8  11        275.02        315.49        22.98 o                         
  -4   8  11       1235.99       1212.37        27.58 o                         
  -3   8  11       7921.84       8358.65       124.08 o                         
  -2   8  11         48.45         42.87         4.46 o                         
  -1   8  11       8377.84       8539.29       148.29 o                         
   0   8  11       2346.12       2344.68        39.83 o                         
   1   8  11       4009.77       3992.57        74.50 o                         
   2   8  11        181.33        181.42        12.20 o                         
   3   8  11       1324.92       1483.16        44.04 o                         
   4   8  11       2926.95       3159.40        81.03 o                         
  -4   9  11        106.33        119.06         8.38 o                         
  -3   9  11         58.80         71.14         7.60 o                         
  -2   9  11        127.54        140.03         7.89 o                         
  -1   9  11       1158.96       1210.97        27.39 o                         
   0   9  11       1593.94       1710.65        31.20 o                         
   1   9  11        236.66        244.42        12.82 o                         
   2   9  11       1466.95       1528.21        54.95 o                         
   3   9  11          1.13          5.96         5.86 o                         
   4   9  11        325.87        325.77        18.52 o                         
  -4  10  11         15.43         21.94         4.55 o                         
  -3  10  11       1061.40       1094.24        30.23 o                         
  -2  10  11        282.94        315.90        13.61 o                         
  -1  10  11       1515.99       1479.71        27.63 o                         
   0  10  11         34.06         43.47         4.21 o                         
   1  10  11        467.28        515.82        16.76 o                         
   2  10  11        152.44        191.26        21.08 o                         
   3  10  11        228.30        235.84        16.57 o                         
   4  10  11        855.42        925.96        31.74 o                         
  -4  11  11        212.49        215.40        10.93 o                         
  -3  11  11         12.95         11.73         4.33 o                         
  -2  11  11        844.56        941.05        27.74 o                         
  -1  11  11         42.02         33.18         4.89 o                         
   0  11  11        498.03        499.49        15.21 o                         
   1  11  11       1469.74       1541.84        47.51 o                         
   2  11  11        147.18        143.47        17.41 o                         
   3  11  11        295.96        293.97        23.00 o                         
   4  11  11         73.24         83.78        11.22 o                         
  -4  12  11       1178.96       1128.63        31.82 o                         
  -3  12  11         25.91         34.49         5.31 o                         
  -2  12  11        541.96        580.01        20.71 o                         
  -1  12  11        252.48        224.25        14.06 o                         
   0  12  11         13.99         16.85         6.33 o                         
   1  12  11       2688.11       2807.80        68.03 o                         
   2  12  11       1548.81       1745.43        59.28 o                         
   3  12  11        129.11        150.62        13.96 o                         
   4  12  11          1.98          1.85         3.73 o                         
  -4  13  11       1403.98       1319.97        56.58 o                         
  -3  13  11        182.04        184.73        13.36 o                         
  -2  13  11        879.60        942.09        27.63 o                         
  -1  13  11       1600.55       1639.31        50.16 o                         
   0  13  11       3935.23       3865.11       105.19 o                         
   1  13  11        372.89        403.87        20.65 o                         
   2  13  11       1687.28       1777.67        53.26 o                         
   3  13  11        726.01        737.06        47.81 o                         
  -3  14  11         85.33         91.45        10.47 o                         
  -2  14  11        350.84        350.99        17.56 o                         
  -1  14  11       1328.27       1313.51        54.44 o                         
   0  14  11        657.66        665.04        22.79 o                         
   1  14  11        413.16        421.66        29.07 o                         
   2  14  11        180.11        187.10        14.43 o                         
   3  14  11        294.59        301.31        16.78 o                         
  -3  15  11        564.94        530.03        20.21 o                         
  -2  15  11        397.64        362.65        26.01 o                         
  -1  15  11         11.63         25.94         6.22 o                         
   0  15  11       1256.24       1265.08        32.40 o                         
   1  15  11        495.90        521.66        23.98 o                         
   2  15  11         29.98         34.56         6.11 o                         
   3  15  11        817.12        777.20        32.41 o                         
  -2  16  11         12.59         17.06         8.03 o                         
  -1  16  11       1381.45       1339.20        48.43 o                         
   0  16  11        113.76         98.84        10.65 o                         
   1  16  11        362.33        371.19        14.97 o                         
   2  16  11          0.32         -1.29         3.73 o                         
  -2  17  11         73.42         74.01        13.72 o                         
  -1  17  11        221.36        217.03        17.58 o                         
   0  17  11         53.78         37.91         8.80 o                         
   1  17  11         38.98         29.07         4.82 o                         
   2  17  11         14.36         20.01         3.61 o                         
  -1  18  11        615.38        545.72        22.84 o                         
   0  18  11         70.76         66.22         7.02 o                         
   1  18  11        540.92        518.27        18.05 o                         
  -5   0  12        214.72        236.03        16.91 o                         
  -4   0  12        149.63        140.03        14.55 o                         
  -3   0  12        386.44        417.21        14.29 o                         
  -2   0  12         62.07         80.72         6.70 o                         
  -1   0  12        150.72        110.30        16.81 o                         
   0   0  12       4483.57       4731.48        97.98 o                         
   1   0  12      15471.59      16430.67       308.55 o                         
   2   0  12      12036.04      11308.04       173.46 o                         
   3   0  12       2525.68       2346.49        55.62 o                         
   4   0  12       1878.89       1734.73        94.48 o                         
   5   0  12        431.86        477.73        34.56 o                         
  -5   1  12         59.59         71.74         6.74 o                         
  -4   1  12        221.18        215.55         9.35 o                         
  -3   1  12       2893.48       2929.05        35.87 o                         
  -2   1  12          0.63          1.25         1.65 o                         
  -1   1  12       1447.33       1465.76        33.89 o                         
   0   1  12       1054.48       1214.55        28.58 o                         
   1   1  12       2080.15       1835.00        30.59 o                         
   2   1  12        166.01        159.69         8.03 o                         
   3   1  12        844.94        739.16        19.13 o                         
   4   1  12         76.69         60.76        12.08 o                         
   5   1  12         97.03         82.77        13.10 o                         
  -5   2  12         87.62         98.12         8.83 o                         
  -4   2  12       1140.20       1215.49        26.25 o                         
  -3   2  12        165.24        165.84         7.66 o                         
  -2   2  12       4132.27       4058.51        54.97 o                         
  -1   2  12       3332.83       3531.34        67.08 o                         
   0   2  12         40.70         69.05         5.03 o                         
   1   2  12       4013.00       4132.59        57.57 o                         
   2   2  12       1627.45       1688.44        28.47 o                         
   3   2  12       1211.97       1141.42        24.52 o                         
   4   2  12       1547.73       1497.55        48.16 o                         
   5   2  12       1291.49       1227.82        57.56 o                         
  -5   3  12         27.08         28.40         5.26 o                         
  -4   3  12        158.37        161.03         8.47 o                         
  -3   3  12       2053.59       2118.04        34.82 o                         
  -2   3  12       2129.97       2130.46        29.23 o                         
  -1   3  12       2552.09       2603.34        52.31 o                         
   0   3  12        921.06        951.90        17.40 o                         
   1   3  12       4572.29       5103.83        75.05 o                         
   2   3  12        645.66        624.66        15.52 o                         
   3   3  12         73.54         83.34         9.23 o                         
   4   3  12         77.11         59.14        12.15 o                         
   5   3  12         17.72         14.47         4.33 o                         
  -5   4  12         18.41         17.44         4.39 o                         
  -4   4  12        653.61        693.88        17.88 o                         
  -3   4  12         25.05         26.61         3.80 o                         
  -2   4  12       5742.11       5473.75        59.09 o                         
  -1   4  12          9.00          8.84         2.81 o                         
   0   4  12       3051.65       3251.90        47.13 o                         
   1   4  12       1294.76       1432.31        32.89 o                         
   2   4  12       1112.64       1086.36        23.22 o                         
   3   4  12       2419.34       2278.84        54.53 o                         
   4   4  12         89.11         89.82        14.31 o                         
   5   4  12          3.27          4.91         8.40 o                         
  -5   5  12        175.09        175.25        13.16 o                         
  -4   5  12         22.40         29.06         4.32 o                         
  -3   5  12        702.15        737.52        20.08 o                         
  -2   5  12       5081.18       5131.52        54.23 o                         
  -1   5  12         96.30         69.62         5.76 o                         
   0   5  12       2946.09       3034.75        54.00 o                         
   1   5  12        349.44        337.32        12.89 o                         
   2   5  12       3203.36       3151.83        58.04 o                         
   3   5  12       1468.47       1443.47        42.03 o                         
   4   5  12        600.02        629.84        28.95 o                         
   5   5  12       2414.36       2552.21        73.16 o                         
  -5   6  12          2.41          4.23         2.54 o                         
  -4   6  12        237.93        250.64        12.04 o                         
  -3   6  12         74.69         71.15         8.32 o                         
  -2   6  12         19.96         23.67         2.86 o                         
  -1   6  12       1057.37       1058.29        16.95 o                         
   0   6  12       8158.11       8873.54       136.10 o                         
   1   6  12         78.70        102.74         5.81 o                         
   2   6  12       1624.38       1606.29        34.38 o                         
   3   6  12        154.27        169.03        11.84 o                         
   4   6  12        816.88        822.27        45.02 o                         
   5   6  12        232.40        192.71        40.00 o                         
  -5   7  12        459.76        482.50        29.71 o                         
  -4   7  12        376.92        377.31        17.42 o                         
  -3   7  12       1363.53       1396.44        44.67 o                         
  -2   7  12        670.99        662.08        16.16 o                         
  -1   7  12       1232.45       1243.24        22.41 o                         
   0   7  12       1390.61       1374.83        24.65 o                         
   1   7  12         18.26         23.69         3.37 o                         
   2   7  12       1809.44       1822.52        52.69 o                         
   3   7  12        879.94        903.05        32.37 o                         
   4   7  12        667.96        653.75        31.97 o                         
  -4   8  12         99.64        110.90         8.15 o                         
  -3   8  12          4.98         14.38         4.80 o                         
  -2   8  12        511.48        508.98        15.98 o                         
  -1   8  12        504.15        492.02        12.96 o                         
   0   8  12         89.55         84.69         5.57 o                         
   1   8  12        600.02        642.50        17.36 o                         
   2   8  12        650.57        661.08        33.38 o                         
   3   8  12        151.95        146.14        12.88 o                         
   4   8  12        157.25        139.69        10.87 o                         
  -4   9  12          3.32          5.39         3.05 o                         
  -3   9  12       3127.31       3269.75        63.85 o                         
  -2   9  12         10.64         17.00         4.05 o                         
  -1   9  12       5523.21       5723.10        80.33 o                         
   0   9  12       3317.73       3422.75        55.94 o                         
   1   9  12        555.40        561.87        15.84 o                         
   2   9  12       3031.43       3565.95       182.07 o                         
   3   9  12        259.98        308.00        18.72 o                         
   4   9  12        532.55        646.90        25.84 o                         
  -4  10  12         32.60         38.43         5.83 o                         
  -3  10  12         10.36         18.28         4.79 o                         
  -2  10  12         32.18         31.18         5.34 o                         
  -1  10  12        414.54        403.24        15.43 o                         
   0  10  12       3344.07       3397.75        53.42 o                         
   1  10  12       1624.06       1649.36        44.75 o                         
   2  10  12        372.48        412.77        25.68 o                         
   3  10  12        792.55        872.03        31.68 o                         
   4  10  12        344.82        359.71        24.59 o                         
  -4  11  12         34.55         34.59         4.54 o                         
  -3  11  12        383.93        395.98        16.23 o                         
  -2  11  12        500.35        533.20        22.64 o                         
  -1  11  12        841.36        804.57        34.47 o                         
   0  11  12       3347.24       3507.24        67.04 o                         
   1  11  12       1904.74       2083.51        63.81 o                         
   2  11  12        192.78        182.38        15.69 o                         
   3  11  12        126.35        131.77        11.72 o                         
   4  11  12        625.48        620.19        28.09 o                         
  -4  12  12       1079.66        958.69        27.09 o                         
  -3  12  12         86.30        107.20         9.20 o                         
  -2  12  12       1024.34       1110.45        30.88 o                         
  -1  12  12         18.19         28.62         6.12 o                         
   0  12  12       1254.04       1341.25        34.85 o                         
   1  12  12       1089.66       1159.83        37.03 o                         
   2  12  12         80.12         86.46         9.70 o                         
   3  12  12       1099.13       1254.55        36.46 o                         
   4  12  12        106.74        114.29         8.02 o                         
  -3  13  12        218.55        196.28        13.87 o                         
  -2  13  12         14.65         20.35         4.68 o                         
  -1  13  12         93.59        104.78        11.75 o                         
   0  13  12        138.32        150.87        12.53 o                         
   1  13  12         11.70          9.38         5.51 o                         
   2  13  12        169.67        165.87        12.89 o                         
   3  13  12          7.47          5.24         4.65 o                         
  -3  14  12          7.09         13.53         4.35 o                         
  -2  14  12       1684.54       1770.34        39.09 o                         
  -1  14  12        308.00        320.43        17.42 o                         
   0  14  12       1215.64       1296.42        33.41 o                         
   1  14  12        788.83        806.92        28.83 o                         
   2  14  12        329.07        370.96        15.40 o                         
   3  14  12       1405.48       1427.39        34.21 o                         
  -3  15  12       1665.51       1538.13        47.03 o                         
  -2  15  12         42.50         29.86         5.38 o                         
  -1  15  12        525.89        499.79        26.74 o                         
   0  15  12         90.21         79.84         7.74 o                         
   1  15  12         59.40         52.64         7.73 o                         
   2  15  12        214.83        201.38        11.92 o                         
   3  15  12       2043.19       1804.57        58.63 o                         
  -2  16  12          9.34         10.79         3.43 o                         
  -1  16  12        219.28        233.74        15.37 o                         
   0  16  12        340.06        296.47        21.66 o                         
   1  16  12       2322.92       2290.59        51.04 o                         
   2  16  12         88.71         98.01         8.75 o                         
  -2  17  12        150.71        139.84         7.60 o                         
  -1  17  12       1894.72       1807.71        54.49 o                         
   0  17  12        395.60        390.72        15.80 o                         
   1  17  12        319.40        284.15        16.86 o                         
   2  17  12        162.35        172.93        14.25 o                         
  -1  18  12        145.75        130.18         8.14 o                         
   0  18  12        539.14        481.92        18.56 o                         
   1  18  12        246.87        190.07         9.95 o                         
  -5   1  13       1507.79       1565.41        41.10 o                         
  -4   1  13        497.49        524.24        14.78 o                         
  -3   1  13        654.22        650.26        15.08 o                         
  -2   1  13       1648.50       1657.43        25.83 o                         
  -1   1  13       2010.67       1890.45        49.30 o                         
   0   1  13        796.61        807.03        22.37 o                         
   1   1  13       2281.90       2129.09        41.94 o                         
   2   1  13       2558.32       2399.08        37.23 o                         
   3   1  13       4009.02       3663.37        59.10 o                         
   4   1  13        793.05        782.95        58.18 o                         
   5   1  13        353.81        298.19        14.28 o                         
  -5   2  13         11.52         12.92         5.17 o                         
  -4   2  13        232.22        243.59        10.27 o                         
  -3   2  13       1101.89       1162.04        22.26 o                         
  -2   2  13        437.35        449.80        12.36 o                         
  -1   2  13        157.31        228.72        11.24 o                         
   0   2  13         20.98         20.47         2.71 o                         
   1   2  13        157.84        173.05         7.99 o                         
   2   2  13       3084.65       2908.33        45.51 o                         
   3   2  13       1768.41       1754.50        52.74 o                         
   4   2  13        446.81        398.24        35.05 o                         
   5   2  13        376.83        377.12        16.21 o                         
  -5   3  13        336.40        335.20        18.65 o                         
  -4   3  13         46.29         50.43         4.90 o                         
  -3   3  13        137.29        141.41         6.77 o                         
  -2   3  13        188.82        162.55         7.05 o                         
  -1   3  13       1493.63       1657.61        37.91 o                         
   0   3  13        141.91        123.79         5.67 o                         
   1   3  13       1826.59       2052.14        36.80 o                         
   2   3  13        158.40        152.14         8.26 o                         
   3   3  13       1005.92       1022.50        48.06 o                         
   4   3  13         13.41          0.13         7.19 o                         
   5   3  13        463.46        455.71        22.91 o                         
  -5   4  13         34.14         34.29         6.16 o                         
  -4   4  13        628.66        633.35        22.95 o                         
  -3   4  13         93.93         83.30         5.56 o                         
  -2   4  13       3814.00       3718.32        48.00 o                         
  -1   4  13        631.98        668.16        15.03 o                         
   0   4  13       1491.16       1370.96        27.06 o                         
   1   4  13         26.88         29.99         3.20 o                         
   2   4  13        825.72        740.20        17.83 o                         
   3   4  13         58.56         52.54         7.81 o                         
   4   4  13       2165.89       2264.19        62.59 o                         
   5   4  13        226.57        240.79        15.84 o                         
  -5   5  13          5.31          5.60         3.35 o                         
  -4   5  13         36.80         36.27         4.95 o                         
  -3   5  13        864.09        873.33        20.87 o                         
  -2   5  13         79.72         69.29         5.49 o                         
  -1   5  13        116.99        120.19         5.58 o                         
   0   5  13       1433.33       1518.98        29.65 o                         
   1   5  13        310.08        297.12         9.74 o                         
   2   5  13         60.30         69.31         5.49 o                         
   3   5  13        193.71        195.11        13.55 o                         
   4   5  13        197.16        194.92        14.91 o                         
   5   5  13          9.54         11.24         4.31 o                         
  -5   6  13         38.11         53.59         9.27 o                         
  -4   6  13        299.19        321.54        15.96 o                         
  -3   6  13        775.16        837.07        23.40 o                         
  -2   6  13       7534.82       7520.03        82.52 o                         
  -1   6  13         30.71         42.35         4.75 o                         
   0   6  13       3794.50       3835.99        53.00 o                         
   1   6  13       2868.65       2959.32        43.10 o                         
   2   6  13       1140.28       1208.62        39.57 o                         
   3   6  13        331.34        366.02        19.11 o                         
   4   6  13        611.82        604.30        33.27 o                         
  -4   7  13        644.86        671.93        23.38 o                         
  -3   7  13        113.86        121.63         9.52 o                         
  -2   7  13        159.42        169.96         7.98 o                         
  -1   7  13       4405.74       4479.75        71.63 o                         
   0   7  13        127.92        125.77         6.56 o                         
   1   7  13        701.43        724.33        22.16 o                         
   2   7  13        757.32        741.05        19.98 o                         
   3   7  13        484.19        461.10        25.48 o                         
   4   7  13        182.67        176.74        13.91 o                         
  -4   8  13          1.52          2.39         3.45 o                         
  -3   8  13          7.98          6.86         3.99 o                         
  -2   8  13        260.69        263.09        10.64 o                         
  -1   8  13        255.94        286.77        11.35 o                         
   0   8  13         25.51         21.54         3.19 o                         
   1   8  13        639.85        688.77        19.66 o                         
   2   8  13         30.81         40.13         7.38 o                         
   3   8  13         40.68         36.09         9.50 o                         
   4   8  13        487.94        543.09        22.53 o                         
  -4   9  13        242.95        233.53        12.16 o                         
  -3   9  13       1688.76       1687.33        44.22 o                         
  -2   9  13          3.25         12.62         3.79 o                         
  -1   9  13        102.50        121.29         7.54 o                         
   0   9  13        155.24        152.12         8.32 o                         
   1   9  13       2508.26       2592.02        60.15 o                         
   2   9  13        204.86        235.40        25.22 o                         
   3   9  13        231.82        253.33        16.53 o                         
   4   9  13         39.11         43.53         5.91 o                         
  -4  10  13         94.16         90.12        10.75 o                         
  -3  10  13         21.15         40.08         7.23 o                         
  -2  10  13        891.81        839.18        29.05 o                         
  -1  10  13        705.22        720.68        19.28 o                         
   0  10  13       2096.79       2266.54        39.50 o                         
   1  10  13         15.97         22.94         8.20 o                         
   2  10  13        712.32        715.57        33.90 o                         
   3  10  13        732.28        785.57        29.19 o                         
   4  10  13        204.17        229.61        16.60 o                         
  -4  11  13        214.43        178.52        10.23 o                         
  -3  11  13       1657.55       1741.93        50.89 o                         
  -2  11  13         80.61         77.12         8.65 o                         
  -1  11  13        963.81       1007.58        31.69 o                         
   0  11  13         21.38         16.54         5.09 o                         
   1  11  13       2998.67       3226.52        73.17 o                         
   2  11  13         62.04         66.13        11.05 o                         
   3  11  13        497.93        603.45        24.08 o                         
   4  11  13        499.44        480.63        22.77 o                         
  -3  12  13         36.32         33.73         6.33 o                         
  -2  12  13       2510.39       2613.00        59.70 o                         
  -1  12  13        517.09        561.20        20.67 o                         
   0  12  13        915.56        979.54        32.67 o                         
   1  12  13        549.03        648.24        26.18 o                         
   2  12  13        181.14        212.68        14.41 o                         
   3  12  13       1126.14       1190.78        34.08 o                         
  -3  13  13         42.66         27.43         6.59 o                         
  -2  13  13         53.62         56.02         6.54 o                         
  -1  13  13        147.32        133.12        11.26 o                         
   0  13  13         70.48         75.64         9.10 o                         
   1  13  13       1563.83       1696.05        41.11 o                         
   2  13  13        204.07        207.52        12.01 o                         
   3  13  13         10.87         15.27         4.29 o                         
  -3  14  13        260.41        238.20        15.49 o                         
  -2  14  13        460.98        475.61        17.61 o                         
  -1  14  13        170.84        169.91        12.25 o                         
   0  14  13       1726.79       1691.45        39.13 o                         
   1  14  13         11.32         11.76         5.11 o                         
   2  14  13        165.86        162.30         9.85 o                         
   3  14  13        151.87        142.55         8.46 o                         
  -3  15  13        191.87        177.54        15.35 o                         
  -2  15  13         24.03         19.44         4.37 o                         
  -1  15  13       2729.73       2624.37        78.64 o                         
   0  15  13         78.37         82.05         7.56 o                         
   1  15  13         38.64         58.57         8.01 o                         
   2  15  13        556.54        489.17        18.32 o                         
  -2  16  13        190.58        177.08        12.15 o                         
  -1  16  13        343.05        303.97        19.37 o                         
   0  16  13         23.52         19.96         5.04 o                         
   1  16  13        147.70        129.72        10.75 o                         
   2  16  13        588.75        525.06        18.26 o                         
  -1  17  13       1101.84       1068.94        49.52 o                         
   0  17  13        564.31        563.54        18.50 o                         
   1  17  13       1965.12       1865.17        45.60 o                         
   0  18  13          9.84         11.92         3.36 o                         
  -5   0  14       1224.39       1284.65        59.29 o                         
  -4   0  14       2032.45       2097.48        68.76 o                         
  -3   0  14       4093.49       4165.50        80.13 o                         
  -2   0  14        142.38        155.73        10.09 o                         
  -1   0  14       3260.90       3028.84        83.58 o                         
   0   0  14       6253.64       6644.26       238.49 o                         
   1   0  14       1148.74       1263.88        34.67 o                         
   2   0  14        408.94        387.72        18.98 o                         
   3   0  14        684.93        713.75        38.95 o                         
   4   0  14       1708.80       1703.08        91.35 o                         
   5   0  14          9.50         14.64         4.43 o                         
  -5   1  14        347.55        366.87        18.60 o                         
  -4   1  14         79.09         81.32         6.16 o                         
  -3   1  14        264.28        270.78         9.08 o                         
  -2   1  14       1616.63       1590.11        32.11 o                         
  -1   1  14       1601.58       1622.33        33.89 o                         
   0   1  14         92.52         94.95        10.53 o                         
   1   1  14       2153.04       2104.95        63.72 o                         
   2   1  14       4160.74       4050.87        63.45 o                         
   3   1  14        541.54        528.09        23.33 o                         
   4   1  14         25.80         21.10         8.03 o                         
   5   1  14        940.36        826.91        41.98 o                         
  -5   2  14        549.84        558.72        23.91 o                         
  -4   2  14        511.06        562.51        15.77 o                         
  -3   2  14        714.08        749.99        17.15 o                         
  -2   2  14        321.35        319.87        12.99 o                         
  -1   2  14          6.45          5.43         2.23 o                         
   0   2  14       3087.83       3264.69        63.93 o                         
   1   2  14       2389.02       2409.30        37.92 o                         
   2   2  14       2396.35       2355.43        39.73 o                         
   3   2  14        996.87        919.32        28.70 o                         
   4   2  14        354.00        346.03        41.96 o                         
   5   2  14         46.35         38.06         4.80 o                         
  -5   3  14        197.33        198.57        13.07 o                         
  -4   3  14        721.60        769.60        18.40 o                         
  -3   3  14        607.07        627.05        14.65 o                         
  -2   3  14         51.23         65.84         5.00 o                         
  -1   3  14       4717.71       4728.39        56.21 o                         
   0   3  14        977.55       1079.37        22.88 o                         
   1   3  14        334.18        374.10        11.26 o                         
   2   3  14       2170.36       2118.38        37.04 o                         
   3   3  14         25.48         23.21         7.60 o                         
   4   3  14        523.13        550.12        27.81 o                         
   5   3  14        268.28        220.13        13.84 o                         
  -5   4  14         43.10         50.83         6.38 o                         
  -4   4  14        172.41        194.74        10.26 o                         
  -3   4  14        614.19        632.52        17.47 o                         
  -2   4  14       1044.69        979.04        23.50 o                         
  -1   4  14         32.73         40.40         3.82 o                         
   0   4  14       1902.28       1745.89        26.79 o                         
   1   4  14       4045.88       4105.25        60.87 o                         
   2   4  14       3389.96       3381.30        49.59 o                         
   3   4  14        597.01        558.43        24.68 o                         
   4   4  14       1259.26       1250.03        41.32 o                         
  -4   5  14       1338.54       1459.65        34.37 o                         
  -3   5  14          6.71          5.31         3.51 o                         
  -2   5  14       5831.79       5894.63        70.38 o                         
  -1   5  14        733.53        789.72        15.21 o                         
   0   5  14       5110.22       5185.83        65.28 o                         
   1   5  14        353.88        366.49        10.60 o                         
   2   5  14         87.25         85.91         6.58 o                         
   3   5  14         26.87         34.90         6.25 o                         
   4   5  14         32.57         19.73         5.82 o                         
  -4   6  14        475.47        480.15        22.07 o                         
  -3   6  14        811.87        915.70        27.26 o                         
  -2   6  14        543.48        512.14        12.78 o                         
  -1   6  14       1352.04       1384.87        24.57 o                         
   0   6  14        294.97        293.20        10.08 o                         
   1   6  14        160.36        165.86         7.25 o                         
   2   6  14        174.34        160.29         8.97 o                         
   3   6  14         11.55         22.90         8.57 o                         
   4   6  14         18.52         24.38         8.37 o                         
  -4   7  14        322.50        324.84        19.86 o                         
  -3   7  14        325.74        351.86        16.08 o                         
  -2   7  14        448.34        438.98        14.85 o                         
  -1   7  14       2465.64       2574.26        43.67 o                         
   0   7  14        468.17        486.51        13.56 o                         
   1   7  14       2478.17       2500.29        43.53 o                         
   2   7  14        961.55        956.92        29.53 o                         
   3   7  14       1758.58       1707.75        45.73 o                         
   4   7  14        942.45       1006.18        46.29 o                         
  -4   8  14          2.76          8.99         4.07 o                         
  -3   8  14         77.86         91.55         7.91 o                         
  -2   8  14        551.74        572.18        20.72 o                         
  -1   8  14        238.44        274.06        16.00 o                         
   0   8  14        395.59        431.34        13.84 o                         
   1   8  14         16.33         13.17         2.69 o                         
   2   8  14       2172.55       2322.73        78.83 o                         
   3   8  14         44.07         33.22        16.06 o                         
   4   8  14         68.85         70.68         8.15 o                         
  -4   9  14        426.27        387.95        17.64 o                         
  -3   9  14        145.80        158.73        13.75 o                         
  -2   9  14        124.14        110.14         9.04 o                         
  -1   9  14      11231.99      11735.65       170.22 o                         
   0   9  14        275.65        278.18        10.66 o                         
   1   9  14        491.27        497.12        18.11 o                         
   2   9  14       2184.14       2528.78       107.32 o                         
   3   9  14        762.53        847.88        30.33 o                         
   4   9  14       1441.49       1478.59        35.10 o                         
  -4  10  14        460.56        428.81        46.11 o                         
  -3  10  14       1737.06       1793.02        52.06 o                         
  -2  10  14        211.49        216.14        14.00 o                         
  -1  10  14        227.03        196.39        15.13 o                         
   0  10  14        484.90        466.91        21.15 o                         
   1  10  14         21.44         18.09         4.99 o                         
   2  10  14          2.99          0.39         6.77 o                         
   3  10  14         27.35         46.84         7.40 o                         
   4  10  14         40.03         41.76         7.19 o                         
  -4  11  14       1550.01       1404.49        39.65 o                         
  -3  11  14        476.81        457.01        21.85 o                         
  -2  11  14       1486.75       1556.56        41.96 o                         
  -1  11  14        110.82        101.92        11.22 o                         
   0  11  14       1098.32       1233.76        36.65 o                         
   1  11  14         32.94         41.15         7.41 o                         
   2  11  14         10.33         12.54         6.89 o                         
   3  11  14        170.73        188.21        12.65 o                         
   4  11  14        201.76        214.16        17.24 o                         
  -3  12  14        246.52        226.69        14.08 o                         
  -2  12  14        524.11        576.10        22.32 o                         
  -1  12  14         80.02         91.17        10.43 o                         
   0  12  14       1353.78       1363.62        38.38 o                         
   1  12  14        202.01        216.70        13.42 o                         
   2  12  14       1618.52       1799.21        46.62 o                         
   3  12  14        623.59        667.83        23.08 o                         
  -3  13  14        108.82        108.34        10.92 o                         
  -2  13  14        452.38        446.54        18.56 o                         
  -1  13  14          1.83          6.02         4.65 o                         
   0  13  14        159.52        179.24        14.87 o                         
   1  13  14         40.77         29.70         8.91 o                         
   2  13  14         53.43         50.84         6.31 o                         
   3  13  14         12.68         13.40         3.41 o                         
  -3  14  14         36.51         34.73        10.24 o                         
  -2  14  14        292.20        310.35        13.10 o                         
  -1  14  14         11.77         17.44         4.85 o                         
   0  14  14       3252.90       3309.79        80.09 o                         
   1  14  14       1250.26       1285.02        31.83 o                         
   2  14  14       3156.10       3199.71        78.52 o                         
   3  14  14       1775.15       1717.50        43.46 o                         
  -2  15  14        118.05        105.71         7.14 o                         
  -1  15  14         17.13         18.95         4.11 o                         
   0  15  14        409.81        435.38        16.03 o                         
   1  15  14        253.28        283.22        16.39 o                         
   2  15  14        465.33        451.33        13.23 o                         
  -2  16  14          2.50          3.84         2.37 o                         
  -1  16  14        574.32        558.08        21.34 o                         
   0  16  14        105.46         93.24         7.84 o                         
   1  16  14        641.86        632.17        23.26 o                         
   2  16  14         67.33         59.53         4.59 o                         
  -1  17  14        407.53        366.56        21.57 o                         
   0  17  14        157.08        136.34         8.37 o                         
   1  17  14        803.77        615.34        33.03 o                         
  -5   1  15         46.94         37.34         8.40 o                         
  -4   1  15         14.94         12.68         3.41 o                         
  -3   1  15          9.75         19.42         3.33 o                         
  -2   1  15         13.35         11.04         2.64 o                         
  -1   1  15         53.63         82.55         5.48 o                         
   0   1  15       1078.03       1068.54        30.36 o                         
   1   1  15       1633.65       1449.94        31.90 o                         
   2   1  15        380.17        353.40        13.96 o                         
   3   1  15       2295.62       2258.00        56.31 o                         
   4   1  15        137.22        114.36        23.37 o                         
  -5   2  15        676.00        625.85        33.89 o                         
  -4   2  15        499.65        522.77        15.64 o                         
  -3   2  15        455.24        456.72        12.49 o                         
  -2   2  15       1437.95       1434.90        27.67 o                         
  -1   2  15       4524.69       4631.85        91.26 o                         
   0   2  15       1481.10       1633.80        28.96 o                         
   1   2  15       3352.75       3247.81        64.91 o                         
   2   2  15        324.85        285.37        11.70 o                         
   3   2  15       2471.21       2436.23        60.66 o                         
   4   2  15         30.70         38.62         9.33 o                         
  -4   3  15       3660.68       3918.56        70.22 o                         
  -3   3  15        413.57        417.09        12.70 o                         
  -2   3  15       4412.06       4222.56        61.88 o                         
  -1   3  15        227.58        241.43         8.54 o                         
   0   3  15       6041.14       5926.46        75.28 o                         
   1   3  15       1226.83       1239.96        24.40 o                         
   2   3  15       2402.58       2393.21        41.85 o                         
   3   3  15         93.90         71.66         8.22 o                         
   4   3  15        370.81        363.59        29.18 o                         
  -4   4  15          9.49         12.27         3.42 o                         
  -3   4  15        250.93        246.28        11.35 o                         
  -2   4  15        212.88        200.67         9.20 o                         
  -1   4  15         23.53         27.41         2.98 o                         
   0   4  15        568.42        504.80        12.23 o                         
   1   4  15        255.22        238.21         8.88 o                         
   2   4  15        674.30        691.33        16.93 o                         
   3   4  15        673.73        646.93        23.26 o                         
   4   4  15        677.74        720.85        28.64 o                         
  -4   5  15        192.76        201.97        11.99 o                         
  -3   5  15          0.73          1.64         3.01 o                         
  -2   5  15         95.72        103.11         7.35 o                         
  -1   5  15          1.99         15.23         4.64 o                         
   0   5  15         33.07         49.46         4.14 o                         
   1   5  15        757.69        756.89        17.08 o                         
   2   5  15          0.83          3.65         2.92 o                         
   3   5  15        203.23        183.68        14.23 o                         
   4   5  15        140.68        139.93        13.64 o                         
  -4   6  15        425.45        414.26        16.94 o                         
  -3   6  15        104.48        106.43        10.11 o                         
  -2   6  15        142.23        149.30         7.60 o                         
  -1   6  15        230.11        250.01         9.26 o                         
   0   6  15       1959.45       1978.71        32.38 o                         
   1   6  15       4604.41       4786.96        59.59 o                         
   2   6  15        349.65        358.69        19.34 o                         
   3   6  15         20.84         24.61         5.88 o                         
   4   6  15        823.03        907.23        39.25 o                         
  -4   7  15       1485.07       1609.15        43.56 o                         
  -3   7  15         41.70         42.23         6.71 o                         
  -2   7  15        326.48        334.81        13.92 o                         
  -1   7  15        340.48        356.61        13.94 o                         
   0   7  15        164.93        167.72         7.41 o                         
   1   7  15         59.26         58.80         4.57 o                         
   2   7  15        238.06        256.32        16.31 o                         
   3   7  15        738.81        740.80        26.94 o                         
   4   7  15       1128.09       1240.27        46.19 o                         
  -4   8  15        505.62        442.11        25.24 o                         
  -3   8  15       2866.80       2894.31        77.99 o                         
  -2   8  15         49.66         53.26         5.87 o                         
  -1   8  15      11248.53      12033.85       186.07 o                         
   0   8  15        563.49        572.85        23.39 o                         
   1   8  15       6463.21       6714.43       132.13 o                         
   2   8  15         78.44         89.44        10.02 o                         
   3   8  15        320.02        345.85        28.54 o                         
   4   8  15        108.40        104.13         9.10 o                         
  -4   9  15          3.23         13.30         4.62 o                         
  -3   9  15         86.83         94.45         8.99 o                         
  -2   9  15        359.91        360.87        14.43 o                         
  -1   9  15         58.78         53.61         7.27 o                         
   0   9  15        226.86        228.05        14.00 o                         
   1   9  15       1282.80       1373.38        38.94 o                         
   2   9  15         48.27         68.39        10.34 o                         
   3   9  15        318.68        388.47        25.83 o                         
   4   9  15        110.28        121.68         8.88 o                         
  -4  10  15        299.10        219.90        36.21 o                         
  -3  10  15         15.07         13.94         5.28 o                         
  -2  10  15        284.19        264.50        12.06 o                         
  -1  10  15       1557.48       1603.77        50.69 o                         
   0  10  15         35.32         41.75         6.03 o                         
   1  10  15        245.64        257.41        12.57 o                         
   2  10  15         39.71         44.74         8.67 o                         
   3  10  15         17.53         15.77         4.79 o                         
   4  10  15         50.87         52.39         7.41 o                         
  -3  11  15          0.77          7.33         3.93 o                         
  -2  11  15         35.63         24.54         4.69 o                         
  -1  11  15        179.28        213.14        16.26 o                         
   0  11  15         46.58         37.10         6.87 o                         
   1  11  15        246.46        271.95        14.40 o                         
   2  11  15         53.34         58.84        13.15 o                         
   3  11  15       2047.03       2081.88        48.92 o                         
  -3  12  15        172.33        170.77        11.40 o                         
  -2  12  15         19.25         21.28         4.18 o                         
  -1  12  15         13.86         12.62         7.81 o                         
   0  12  15       1013.79       1060.21        32.46 o                         
   1  12  15         52.18         49.91         9.13 o                         
   2  12  15        365.53        403.18        16.32 o                         
   3  12  15        182.50        184.49         9.43 o                         
  -3  13  15        414.12        404.50        27.18 o                         
  -2  13  15       2396.16       2415.67        46.56 o                         
  -1  13  15        395.42        360.72        25.25 o                         
   0  13  15        871.98        946.83        40.14 o                         
   1  13  15         19.76         22.01         5.73 o                         
   2  13  15       1705.56       1811.20        38.88 o                         
   3  13  15        482.78        429.21        15.78 o                         
  -3  14  15        245.03        183.95        19.52 o                         
  -2  14  15        631.77        634.88        17.79 o                         
  -1  14  15        392.30        376.16        24.57 o                         
   0  14  15         43.01         45.69         7.04 o                         
   1  14  15         21.77         28.64         5.65 o                         
   2  14  15         19.94         22.17         3.85 o                         
  -2  15  15        106.92        106.39         6.70 o                         
  -1  15  15        895.19        844.48        30.28 o                         
   0  15  15        150.12        148.22        10.06 o                         
   1  15  15        108.69        118.42        10.40 o                         
   2  15  15        300.67        256.40        14.50 o                         
  -1  16  15          6.19          5.30         2.39 o                         
   0  16  15        111.69        114.38         9.63 o                         
   1  16  15          1.78          3.60         3.56 o                         
  -1  17  15         12.37         13.07         4.85 o                         
   0  17  15          5.36          6.87         3.44 o                         
  -4   0  16         26.98         31.05         5.53 o                         
  -3   0  16       5853.39       6269.75       119.24 o                         
  -2   0  16        163.02        167.10        12.14 o                         
  -1   0  16       6849.06       7086.50       178.12 o                         
   0   0  16         37.84         42.50         7.58 o                         
   1   0  16      11253.79      11107.99       392.10 o                         
   2   0  16       2606.60       2581.19       108.92 o                         
   3   0  16       2557.70       2553.62        86.44 o                         
   4   0  16         64.19         68.31        10.89 o                         
  -4   1  16         28.99         39.18         4.19 o                         
  -3   1  16         12.48         16.37         3.48 o                         
  -2   1  16        190.39        191.34         9.01 o                         
  -1   1  16        160.68        162.44         8.10 o                         
   0   1  16       2086.49       2148.64        54.90 o                         
   1   1  16        168.67        169.86        11.20 o                         
   2   1  16       3643.92       3617.93        55.36 o                         
   3   1  16        802.31        789.35        28.96 o                         
   4   1  16        124.21        104.28        10.74 o                         
  -4   2  16        806.41        826.75        21.46 o                         
  -3   2  16        490.45        530.88        14.97 o                         
  -2   2  16       2129.31       2059.79        35.49 o                         
  -1   2  16        734.59        755.58        19.82 o                         
   0   2  16         64.44         70.80         5.03 o                         
   1   2  16         97.80        103.71         8.64 o                         
   2   2  16       1054.99       1053.76        24.18 o                         
   3   2  16          7.74         15.59         6.20 o                         
   4   2  16        603.07        664.91        33.16 o                         
  -4   3  16          3.02          5.21         3.06 o                         
  -3   3  16         20.20         21.17         3.49 o                         
  -2   3  16         41.30         46.06         4.65 o                         
  -1   3  16        358.81        358.49        11.63 o                         
   0   3  16       4465.67       4584.40        61.24 o                         
   1   3  16        522.56        529.90        15.42 o                         
   2   3  16         16.60         20.22         5.32 o                         
   3   3  16         32.89         35.96         6.48 o                         
   4   3  16         56.16         58.70         8.73 o                         
  -4   4  16        174.20        173.68        10.76 o                         
  -3   4  16        199.61        222.77        11.69 o                         
  -2   4  16         54.09         57.59         5.27 o                         
  -1   4  16       1490.16       1586.32        28.62 o                         
   0   4  16        145.83        150.84         7.56 o                         
   1   4  16        237.84        239.51         9.49 o                         
   2   4  16         56.93         63.85         7.23 o                         
   3   4  16        455.15        454.99        19.09 o                         
   4   4  16         75.98         74.71         8.78 o                         
  -4   5  16       1221.63       1293.15        43.07 o                         
  -3   5  16        209.57        236.21        11.93 o                         
  -2   5  16       2963.61       2959.39        49.51 o                         
  -1   5  16        390.44        418.63        13.55 o                         
   0   5  16      11255.35      11596.65       138.70 o                         
   1   5  16         72.25         63.18         4.44 o                         
   2   5  16       3961.89       4225.60        80.37 o                         
   3   5  16        598.85        599.18        21.73 o                         
   4   5  16       1985.45       2207.83        72.85 o                         
  -4   6  16        125.09        128.98        11.23 o                         
  -3   6  16        433.90        422.92        19.62 o                         
  -2   6  16        448.61        468.04        16.79 o                         
  -1   6  16       2118.13       2132.45        43.24 o                         
   0   6  16        955.13        970.36        20.31 o                         
   1   6  16       3661.74       3703.53        46.29 o                         
   2   6  16        188.01        188.56        15.91 o                         
   3   6  16       1766.77       1801.49        46.93 o                         
   4   6  16         18.59          9.13         7.65 o                         
  -4   7  16         15.76         12.16         3.95 o                         
  -3   7  16        424.04        409.64        17.27 o                         
  -2   7  16        996.68        957.32        27.65 o                         
  -1   7  16         79.92         87.01         7.94 o                         
   0   7  16        895.92        889.92        19.53 o                         
   1   7  16        644.38        671.34        14.38 o                         
   2   7  16        246.82        236.36        15.72 o                         
   3   7  16         75.85         80.15        10.49 o                         
   4   7  16         99.59         94.02        17.37 o                         
  -4   8  16         90.46        101.34         8.27 o                         
  -3   8  16         57.31         51.76         6.04 o                         
  -2   8  16         99.79         90.70         9.52 o                         
  -1   8  16        232.08        227.21        15.17 o                         
   0   8  16         56.48         55.19         6.66 o                         
   1   8  16        349.07        360.93        23.45 o                         
   2   8  16         26.72         24.51         5.77 o                         
   3   8  16         35.20         38.33         7.30 o                         
   4   8  16         40.24         46.76         5.71 o                         
  -4   9  16          0.35          2.68         2.77 o                         
  -3   9  16        267.11        279.87        14.47 o                         
  -2   9  16         24.55         40.04         4.74 o                         
  -1   9  16        246.61        280.32        13.82 o                         
   0   9  16         32.19         37.56         5.78 o                         
   1   9  16        331.56        337.73        19.88 o                         
   2   9  16        497.51        541.60        22.70 o                         
   3   9  16         46.82         81.05        10.37 o                         
   4   9  16        126.68        138.95        24.24 o                         
  -3  10  16       4298.66       4260.23       140.66 o                         
  -2  10  16        514.19        496.14        15.10 o                         
  -1  10  16       1316.50       1385.01        34.24 o                         
   0  10  16       1217.10       1268.68        31.55 o                         
   1  10  16       1367.31       1506.22        41.66 o                         
   2  10  16        790.09        849.22        28.79 o                         
   3  10  16       2735.77       3035.60        63.23 o                         
  -3  11  16         76.20         85.88         7.14 o                         
  -2  11  16       1556.34       1623.41        36.40 o                         
  -1  11  16         38.72         26.80         5.59 o                         
   0  11  16       3150.00       3431.87        73.36 o                         
   1  11  16        284.25        289.28        15.92 o                         
   2  11  16        531.17        643.65        21.32 o                         
   3  11  16        428.32        472.67        19.36 o                         
  -3  12  16         11.90         10.07         3.30 o                         
  -2  12  16        256.33        264.74        11.87 o                         
  -1  12  16          6.94          5.32         3.74 o                         
   0  12  16        275.41        276.61        15.16 o                         
   1  12  16        310.30        323.46        19.35 o                         
   2  12  16        656.92        609.47        19.55 o                         
   3  12  16         16.52         17.60         3.67 o                         
  -3  13  16          6.67          7.01         3.14 o                         
  -2  13  16        378.11        345.48        14.18 o                         
  -1  13  16         53.40         61.23         9.73 o                         
   0  13  16       1990.24       2030.00        47.53 o                         
   1  13  16        149.26        160.90        13.09 o                         
   2  13  16        748.67        696.96        20.06 o                         
   3  13  16        228.55        203.88        10.40 o                         
  -2  14  16        441.64        403.42        16.19 o                         
  -1  14  16        599.72        697.04        36.74 o                         
   0  14  16          1.04          1.52         3.73 o                         
   1  14  16          4.58          6.92         3.82 o                         
   2  14  16         31.92         26.93         3.79 o                         
  -2  15  16        525.35        472.32        15.91 o                         
  -1  15  16          3.99          6.80         3.01 o                         
   0  15  16       2205.58       2274.58        74.87 o                         
   1  15  16        127.09        104.69         7.52 o                         
   2  15  16        811.77        718.41        31.61 o                         
  -1  16  16       1729.34       1553.85        36.36 o                         
   0  16  16        121.16        105.07        13.56 o                         
   1  16  16       1284.46       1139.48        34.41 o                         
  -4   1  17        124.46        104.96         6.38 o                         
  -3   1  17       1738.52       1797.77        32.65 o                         
  -2   1  17         57.38         51.11         5.32 o                         
  -1   1  17       2722.65       2782.11        48.93 o                         
   0   1  17         62.20         49.02         7.84 o                         
   1   1  17        737.98        753.32        24.94 o                         
   2   1  17       2148.16       2054.45        48.10 o                         
   3   1  17        323.83        274.06        16.61 o                         
   4   1  17        182.53        205.14        12.08 o                         
  -4   2  17        219.15        224.50         9.84 o                         
  -3   2  17        844.24        838.89        19.10 o                         
  -2   2  17       1082.57       1068.09        31.88 o                         
  -1   2  17        147.81        135.72         7.20 o                         
   0   2  17          9.53         12.77         3.57 o                         
   1   2  17       5398.87       5443.17        85.80 o                         
   2   2  17         19.57         15.31         5.03 o                         
   3   2  17        987.26        926.64        41.69 o                         
   4   2  17        254.23        297.28        16.47 o                         
  -4   3  17        223.77        233.71        12.25 o                         
  -3   3  17       1237.66       1221.71        25.42 o                         
  -2   3  17        100.57        110.29         7.99 o                         
  -1   3  17         12.42         14.39         2.84 o                         
   0   3  17       3281.48       3291.44        84.40 o                         
   1   3  17        158.47        152.68         8.33 o                         
   2   3  17       3872.21       3903.45        75.59 o                         
   3   3  17         55.77         71.82         8.20 o                         
   4   3  17       1730.90       1802.89        48.19 o                         
  -4   4  17        309.77        353.73        20.00 o                         
  -3   4  17         11.45         16.22         3.49 o                         
  -2   4  17        540.34        545.07        18.00 o                         
  -1   4  17          9.03         12.01         2.93 o                         
   0   4  17       2073.50       2076.81        40.92 o                         
   1   4  17         37.62         42.59         4.49 o                         
   2   4  17        395.94        393.98        16.57 o                         
   3   4  17        236.10        251.82        12.68 o                         
   4   4  17         24.94         16.31         9.74 o                         
  -4   5  17        128.13        127.75        10.03 o                         
  -3   5  17        465.81        474.08        16.68 o                         
  -2   5  17        921.26        864.01        23.40 o                         
  -1   5  17        472.14        456.92        14.93 o                         
   0   5  17       1039.41       1107.65        23.72 o                         
   1   5  17        271.11        266.03         9.70 o                         
   2   5  17        110.89        105.58        10.21 o                         
   3   5  17          0.81         -1.36         4.36 o                         
   4   5  17          7.42         11.70         3.82 o                         
  -4   6  17        447.85        439.14        18.28 o                         
  -3   6  17         29.93         27.87         5.35 o                         
  -2   6  17       1571.22       1514.29        33.49 o                         
  -1   6  17         60.07         63.49         6.68 o                         
   0   6  17       4235.81       4369.86        64.62 o                         
   1   6  17       2862.36       2958.30        53.97 o                         
   2   6  17         51.93         48.85         7.53 o                         
   3   6  17         43.75         46.96         6.86 o                         
   4   6  17         30.55         37.03         5.32 o                         
  -4   7  17         13.89         13.07         3.40 o                         
  -3   7  17         95.48         78.25         9.81 o                         
  -2   7  17       3608.77       3569.55        75.79 o                         
  -1   7  17        791.46        803.99        26.96 o                         
   0   7  17        179.25        155.60        10.81 o                         
   1   7  17       3105.73       3069.59        55.49 o                         
   2   7  17         78.95         66.94         8.98 o                         
   3   7  17        150.09        140.15        12.81 o                         
   4   7  17       1479.71       1557.82        39.25 o                         
  -4   8  17         52.52         39.43         5.90 o                         
  -3   8  17        749.61        754.48        27.00 o                         
  -2   8  17        144.25        161.22        10.49 o                         
  -1   8  17        609.41        709.36        25.14 o                         
   0   8  17          0.18          3.23         3.51 o                         
   1   8  17       1813.25       1887.43        36.14 o                         
   2   8  17        309.31        278.95        14.50 o                         
   3   8  17       1918.58       1972.36        67.80 o                         
   4   8  17       1049.51       1089.21        89.99 o                         
  -3   9  17        186.10        210.99        13.88 o                         
  -2   9  17       1533.38       1497.44        32.17 o                         
  -1   9  17        995.21       1055.19        31.64 o                         
   0   9  17          8.51          9.50         3.78 o                         
   1   9  17       1347.54       1494.61        36.25 o                         
   2   9  17          5.57         -1.12         3.62 o                         
   3   9  17        511.38        549.59        17.84 o                         
  -3  10  17          2.40          6.79         4.15 o                         
  -2  10  17        500.72        493.26        15.84 o                         
  -1  10  17         43.15         39.67         5.92 o                         
   0  10  17        164.67        156.20        10.70 o                         
   1  10  17       1165.74       1300.96        32.64 o                         
   2  10  17          4.69          7.68         3.44 o                         
   3  10  17        291.48        285.51        12.57 o                         
  -3  11  17       1367.05       1329.48        55.77 o                         
  -2  11  17         22.16         29.10         8.56 o                         
  -1  11  17        301.29        317.23        18.04 o                         
   0  11  17        470.72        500.74        20.54 o                         
   1  11  17        931.28        984.14        26.63 o                         
   2  11  17        348.17        312.10        13.43 o                         
   3  11  17        553.05        555.13        18.25 o                         
  -3  12  17        258.85        226.96        21.88 o                         
  -2  12  17        721.43        682.08        26.60 o                         
  -1  12  17         25.18         29.65        10.74 o                         
   0  12  17       1030.86       1108.74        28.75 o                         
   1  12  17        109.92         81.19         8.16 o                         
   2  12  17        504.68        537.21        23.03 o                         
   3  12  17        140.81        127.72         7.35 o                         
  -2  13  17       2222.97       2156.74        51.24 o                         
  -1  13  17         79.86         54.63         8.79 o                         
   0  13  17        798.61        834.65        32.03 o                         
   1  13  17         25.18         15.33         5.09 o                         
   2  13  17       2980.19       2918.24        62.27 o                         
  -2  14  17         93.69         70.46         6.11 o                         
  -1  14  17        340.06        336.19        15.61 o                         
   0  14  17        516.81        503.65        21.15 o                         
   1  14  17        634.91        642.09        22.86 o                         
   2  14  17        359.67        326.01        12.31 o                         
  -1  15  17        422.92        389.65        15.11 o                         
   0  15  17         25.79         29.46         4.37 o                         
   1  15  17        130.83        120.45         8.83 o                         
   0  16  17        269.34        212.41        10.08 o                         
  -4   0  18        399.54        417.79        18.94 o                         
  -3   0  18       1527.32       1523.44        47.78 o                         
  -2   0  18        357.52        344.62        25.77 o                         
  -1   0  18        324.66        339.74        24.78 o                         
   0   0  18        201.37        171.22        15.90 o                         
   1   0  18       4131.92       4419.88       185.91 o                         
   2   0  18       1871.80       1873.25        57.36 o                         
   3   0  18       2100.53       2126.17       101.43 o                         
   4   0  18         19.02         20.74         6.35 o                         
  -4   1  18        382.82        357.70        13.35 o                         
  -3   1  18       1024.03       1097.09        27.29 o                         
  -2   1  18         73.25         83.34         7.11 o                         
  -1   1  18       6349.02       6495.26        91.60 o                         
   0   1  18        161.55        154.25         8.53 o                         
   1   1  18       1591.82       1605.47        78.49 o                         
   2   1  18        699.40        737.36        28.50 o                         
   3   1  18         80.50         87.27         8.46 o                         
   4   1  18          0.39          5.17         2.99 o                         
  -4   2  18       1523.04       1563.70        32.73 o                         
  -3   2  18         11.07          9.69         3.43 o                         
  -2   2  18        786.86        831.29        22.77 o                         
  -1   2  18        141.67        160.54         7.91 o                         
   0   2  18        626.84        607.99        19.11 o                         
   1   2  18        383.02        342.97        13.80 o                         
   2   2  18        520.20        598.06        22.88 o                         
   3   2  18        483.69        478.90        18.69 o                         
   4   2  18        945.64        940.68        29.91 o                         
  -4   3  18         31.13         38.01         4.94 o                         
  -3   3  18        351.39        380.86        15.02 o                         
  -2   3  18        343.38        345.44        21.39 o                         
  -1   3  18       1574.69       1592.11        29.09 o                         
   0   3  18        197.36        182.57        12.94 o                         
   1   3  18        153.28        171.08         8.91 o                         
   2   3  18        318.52        303.00        16.14 o                         
   3   3  18        619.15        690.71        22.93 o                         
   4   3  18        132.49        133.14         9.82 o                         
  -4   4  18        458.56        469.11        25.04 o                         
  -3   4  18         93.78         89.42         7.14 o                         
  -2   4  18       1405.10       1388.86        31.39 o                         
  -1   4  18       2292.71       2309.34        48.06 o                         
   0   4  18       1447.95       1504.34        35.26 o                         
   1   4  18        618.71        619.89        21.99 o                         
   2   4  18       3580.22       3608.10        79.01 o                         
   3   4  18        319.10        320.69        14.93 o                         
   4   4  18        470.50        461.24        22.59 o                         
  -4   5  18          3.44          3.08         8.56 o                         
  -3   5  18          7.21          7.83         3.88 o                         
  -2   5  18         43.38         37.39         5.23 o                         
  -1   5  18        263.07        264.28        15.43 o                         
   0   5  18         33.98         36.91         5.05 o                         
   1   5  18        117.18        145.38        10.78 o                         
   2   5  18       1968.19       2041.68        47.27 o                         
   3   5  18        310.41        315.62        16.40 o                         
   4   5  18        584.63        623.93        22.87 o                         
  -4   6  18         53.18         45.25         5.39 o                         
  -3   6  18          1.63          4.11         3.36 o                         
  -2   6  18        270.95        235.47        12.58 o                         
  -1   6  18        217.20        225.47        12.11 o                         
   0   6  18       1305.18       1330.28        35.85 o                         
   1   6  18          6.34          5.86         3.53 o                         
   2   6  18        187.98        175.77        15.53 o                         
   3   6  18         81.97         79.49         8.23 o                         
   4   6  18        809.54        869.85        39.43 o                         
  -4   7  18        456.38        374.94        16.68 o                         
  -3   7  18       3267.25       3506.44        71.10 o                         
  -2   7  18         47.58         46.54         6.57 o                         
  -1   7  18        956.05       1010.52        31.79 o                         
   0   7  18         93.02        108.26         9.28 o                         
   1   7  18       1719.64       1814.05        38.08 o                         
   2   7  18        242.72        241.89        11.87 o                         
   3   7  18         88.90        114.33        11.23 o                         
   4   7  18        424.62        422.07        24.79 o                         
  -3   8  18         13.98         14.55         4.56 o                         
  -2   8  18         30.96         36.47         5.90 o                         
  -1   8  18        494.91        514.14        20.67 o                         
   0   8  18         84.93         87.91         8.31 o                         
   1   8  18         17.35         21.22         4.70 o                         
   2   8  18        544.71        584.37        18.31 o                         
   3   8  18         29.01         48.72         6.19 o                         
  -3   9  18        495.72        506.19        24.20 o                         
  -2   9  18        619.70        598.03        20.42 o                         
  -1   9  18        711.17        750.66        25.37 o                         
   0   9  18         57.98         50.81         6.56 o                         
   1   9  18       1377.21       1566.52        36.80 o                         
   2   9  18        201.57        225.39        11.76 o                         
   3   9  18        644.42        690.14        19.17 o                         
  -3  10  18          2.44          4.53         2.86 o                         
  -2  10  18         47.58         57.67         6.33 o                         
  -1  10  18       1100.57       1099.98        28.29 o                         
   0  10  18        346.61        349.65        16.54 o                         
   1  10  18       1410.24       1478.66        34.76 o                         
   2  10  18        481.67        530.90        19.28 o                         
   3  10  18        128.44        158.18         8.01 o                         
  -3  11  18         69.26         71.52         7.66 o                         
  -2  11  18          0.85          3.39         3.53 o                         
  -1  11  18        164.21        148.71        11.99 o                         
   0  11  18         68.94         84.04         8.06 o                         
   1  11  18        346.29        345.94        14.25 o                         
   2  11  18       1227.92       1241.48        28.80 o                         
   3  11  18        152.21        164.41         8.56 o                         
  -2  12  18       1265.50       1277.51        49.47 o                         
  -1  12  18         22.20         31.10         7.22 o                         
   0  12  18        590.55        600.40        30.13 o                         
   1  12  18        382.93        360.57        20.19 o                         
   2  12  18       1234.95       1235.15        40.09 o                         
  -2  13  18        122.93        102.07         7.46 o                         
  -1  13  18         93.17        108.59        14.32 o                         
   0  13  18        265.91        265.21        14.58 o                         
   1  13  18        159.66        148.18        10.94 o                         
   2  13  18        581.21        552.05        27.40 o                         
  -2  14  18       1817.31       1822.22        48.74 o                         
  -1  14  18        197.11        209.15        11.16 o                         
   0  14  18        402.10        417.84        15.50 o                         
   1  14  18        117.70        114.18         8.75 o                         
  -1  15  18         76.75         62.71         5.23 o                         
   0  15  18         69.01         59.15         5.01 o                         
   1  15  18       1011.62        763.67        36.56 o                         
  -4   1  19       1077.52       1097.89        27.16 o                         
  -3   1  19        346.13        344.91        15.10 o                         
  -2   1  19         26.57         34.21         4.79 o                         
  -1   1  19       1150.72       1183.90        44.55 o                         
   0   1  19       1644.42       1732.44        39.50 o                         
   1   1  19       4560.88       4778.87       139.92 o                         
   2   1  19        766.46        721.69        31.12 o                         
   3   1  19       3562.86       3633.41        75.48 o                         
   4   1  19        195.22        185.43         9.67 o                         
  -4   2  19        820.72        814.39        25.83 o                         
  -3   2  19         28.18         25.48         4.85 o                         
  -2   2  19       1109.25       1092.52        26.71 o                         
  -1   2  19       1325.26       1281.23        31.48 o                         
   0   2  19       1257.93       1275.59        39.04 o                         
   1   2  19       1641.56       1734.65        69.04 o                         
   2   2  19        260.48        303.46        17.72 o                         
   3   2  19         77.70         86.42        12.33 o                         
   4   2  19          9.25          9.91         3.30 o                         
  -4   3  19        543.64        549.55        23.13 o                         
  -3   3  19         13.66         14.74         3.61 o                         
  -2   3  19        874.08        850.26        23.91 o                         
  -1   3  19        850.32        865.66        24.72 o                         
   0   3  19        259.11        280.17        12.88 o                         
   1   3  19         15.17         18.22         5.10 o                         
   2   3  19        302.82        297.69        13.77 o                         
   3   3  19         71.28         62.09         6.88 o                         
   4   3  19          4.19          2.66         4.89 o                         
  -4   4  19        288.11        277.41        14.42 o                         
  -3   4  19         10.18         11.01         3.20 o                         
  -2   4  19       3293.57       3287.71        56.97 o                         
  -1   4  19        653.11        692.68        24.26 o                         
   0   4  19      10549.32      10683.01       211.52 o                         
   1   4  19         27.84         21.85         5.46 o                         
   2   4  19       1495.91       1664.31        40.10 o                         
   3   4  19         43.22         47.31         5.28 o                         
   4   4  19        224.37        232.53        10.93 o                         
  -4   5  19         11.38          8.58         8.99 o                         
  -3   5  19         43.61         27.34         5.64 o                         
  -2   5  19        959.75        957.82        28.43 o                         
  -1   5  19        477.79        507.87        20.61 o                         
   0   5  19       1265.79       1223.19        38.84 o                         
   1   5  19        483.95        483.59        19.25 o                         
   2   5  19         22.67         29.67         5.93 o                         
   3   5  19         63.57         75.30         7.19 o                         
   4   5  19         89.99         75.54         8.65 o                         
  -4   6  19        355.10        361.30        23.85 o                         
  -3   6  19        259.73        314.59        14.80 o                         
  -2   6  19        772.93        798.37        26.47 o                         
  -1   6  19        490.40        465.98        17.57 o                         
   0   6  19       1820.10       1815.75        44.07 o                         
   1   6  19        755.32        780.04        27.55 o                         
   2   6  19       2683.65       2979.48        59.15 o                         
   3   6  19         17.12         14.66         4.70 o                         
  -3   7  19       1351.99       1410.42        35.00 o                         
  -2   7  19        510.61        499.58        19.76 o                         
  -1   7  19       2074.66       2134.09        50.10 o                         
   0   7  19        118.56        116.27         9.46 o                         
   1   7  19        105.87        131.00         9.62 o                         
   2   7  19         80.05         71.63         7.25 o                         
   3   7  19        667.38        717.25        32.19 o                         
  -3   8  19        139.20        150.74        10.83 o                         
  -2   8  19         29.02         34.00         5.47 o                         
  -1   8  19       1161.88       1262.82        34.71 o                         
   0   8  19        979.44        944.29        28.42 o                         
   1   8  19       1170.03       1274.02        29.23 o                         
   2   8  19        185.43        190.09         9.84 o                         
   3   8  19          2.59          6.19         2.90 o                         
  -3   9  19        650.54        632.56        22.42 o                         
  -2   9  19        248.38        264.76        15.38 o                         
  -1   9  19        823.33        848.94        30.98 o                         
   0   9  19        125.07        128.91        11.31 o                         
   1   9  19        296.54        284.46        13.47 o                         
   2   9  19         38.14         35.23         5.00 o                         
   3   9  19       1425.05       1600.41        36.23 o                         
  -3  10  19         16.94         15.56         3.45 o                         
  -2  10  19        394.87        386.76        17.45 o                         
  -1  10  19        213.06        221.30        11.21 o                         
   0  10  19        480.59        474.09        18.92 o                         
   1  10  19       2543.37       2519.43        54.42 o                         
   2  10  19       3121.62       3153.40        69.90 o                         
   3  10  19        274.27        249.85        10.89 o                         
  -2  11  19        238.20        242.59        12.81 o                         
  -1  11  19       1441.43       1470.13        49.93 o                         
   0  11  19       1085.96       1190.67        36.87 o                         
   1  11  19        763.43        792.08        21.68 o                         
   2  11  19        165.01        171.81         8.70 o                         
  -2  12  19       1198.06       1136.43        41.95 o                         
  -1  12  19          3.21         -0.30         3.99 o                         
   0  12  19        369.50        373.95        21.99 o                         
   1  12  19        177.53        178.15        10.33 o                         
   2  12  19       1074.61       1045.62        30.88 o                         
  -2  13  19       1043.43        982.43        39.46 o                         
  -1  13  19          3.42          1.98         2.66 o                         
   0  13  19        408.33        447.46        24.66 o                         
   1  13  19         97.17         97.95         8.31 o                         
   2  13  19         15.49          9.42         3.42 o                         
  -1  14  19         51.60         46.27         4.80 o                         
   0  14  19        216.51        189.03        13.07 o                         
   1  14  19         71.67         63.61         7.92 o                         
  -4   0  20        232.92        237.32        20.17 o                         
  -3   0  20       1436.76       1528.22        56.06 o                         
  -2   0  20        128.82        100.09         9.13 o                         
  -1   0  20       1104.12       1137.40        57.29 o                         
   0   0  20       4594.35       4740.47       181.87 o                         
   1   0  20         99.13        107.05        25.02 o                         
   2   0  20        160.58        119.02        17.03 o                         
   3   0  20       2641.21       2848.63        86.20 o                         
   4   0  20        210.72        187.63        12.26 o                         
  -4   1  20        272.41        225.12        14.12 o                         
  -3   1  20         66.71         70.35         7.50 o                         
  -2   1  20         44.55         48.05         5.45 o                         
  -1   1  20        920.78        997.86        38.23 o                         
   0   1  20        170.80        132.94        12.60 o                         
   1   1  20        468.55        515.81        34.21 o                         
   2   1  20        844.28        834.66        26.60 o                         
   3   1  20        577.99        554.59        24.56 o                         
   4   1  20         64.07         67.34         7.41 o                         
  -4   2  20          9.83          6.84         6.78 o                         
  -3   2  20        425.47        408.93        15.98 o                         
  -2   2  20         15.35         14.71         3.68 o                         
  -1   2  20       2384.26       2498.77        56.39 o                         
   0   2  20       2034.89       2098.40        58.35 o                         
   1   2  20        493.56        534.01        35.06 o                         
   2   2  20        853.63        876.36        30.18 o                         
   3   2  20         38.05         53.78         7.87 o                         
   4   2  20        380.40        384.46        18.09 o                         
  -4   3  20        408.94        365.53        19.27 o                         
  -3   3  20        172.03        162.47         9.14 o                         
  -2   3  20        397.37        384.02        14.32 o                         
  -1   3  20         20.31         30.20         5.80 o                         
   0   3  20        891.21        911.66        25.58 o                         
   1   3  20         21.81         20.63         5.58 o                         
   2   3  20          7.92         10.25         3.97 o                         
   3   3  20       1602.95       1692.67        41.45 o                         
  -3   4  20        326.12        352.42        13.95 o                         
  -2   4  20         52.38         73.96         6.92 o                         
  -1   4  20       1779.61       1863.03        45.26 o                         
   0   4  20         93.33         66.13         8.35 o                         
   1   4  20       1627.61       1705.80        57.61 o                         
   2   4  20        917.11       1058.41        32.10 o                         
   3   4  20        194.02        188.38         9.75 o                         
  -3   5  20        123.47        122.73         8.85 o                         
  -2   5  20        427.68        405.30        17.75 o                         
  -1   5  20        328.66        367.45        16.88 o                         
   0   5  20       2643.49       2786.51        84.89 o                         
   1   5  20        196.83        207.78        16.41 o                         
   2   5  20       2244.73       2435.79        50.63 o                         
   3   5  20        341.47        328.89        13.78 o                         
  -3   6  20        578.14        569.64        19.22 o                         
  -2   6  20        572.23        583.42        22.82 o                         
  -1   6  20         78.47         78.16         6.32 o                         
   0   6  20        606.75        589.26        21.71 o                         
   1   6  20        265.14        254.65        15.02 o                         
   2   6  20         15.14         16.98         5.18 o                         
   3   6  20         62.60         73.89         9.01 o                         
  -3   7  20          0.65          2.00         2.92 o                         
  -2   7  20         27.94         25.27         4.96 o                         
  -1   7  20        444.57        456.56        18.52 o                         
   0   7  20        330.01        344.55        15.85 o                         
   1   7  20       2373.93       2527.16        50.29 o                         
   2   7  20        286.67        287.19        13.32 o                         
   3   7  20        592.28        644.48        21.90 o                         
  -3   8  20          0.47          3.52         2.77 o                         
  -2   8  20        335.61        354.31        17.82 o                         
  -1   8  20        295.24        309.62        14.89 o                         
   0   8  20        111.99        133.36        11.16 o                         
   1   8  20          7.64         13.58         4.27 o                         
   2   8  20          4.48          8.73         4.00 o                         
   3   8  20         86.98         91.46         6.40 o                         
  -3   9  20        319.81        296.58        13.17 o                         
  -2   9  20         30.78         44.14         8.33 o                         
  -1   9  20        719.32        753.81        23.81 o                         
   0   9  20         88.42         87.12         9.72 o                         
   1   9  20        290.26        314.37        13.57 o                         
   2   9  20        272.56        265.30        11.32 o                         
   3   9  20       2261.14       2262.45        81.54 o                         
  -2  10  20        397.33        384.45        20.42 o                         
  -1  10  20       1168.00       1210.56        31.23 o                         
   0  10  20         31.24         20.97         5.25 o                         
   1  10  20        286.73        308.54        14.02 o                         
   2  10  20        264.26        287.40        10.17 o                         
  -2  11  20        586.54        610.18        25.17 o                         
  -1  11  20         13.43         11.52         3.62 o                         
   0  11  20       1069.66       1082.98        32.85 o                         
   1  11  20        107.03        124.34         8.31 o                         
   2  11  20        388.28        397.53        12.30 o                         
  -2  12  20        165.31        153.43         8.29 o                         
  -1  12  20         13.54         18.87         3.98 o                         
   0  12  20         97.63         92.57        11.20 o                         
   1  12  20          6.40          9.11         4.16 o                         
   2  12  20        544.60        536.48        24.52 o                         
  -1  13  20        117.34        106.38         6.18 o                         
   0  13  20          4.16          6.86         4.26 o                         
   1  13  20        155.98        134.41         8.79 o                         
   0  14  20        560.54        366.52        23.73 o                         
  -3   1  21         11.92         10.73         3.59 o                         
  -2   1  21         73.47         76.93         6.00 o                         
  -1   1  21         14.94          8.63         4.23 o                         
   0   1  21        400.12        408.41        24.85 o                         
   1   1  21        598.57        572.77        28.54 o                         
   2   1  21       1395.72       1380.47        40.01 o                         
   3   1  21        184.55        204.24        20.13 o                         
  -3   2  21        837.32        775.23        25.79 o                         
  -2   2  21        136.54        146.35        10.24 o                         
  -1   2  21        870.75        901.95        29.27 o                         
   0   2  21        179.24        197.87        14.22 o                         
   1   2  21       2464.10       2722.14        92.01 o                         
   2   2  21        173.88        181.26        12.99 o                         
   3   2  21       2361.96       2414.28        59.90 o                         
  -3   3  21        806.18        846.65        22.49 o                         
  -2   3  21       1558.49       1649.72        48.46 o                         
  -1   3  21        488.13        501.46        19.74 o                         
   0   3  21       4375.22       4449.17        78.99 o                         
   1   3  21       1143.79       1154.46        33.85 o                         
   2   3  21       2288.89       2388.80        55.35 o                         
   3   3  21         39.93         47.48         6.73 o                         
  -3   4  21         70.89         61.49         6.16 o                         
  -2   4  21        248.60        221.75        14.75 o                         
  -1   4  21         62.43         69.37         7.52 o                         
   0   4  21         27.10         19.96         5.15 o                         
   1   4  21        283.50        255.24        14.89 o                         
   2   4  21          4.54         14.00         4.56 o                         
   3   4  21         46.68         43.55         5.04 o                         
  -3   5  21        704.16        700.58        24.82 o                         
  -2   5  21        121.86        132.41         9.53 o                         
  -1   5  21        577.19        554.35        20.73 o                         
   0   5  21        101.70         93.52         7.80 o                         
   1   5  21         57.53         43.69         7.09 o                         
   2   5  21        498.53        586.26        21.42 o                         
   3   5  21        153.76        138.86        11.05 o                         
  -3   6  21        126.74        114.98         8.88 o                         
  -2   6  21         42.04         30.68         5.04 o                         
  -1   6  21        271.61        267.53        13.74 o                         
   0   6  21        183.43        159.84        10.50 o                         
   1   6  21         95.58        110.61        11.27 o                         
   2   6  21         95.80         75.36         7.59 o                         
   3   6  21         42.82         37.07         4.96 o                         
  -3   7  21        277.30        264.30        23.75 o                         
  -2   7  21        618.31        597.32        23.50 o                         
  -1   7  21         32.79         32.02         5.14 o                         
   0   7  21       2442.74       2478.21        61.70 o                         
   1   7  21         79.71         83.90         7.75 o                         
   2   7  21         56.93         65.53         6.82 o                         
   3   7  21        136.96        134.76         7.34 o                         
  -3   8  21        812.15        783.35        29.01 o                         
  -2   8  21       1188.36       1148.06        34.17 o                         
  -1   8  21       2806.07       2972.22        54.07 o                         
   0   8  21        477.61        481.40        27.20 o                         
   1   8  21       6841.30       6944.30       116.88 o                         
   2   8  21         99.84        105.70        10.64 o                         
   3   8  21       2282.13       2206.56        76.09 o                         
  -2   9  21        300.14        311.14        14.78 o                         
  -1   9  21         97.78         99.91         6.37 o                         
   0   9  21          3.44          4.87         4.03 o                         
   1   9  21        127.10        112.37         7.75 o                         
   2   9  21          2.64         -0.88         3.24 o                         
  -2  10  21         36.43         34.91         5.98 o                         
  -1  10  21        312.20        311.88        11.65 o                         
   0  10  21        347.40        355.88        18.55 o                         
   1  10  21        844.30        812.06        24.38 o                         
   2  10  21         29.69         25.79         3.12 o                         
  -2  11  21         90.72         60.41         6.67 o                         
  -1  11  21        180.14        170.46        10.52 o                         
   0  11  21         44.62         53.78         5.79 o                         
   1  11  21        175.62        174.69        10.48 o                         
   2  11  21         12.24         15.11         2.79 o                         
  -1  12  21        648.47        619.29        20.60 o                         
   0  12  21         62.28         71.41        12.48 o                         
   1  12  21          8.01          6.88         3.30 o                         
   0  13  21       2710.23       2514.10       202.99 o                         
  -3   0  22       1634.49       1659.03        53.81 o                         
  -2   0  22       1760.90       1727.76        49.10 o                         
  -1   0  22       1506.29       1597.81        58.76 o                         
   0   0  22         30.56         22.09        10.21 o                         
   1   0  22       1023.35       1142.84        50.90 o                         
   2   0  22        361.72        424.75        27.64 o                         
   3   0  22       2590.33       2401.37       101.36 o                         
  -3   1  22        250.32        229.98        11.42 o                         
  -2   1  22        240.27        207.97         9.96 o                         
  -1   1  22        202.77        219.06        13.38 o                         
   0   1  22        164.30        157.25        12.61 o                         
   1   1  22         11.53         18.88         8.89 o                         
   2   1  22         87.97         80.60         9.21 o                         
   3   1  22        103.35        119.99        12.54 o                         
  -3   2  22         18.50         20.43         3.37 o                         
  -2   2  22        769.44        731.50        19.67 o                         
  -1   2  22       1572.76       1553.21        47.19 o                         
   0   2  22        130.98        137.96         9.68 o                         
   1   2  22        180.03        193.99        37.57 o                         
   2   2  22        354.55        371.40        17.25 o                         
   3   2  22       1452.46       1433.58        38.87 o                         
  -3   3  22         55.92         53.51         7.52 o                         
  -2   3  22         10.22         11.91         3.96 o                         
  -1   3  22        922.27        980.34        38.59 o                         
   0   3  22         64.61         69.33         8.37 o                         
   1   3  22         10.47         10.32        10.09 o                         
   2   3  22         80.94         79.47         9.66 o                         
   3   3  22        674.87        643.40        22.19 o                         
  -3   4  22        512.63        508.34        16.68 o                         
  -2   4  22        349.08        342.43        30.60 o                         
  -1   4  22        737.77        746.83        24.57 o                         
   0   4  22        365.71        380.04        19.80 o                         
   1   4  22         10.74         15.13         5.03 o                         
   2   4  22         12.51          8.48         3.92 o                         
   3   4  22         16.01          7.69         3.13 o                         
  -3   5  22         44.93         42.10         5.18 o                         
  -2   5  22        496.33        493.59        30.05 o                         
  -1   5  22        556.43        552.00        18.05 o                         
   0   5  22        945.74       1028.23        34.99 o                         
   1   5  22        516.72        522.44        23.39 o                         
   2   5  22       1600.04       1685.24        62.25 o                         
   3   5  22          1.67          0.97         2.74 o                         
  -3   6  22        421.47        387.67        19.28 o                         
  -2   6  22        193.07        166.62        14.65 o                         
  -1   6  22        622.15        672.89        21.84 o                         
   0   6  22        225.62        201.63        10.61 o                         
   1   6  22       1523.70       1609.77        39.95 o                         
   2   6  22         97.40         78.46         7.97 o                         
   3   6  22        539.27        533.64        17.16 o                         
  -3   7  22        742.96        669.52        59.94 o                         
  -2   7  22        144.65        127.18         9.58 o                         
  -1   7  22        180.20        179.83        10.36 o                         
   0   7  22        118.25        143.64        10.10 o                         
   1   7  22       1831.66       1925.23        40.91 o                         
   2   7  22         39.38         28.31         6.66 o                         
  -2   8  22          4.08          1.47         3.01 o                         
  -1   8  22         19.08         18.01         3.81 o                         
   0   8  22        149.08        143.68         8.89 o                         
   1   8  22         15.98         14.26         4.45 o                         
   2   8  22          0.59          3.44         3.40 o                         
  -2   9  22         71.66         56.99         6.99 o                         
  -1   9  22        286.07        281.71        21.75 o                         
   0   9  22        264.20        249.78        11.03 o                         
   1   9  22        469.19        451.94        20.81 o                         
   2   9  22        287.81        266.37        14.53 o                         
  -2  10  22         14.73         13.44         5.73 o                         
  -1  10  22         72.81         85.18         8.08 o                         
   0  10  22        129.06        113.31         7.03 o                         
   1  10  22       2355.97       2231.48        93.24 o                         
   2  10  22         33.89         29.95         4.37 o                         
  -1  11  22         95.40         83.27         5.59 o                         
   0  11  22         49.09         52.70         5.39 o                         
   1  11  22         45.72         40.61         4.91 o                         
   0  12  22         25.91         35.70         8.53 o                         
  -3   1  23        751.03        760.79        20.71 o                         
  -2   1  23       1016.02        963.52        35.61 o                         
  -1   1  23       2070.62       2119.23        57.23 o                         
   0   1  23        674.89        677.45        26.61 o                         
   1   1  23        941.98       1007.02        46.17 o                         
   2   1  23         18.94         28.84         6.17 o                         
   3   1  23       1330.06       1307.77        42.81 o                         
  -3   2  23        617.89        572.32        21.00 o                         
  -2   2  23        108.24         91.19         6.80 o                         
  -1   2  23       1318.63       1255.90        39.88 o                         
   0   2  23        423.03        379.82        17.49 o                         
   1   2  23       1063.25       1107.40        39.23 o                         
   2   2  23         35.73         24.94         6.62 o                         
   3   2  23        295.38        288.84        12.75 o                         
  -3   3  23        288.03        252.14        10.34 o                         
  -2   3  23        443.72        436.46        19.66 o                         
  -1   3  23         86.45         94.11        11.15 o                         
   0   3  23       1306.03       1418.63        43.51 o                         
   1   3  23        539.12        534.57        25.77 o                         
   2   3  23        703.92        735.04        28.81 o                         
   3   3  23          1.67          0.88         2.40 o                         
  -3   4  23        251.37        258.24        10.09 o                         
  -2   4  23        221.71        203.56        12.90 o                         
  -1   4  23        332.05        326.78        13.51 o                         
   0   4  23       1102.99       1136.06        36.05 o                         
   1   4  23          8.57          8.71         4.11 o                         
   2   4  23       1349.27       1408.17        53.63 o                         
   3   4  23          0.41          0.87         2.80 o                         
  -3   5  23        377.33        347.59        29.36 o                         
  -2   5  23         50.21         49.95         6.35 o                         
  -1   5  23        164.45        160.11         9.23 o                         
   0   5  23        275.47        276.03        15.95 o                         
   1   5  23        784.28        811.43        24.82 o                         
   2   5  23         40.57         23.68         4.99 o                         
  -2   6  23       2105.35       1980.22        49.25 o                         
  -1   6  23         28.84         30.00         5.17 o                         
   0   6  23       1622.71       1738.76        40.56 o                         
   1   6  23        379.03        414.60        26.28 o                         
   2   6  23       2115.97       2181.29        44.88 o                         
  -2   7  23         17.16         12.12         4.36 o                         
  -1   7  23         67.47         68.04         7.07 o                         
   0   7  23        603.85        621.19        20.29 o                         
   1   7  23        785.51        812.28        30.04 o                         
   2   7  23       1356.57       1349.87        34.71 o                         
  -2   8  23        307.67        269.94        12.33 o                         
  -1   8  23        257.33        231.02         9.86 o                         
   0   8  23        192.62        167.50         8.84 o                         
   1   8  23        449.35        428.20        23.12 o                         
   2   8  23        149.16        141.61         9.86 o                         
  -2   9  23        473.42        439.98        28.25 o                         
  -1   9  23        888.05        840.24        43.78 o                         
   0   9  23         45.93         62.64         7.19 o                         
   1   9  23        132.92        148.04         8.42 o                         
  -1  10  23         99.29         85.98         5.92 o                         
   0  10  23        323.93        295.36        13.62 o                         
   1  10  23          1.01          1.57         2.45 o                         
   0  11  23        268.61        243.28        14.60 o                         
  -3   0  24        327.99        264.52        19.49 o                         
  -2   0  24         24.18         24.24         6.07 o                         
  -1   0  24        594.40        607.76        43.78 o                         
   0   0  24       1086.38       1113.73        36.06 o                         
   1   0  24        178.20        158.08        16.16 o                         
   2   0  24          2.43          7.01         5.35 o                         
  -3   1  24        352.25        315.25        15.06 o                         
  -2   1  24        882.44        854.70        23.88 o                         
  -1   1  24       1258.36       1223.40        37.72 o                         
   0   1  24        225.19        184.00        14.66 o                         
   1   1  24         40.72         48.63         8.64 o                         
   2   1  24        188.76        156.93         9.92 o                         
  -2   2  24        243.66        220.20        11.29 o                         
  -1   2  24       1475.47       1462.84        42.21 o                         
   0   2  24        179.52        177.94        10.22 o                         
   1   2  24        154.85        151.75        13.22 o                         
   2   2  24        936.51        958.71        38.12 o                         
  -2   3  24         79.48         77.02         9.25 o                         
  -1   3  24        625.86        626.38        24.19 o                         
   0   3  24        185.35        169.97        12.95 o                         
   1   3  24        170.71        178.17        14.40 o                         
   2   3  24        486.36        546.68        26.56 o                         
  -2   4  24        348.55        352.06        15.77 o                         
  -1   4  24        156.61        150.11         9.26 o                         
   0   4  24       1481.04       1609.75        43.73 o                         
   1   4  24        665.52        644.82        26.11 o                         
   2   4  24        936.37        985.71        29.37 o                         
  -2   5  24        148.34        144.24        11.40 o                         
  -1   5  24         66.64         57.16         5.31 o                         
   0   5  24         55.54         59.35         8.58 o                         
   1   5  24         11.08         11.41         3.44 o                         
   2   5  24        117.18         95.22         7.75 o                         
  -2   6  24         32.33         32.85         5.62 o                         
  -1   6  24        193.34        188.07        11.56 o                         
   0   6  24         73.21         73.51         7.55 o                         
   1   6  24         80.38         61.50         5.96 o                         
   2   6  24        529.37        491.07        23.44 o                         
  -2   7  24        455.97        395.60        14.71 o                         
  -1   7  24        343.55        313.08        14.78 o                         
   0   7  24       1348.58       1276.16        41.07 o                         
   1   7  24        618.92        580.23        23.69 o                         
   2   7  24        291.10        230.07        17.43 o                         
  -1   8  24         90.86         78.93         6.02 o                         
   0   8  24        205.42        179.79         8.24 o                         
   1   8  24         53.51         50.65         5.53 o                         
  -1   9  24       1258.28       1132.54        41.22 o                         
   0   9  24        181.53        186.22        12.14 o                         
   1   9  24        801.29        836.98        28.02 o                         
   0  10  24          9.25          9.05         2.66 o                         
  -2   1  25        249.87        232.92        12.51 o                         
  -1   1  25        610.25        568.97        27.48 o                         
   0   1  25        200.52        190.03         9.86 o                         
   1   1  25        706.83        676.63        25.59 o                         
   2   1  25        369.80        329.68        14.66 o                         
  -2   2  25        437.60        412.84        29.24 o                         
  -1   2  25        437.72        382.98        15.27 o                         
   0   2  25        424.18        387.29        15.40 o                         
   1   2  25         64.07         65.06         8.19 o                         
   2   2  25        291.88        257.86        16.00 o                         
  -2   3  25         98.54        107.86         9.57 o                         
  -1   3  25         42.48         46.80         6.06 o                         
   0   3  25         69.69         68.27         6.70 o                         
   1   3  25        153.66        161.03        11.85 o                         
   2   3  25        570.71        495.79        22.48 o                         
  -2   4  25        370.08        306.71        16.09 o                         
  -1   4  25       1059.48        968.78        36.99 o                         
   0   4  25       1404.90       1404.78        39.33 o                         
   1   4  25        122.99         91.75         8.90 o                         
   2   4  25         49.36         42.92         6.47 o                         
  -2   5  25        631.80        585.48        22.86 o                         
  -1   5  25         79.58         70.36         5.16 o                         
   0   5  25         28.77         29.90         4.48 o                         
   1   5  25         87.79         75.88         6.20 o                         
  -1   6  25        136.05        138.86         8.84 o                         
   0   6  25        891.19        852.47        22.29 o                         
   1   6  25       1361.05       1296.51        28.84 o                         
  -1   7  25        157.09        137.61         8.68 o                         
   0   7  25        173.43        145.70         7.12 o                         
   1   7  25        828.09        750.44        21.83 o                         
   0   8  25        157.42        128.71         7.61 o                         
  -1   0  26        280.73        276.49        23.84 o                         
   0   0  26       1036.12       1046.79        38.55 o                         
   1   0  26        974.00       1021.91        53.16 o                         
  -2   1  26          3.57         11.26         4.67 o                         
  -1   1  26        123.73        131.48        13.29 o                         
   0   1  26        526.30        480.82        16.69 o                         
   1   1  26         21.32         22.49         6.54 o                         
  -1   2  26        303.39        300.45        12.00 o                         
   0   2  26          8.72          5.75         3.59 o                         
   1   2  26         17.79         19.49         3.78 o                         
  -1   3  26        126.22        102.11         7.63 o                         
   0   3  26          4.75          2.85         3.96 o                         
   1   3  26          0.11          1.66         2.96 o                         
  -1   4  26        149.43        132.58        10.57 o                         
   0   4  26          3.48          2.79         2.66 o                         
   1   4  26          0.76          1.21         2.32 o                         
  -1   5  26       1690.24       1639.89        47.10 o                         
   0   5  26       2133.66       1974.61        39.19 o                         
   1   5  26       1706.66       1586.19        38.44 o                         
  -1   6  26        515.09        493.83        28.09 o                         
   0   6  26        211.95        174.98         7.13 o                         
  -1   1  27        725.07        677.47        25.33 o                         
   0   1  27          4.73          7.00         2.48 o                         
   1   1  27         22.94         19.94         4.62 o                         
  -1   2  27        400.14        341.64        16.22 o                         
   0   2  27         90.19         97.73        10.36 o                         
   0   3  27        607.60        613.23        24.45 o                         
   0   4  27         14.30         10.64         3.56 o                         
                                                                                
